# Supplementary material for: Identification of novel protein biomarkers and therapeutic targets for ankylosing spondylitis using human circulating plasma proteomics and genome analysis
Source: Anal Bioanal Chem. 2024 Sep 10;416(28):6357–66. doi: 10.1007/s00216-024-05521-4 (PMC11541407; doi:10.1007/s00216-024-05521-4)
Supplement: Supplementary file 7 — Supplementary file7 (XLS 16441 KB) [file 216_2024_5521_MOESM7_ESM.xls]

## Sheet: tableS1SNP
SNP	effect_allele.exposure	other_allele.exposure	effect_allele.outcome	other_allele.outcome	beta.exposure	beta.outcome	eaf.exposure	eaf.outcome	remove	palindromic	ambiguous	id.outcome	chr	pos	se.outcome	samplesize.outcome	pval.outcome	outcome	originalname.outcome	outcome.deprecated	mr_keep.outcome	data_source.outcome	proxy.outcome	target_snp.outcome	proxy_snp.outcome	target_a1.outcome	target_a2.outcome	proxy_a1.outcome	proxy_a2.outcome	id.exposure	exposure	chr.exposure	pos.exposure	se.exposure	pval.exposure	samplesize.exposure	mr_keep.exposure	pval_origin.exposure	data_source.exposure	action	SNP_index	mr_keep
rs10000798	T	C	T	C	-0.0646	0.0209	0.14406	0.1376	FALSE	FALSE	FALSE	finn-b-M13_ANKYLOSPON	4	26174799	0.0542	NA	0.699301	Ankylosing Spondylitis	Ankylosing spondylitis	Ankylosing spondylitis || ||	TRUE	igd	NA	NA	NA	NA	NA	NA	NA	12549_33_HPGDS_PTGD2	HPGDS	chr4	26173177	0.011352	1.264e-08	35349	TRUE	reported	textfile	2	1	TRUE
rs1047891	A	C	A	C	-0.0571	0.0206	0.26363	0.322	FALSE	FALSE	FALSE	finn-b-M13_ANKYLOSPON	2	211540507	0.0399	NA	0.606001	Ankylosing Spondylitis	Ankylosing spondylitis	Ankylosing spondylitis || ||	TRUE	igd	NA	NA	NA	NA	NA	NA	NA	12549_33_HPGDS_PTGD2	HPGDS	chr2	210675783	0.008901	1.408e-10	35344	TRUE	reported	textfile	2	1	TRUE
rs115074597	A	G	A	G	0.1103	-0.1785	0.04401	0.01049	FALSE	FALSE	FALSE	finn-b-M13_ANKYLOSPON	4	92605342	0.1857	NA	0.3365	Ankylosing Spondylitis	Ankylosing spondylitis	Ankylosing spondylitis || ||	TRUE	igd	NA	NA	NA	NA	NA	NA	NA	12549_33_HPGDS_PTGD2	HPGDS	chr4	91684191	0.019394	1.29e-08	35341	TRUE	reported	textfile	2	1	TRUE
rs11729397	A	G	A	G	-0.259	-0.0321	0.10547	0.0485	FALSE	FALSE	FALSE	finn-b-M13_ANKYLOSPON	4	95081675	0.0873	NA	0.7134	Ankylosing Spondylitis	Ankylosing spondylitis	Ankylosing spondylitis || ||	TRUE	igd	NA	NA	NA	NA	NA	NA	NA	12549_33_HPGDS_PTGD2	HPGDS	chr4	94160524	0.013109	6.881e-87	35334	TRUE	reported	textfile	2	1	TRUE
rs12342201	A	G	A	G	-0.0659	-0.0394	0.49613	0.4183	FALSE	FALSE	FALSE	finn-b-M13_ANKYLOSPON	9	95894964	0.0376	NA	0.2957	Ankylosing Spondylitis	Ankylosing spondylitis	Ankylosing spondylitis || ||	TRUE	igd	NA	NA	NA	NA	NA	NA	NA	12549_33_HPGDS_PTGD2	HPGDS	chr9	93132682	0.007789	2.661e-17	35348	TRUE	reported	textfile	2	1	TRUE
rs138042382	G	A	G	A	-0.2121	0.1679	0.01472	0.002695	FALSE	FALSE	FALSE	finn-b-M13_ANKYLOSPON	4	92681738	0.3771	NA	0.6562	Ankylosing Spondylitis	Ankylosing spondylitis	Ankylosing spondylitis || ||	TRUE	igd	NA	NA	NA	NA	NA	NA	NA	12549_33_HPGDS_PTGD2	HPGDS	chr4	91760587	0.03285	1.07e-10	35341	TRUE	reported	textfile	2	1	TRUE
rs17022003	C	A	C	A	-0.2019	0.0593	0.03783	0.04251	FALSE	FALSE	FALSE	finn-b-M13_ANKYLOSPON	4	95602550	0.0952	NA	0.533801	Ankylosing Spondylitis	Ankylosing spondylitis	Ankylosing spondylitis || ||	TRUE	igd	NA	NA	NA	NA	NA	NA	NA	12549_33_HPGDS_PTGD2	HPGDS	chr4	94681399	0.021343	3.085e-21	35322	TRUE	reported	textfile	2	1	TRUE
rs181557011	C	G	C	G	0.37	0.0602	0.01313	0.006114	FALSE	TRUE	FALSE	finn-b-M13_ANKYLOSPON	4	95101141	0.2397	NA	0.8016	Ankylosing Spondylitis	Ankylosing spondylitis	Ankylosing spondylitis || ||	TRUE	igd	NA	NA	NA	NA	NA	NA	NA	12549_33_HPGDS_PTGD2	HPGDS	chr4	94179990	0.034771	1.917e-26	35334	TRUE	reported	textfile	2	1	TRUE
rs282451	T	C	T	C	-0.2565	-0.1387	0.01727	0.04157	FALSE	FALSE	FALSE	finn-b-M13_ANKYLOSPON	4	95093112	0.0933	NA	0.1374	Ankylosing Spondylitis	Ankylosing spondylitis	Ankylosing spondylitis || ||	TRUE	igd	NA	NA	NA	NA	NA	NA	NA	12549_33_HPGDS_PTGD2	HPGDS	chr4	94171961	0.030674	6.153e-17	35334	TRUE	reported	textfile	2	1	TRUE
rs28649197	G	T	G	T	0.3632	0.1255	0.02021	0.0167	FALSE	FALSE	FALSE	finn-b-M13_ANKYLOSPON	4	95150054	0.1473	NA	0.3941	Ankylosing Spondylitis	Ankylosing spondylitis	Ankylosing spondylitis || ||	TRUE	igd	NA	NA	NA	NA	NA	NA	NA	12549_33_HPGDS_PTGD2	HPGDS	chr4	94228903	0.028589	5.62e-37	35334	TRUE	reported	textfile	2	1	TRUE
rs4657825	G	A	G	A	0.0748	0.0488	0.24343	0.7111	FALSE	FALSE	FALSE	finn-b-M13_ANKYLOSPON	1	196584321	0.041	NA	0.2345	Ankylosing Spondylitis	Ankylosing spondylitis	Ankylosing spondylitis || ||	TRUE	igd	NA	NA	NA	NA	NA	NA	NA	12549_33_HPGDS_PTGD2	HPGDS	chr1	196615191	0.009081	1.764e-16	35329	TRUE	reported	textfile	2	1	TRUE
rs56028059	G	T	G	T	0.3274	-0.0711	0.0147	0.03626	FALSE	FALSE	FALSE	finn-b-M13_ANKYLOSPON	4	95051455	0.1011	NA	0.4819	Ankylosing Spondylitis	Ankylosing spondylitis	Ankylosing spondylitis || ||	TRUE	igd	NA	NA	NA	NA	NA	NA	NA	12549_33_HPGDS_PTGD2	HPGDS	chr4	94130304	0.032996	3.325e-23	35334	TRUE	reported	textfile	2	1	TRUE
rs62310110	A	G	A	G	0.2634	-0.113	0.02231	0.01565	FALSE	FALSE	FALSE	finn-b-M13_ANKYLOSPON	4	94410935	0.1546	NA	0.4646	Ankylosing Spondylitis	Ankylosing spondylitis	Ankylosing spondylitis || ||	TRUE	igd	NA	NA	NA	NA	NA	NA	NA	12549_33_HPGDS_PTGD2	HPGDS	chr4	93489784	0.025937	3.131e-24	35336	TRUE	reported	textfile	2	1	TRUE
rs74354031	C	T	C	T	-0.8504	0.0248	0.02323	0.08109	FALSE	FALSE	FALSE	finn-b-M13_ANKYLOSPON	4	94827234	0.0686	NA	0.717599	Ankylosing Spondylitis	Ankylosing spondylitis	Ankylosing spondylitis || ||	TRUE	igd	NA	NA	NA	NA	NA	NA	NA	12549_33_HPGDS_PTGD2	HPGDS	chr4	93906083	0.026855	1e-200	35333	TRUE	reported	textfile	2	1	TRUE
rs78621898	A	G	A	G	0.2108	0.3595	0.02344	0.00882	FALSE	FALSE	FALSE	finn-b-M13_ANKYLOSPON	4	94708033	0.2032	NA	0.0768493	Ankylosing Spondylitis	Ankylosing spondylitis	Ankylosing spondylitis || ||	TRUE	igd	NA	NA	NA	NA	NA	NA	NA	12549_33_HPGDS_PTGD2	HPGDS	chr4	93786882	0.026767	3.394e-15	35334	TRUE	reported	textfile	2	1	TRUE
rs78736235	G	A	G	A	0.1084	-0.1833	0.04373	0.0167	FALSE	FALSE	FALSE	finn-b-M13_ANKYLOSPON	4	97948861	0.1481	NA	0.2158	Ankylosing Spondylitis	Ankylosing spondylitis	Ankylosing spondylitis || ||	TRUE	igd	NA	NA	NA	NA	NA	NA	NA	12549_33_HPGDS_PTGD2	HPGDS	chr4	97027710	0.019551	2.948e-08	35329	TRUE	reported	textfile	2	1	TRUE
rs10009405	C	G	C	G	-0.0819	0.0463	0.09957	0.09621	FALSE	TRUE	FALSE	finn-b-M13_ANKYLOSPON	4	3775002	0.0635	NA	0.465799	Ankylosing Spondylitis	Ankylosing spondylitis	Ankylosing spondylitis || ||	TRUE	igd	NA	NA	NA	NA	NA	NA	NA	3169_70_IDUA_IDUA	IDUA	chr4	3773275	0.013924	4.056e-09	35289	TRUE	reported	textfile	2	1	TRUE
rs10414043	A	G	A	G	-0.0862	-0.0422	0.14467	0.1624	FALSE	FALSE	FALSE	finn-b-M13_ANKYLOSPON	19	45415713	0.0507	NA	0.4058	Ankylosing Spondylitis	Ankylosing spondylitis	Ankylosing spondylitis || ||	TRUE	igd	NA	NA	NA	NA	NA	NA	NA	3169_70_IDUA_IDUA	IDUA	chr19	44912456	0.011322	2.664e-14	35367	TRUE	reported	textfile	2	1	TRUE
rs114480470	T	C	T	C	-0.2392	0.0815	0.03792	0.0403	FALSE	FALSE	FALSE	finn-b-M13_ANKYLOSPON	4	725304	0.0951	NA	0.3918	Ankylosing Spondylitis	Ankylosing spondylitis	Ankylosing spondylitis || ||	TRUE	igd	NA	NA	NA	NA	NA	NA	NA	3169_70_IDUA_IDUA	IDUA	chr4	731515	0.021738	3.673e-28	35276	TRUE	reported	textfile	2	1	TRUE
rs139974673	C	T	C	T	0.242	-0.2848	0.02734	0.005221	FALSE	FALSE	FALSE	finn-b-M13_ANKYLOSPON	15	44027885	0.2593	NA	0.2722	Ankylosing Spondylitis	Ankylosing spondylitis	Ankylosing spondylitis || ||	TRUE	igd	NA	NA	NA	NA	NA	NA	NA	3169_70_IDUA_IDUA	IDUA	chr15	43735687	0.024051	8.143e-24	35362	TRUE	reported	textfile	2	1	TRUE
rs140624338	C	T	C	T	0.3243	-0.0238	0.01047	0.04578	FALSE	FALSE	FALSE	finn-b-M13_ANKYLOSPON	12	102357432	0.0899	NA	0.790999	Ankylosing Spondylitis	Ankylosing spondylitis	Ankylosing spondylitis || ||	TRUE	igd	NA	NA	NA	NA	NA	NA	NA	3169_70_IDUA_IDUA	IDUA	chr12	101963654	0.039031	9.664e-17	35362	TRUE	reported	textfile	2	1	TRUE
rs141617671	G	A	G	A	-0.3038	-0.0883	0.01759	0.02344	FALSE	FALSE	FALSE	finn-b-M13_ANKYLOSPON	4	2281324	0.1255	NA	0.4819	Ankylosing Spondylitis	Ankylosing spondylitis	Ankylosing spondylitis || ||	TRUE	igd	NA	NA	NA	NA	NA	NA	NA	3169_70_IDUA_IDUA	IDUA	chr4	2279597	0.031433	4.242e-22	35280	TRUE	reported	textfile	2	1	TRUE
rs143583733	G	C	G	C	0.1628	-0.057	0.05337	0.08507	FALSE	TRUE	FALSE	finn-b-M13_ANKYLOSPON	4	3382309	0.067	NA	0.3944	Ankylosing Spondylitis	Ankylosing spondylitis	Ankylosing spondylitis || ||	TRUE	igd	NA	NA	NA	NA	NA	NA	NA	3169_70_IDUA_IDUA	IDUA	chr4	3380582	0.018474	1.226e-18	35281	TRUE	reported	textfile	2	1	TRUE
rs148339463	T	C	T	C	0.2589	0.317	0.0161	0.01023	FALSE	FALSE	FALSE	finn-b-M13_ANKYLOSPON	4	154430	0.195	NA	0.1039	Ankylosing Spondylitis	Ankylosing spondylitis	Ankylosing spondylitis || ||	TRUE	igd	NA	NA	NA	NA	NA	NA	NA	3169_70_IDUA_IDUA	IDUA	chr4	160640	0.033829	1.962e-14	35279	TRUE	reported	textfile	2	1	TRUE
rs185408056	A	G	A	G	-0.1119	-0.0561	0.04323	0.01318	FALSE	FALSE	FALSE	finn-b-M13_ANKYLOSPON	4	5597499	0.1654	NA	0.734301	Ankylosing Spondylitis	Ankylosing spondylitis	Ankylosing spondylitis || ||	TRUE	igd	NA	NA	NA	NA	NA	NA	NA	3169_70_IDUA_IDUA	IDUA	chr4	5595772	0.020295	3.515e-08	35378	TRUE	reported	textfile	2	1	TRUE
rs1883711	C	G	C	G	0.1563	0.0487	0.02965	0.06329	FALSE	TRUE	FALSE	finn-b-M13_ANKYLOSPON	20	39179822	0.0766	NA	0.524499	Ankylosing Spondylitis	Ankylosing spondylitis	Ankylosing spondylitis || ||	TRUE	igd	NA	NA	NA	NA	NA	NA	NA	3169_70_IDUA_IDUA	IDUA	chr20	40551182	0.023552	3.215e-11	35373	TRUE	reported	textfile	2	1	TRUE
rs2244608	G	A	G	A	0.0475	-0.0123	0.31579	0.3804	FALSE	FALSE	FALSE	finn-b-M13_ANKYLOSPON	12	121416988	0.0385	NA	0.7485	Ankylosing Spondylitis	Ankylosing spondylitis	Ankylosing spondylitis || ||	TRUE	igd	NA	NA	NA	NA	NA	NA	NA	3169_70_IDUA_IDUA	IDUA	chr12	120979185	0.008553	2.8e-08	35365	TRUE	reported	textfile	2	1	TRUE
rs3999089	G	A	G	A	0.054	0.0324	0.48195	0.4718	FALSE	FALSE	FALSE	finn-b-M13_ANKYLOSPON	10	65203808	0.0372	NA	0.3846	Ankylosing Spondylitis	Ankylosing spondylitis	Ankylosing spondylitis || ||	TRUE	igd	NA	NA	NA	NA	NA	NA	NA	3169_70_IDUA_IDUA	IDUA	chr10	63444048	0.007897	8.046e-12	35351	TRUE	reported	textfile	2	1	TRUE
rs4678322	T	G	T	G	-0.0603	-0.03	0.23022	0.1762	FALSE	FALSE	FALSE	finn-b-M13_ANKYLOSPON	3	135812523	0.0488	NA	0.5386	Ankylosing Spondylitis	Ankylosing spondylitis	Ankylosing spondylitis || ||	TRUE	igd	NA	NA	NA	NA	NA	NA	NA	3169_70_IDUA_IDUA	IDUA	chr3	136093681	0.009417	1.518e-10	35361	TRUE	reported	textfile	2	1	TRUE
rs4698935	T	A	T	A	0.0747	-0.0139	0.14807	0.1289	FALSE	TRUE	FALSE	finn-b-M13_ANKYLOSPON	4	106174831	0.0554	NA	0.8023	Ankylosing Spondylitis	Ankylosing spondylitis	Ankylosing spondylitis || ||	TRUE	igd	NA	NA	NA	NA	NA	NA	NA	3169_70_IDUA_IDUA	IDUA	chr4	105253674	0.011768	2.189e-10	35354	TRUE	reported	textfile	2	1	TRUE
rs56083715	T	C	T	C	0.2962	0.0147	0.24029	0.2059	FALSE	FALSE	FALSE	finn-b-M13_ANKYLOSPON	4	872067	0.0461	NA	0.7492	Ankylosing Spondylitis	Ankylosing spondylitis	Ankylosing spondylitis || ||	TRUE	igd	NA	NA	NA	NA	NA	NA	NA	3169_70_IDUA_IDUA	IDUA	chr4	878279	0.009717	1e-200	35276	TRUE	reported	textfile	2	1	TRUE
rs56252442	T	G	T	G	0.0618	-0.0528	0.2494	0.2619	FALSE	FALSE	FALSE	finn-b-M13_ANKYLOSPON	19	18229208	0.0424	NA	0.2122	Ankylosing Spondylitis	Ankylosing spondylitis	Ankylosing spondylitis || ||	TRUE	igd	NA	NA	NA	NA	NA	NA	NA	3169_70_IDUA_IDUA	IDUA	chr19	18118398	0.009097	1.095e-11	35353	TRUE	reported	textfile	2	1	TRUE
rs6659116	G	A	G	A	-0.0508	0.0169	0.24263	0.7489	FALSE	FALSE	FALSE	finn-b-M13_ANKYLOSPON	1	172447583	0.0428	NA	0.6925	Ankylosing Spondylitis	Ankylosing spondylitis	Ankylosing spondylitis || ||	TRUE	igd	NA	NA	NA	NA	NA	NA	NA	3169_70_IDUA_IDUA	IDUA	chr1	172478443	0.009208	3.447e-08	35352	TRUE	reported	textfile	2	1	TRUE
rs748650	A	G	A	G	0.3133	0.0265	0.41702	0.3947	FALSE	FALSE	FALSE	finn-b-M13_ANKYLOSPON	4	1011084	0.0383	NA	0.4899	Ankylosing Spondylitis	Ankylosing spondylitis	Ankylosing spondylitis || ||	TRUE	igd	NA	NA	NA	NA	NA	NA	NA	3169_70_IDUA_IDUA	IDUA	chr4	1017296	0.006097	1e-200	35274	TRUE	reported	textfile	2	1	TRUE
rs7964859	G	C	G	C	-0.2116	-0.0129	0.27831	0.283	FALSE	TRUE	FALSE	finn-b-M13_ANKYLOSPON	12	102221037	0.0413	NA	0.7541	Ankylosing Spondylitis	Ankylosing spondylitis	Ankylosing spondylitis || ||	TRUE	igd	TRUE	rs7964859	rs10128856	G	C	G	A	3169_70_IDUA_IDUA	IDUA	chr12	101827005	0.008875	1.193e-125	35364	TRUE	reported	textfile	2	1	TRUE
rs825038	A	C	A	C	0.1184	0.1478	0.05118	0.06778	FALSE	FALSE	FALSE	finn-b-M13_ANKYLOSPON	12	101964081	0.0742	NA	0.0464697	Ankylosing Spondylitis	Ankylosing spondylitis	Ankylosing spondylitis || ||	TRUE	igd	NA	NA	NA	NA	NA	NA	NA	3169_70_IDUA_IDUA	IDUA	chr12	101570303	0.017995	4.72e-11	35363	TRUE	reported	textfile	2	1	TRUE
rs10010668	C	G	C	G	0.1372	-0.0872	0.34106	0.2762	FALSE	TRUE	FALSE	finn-b-M13_ANKYLOSPON	4	187380657	0.0423	NA	0.0394503	Ankylosing Spondylitis	Ankylosing spondylitis	Ankylosing spondylitis || ||	TRUE	igd	NA	NA	NA	NA	NA	NA	NA	19631_13_KNG1_Kininostatin	KNG1	chr4	186459503	0.00887	5.643e-54	35363	TRUE	reported	textfile	2	1	TRUE
rs10013653	A	C	A	C	0.2694	-0.0256	0.40733	0.4189	FALSE	FALSE	FALSE	finn-b-M13_ANKYLOSPON	4	187115632	0.038	NA	0.5008	Ankylosing Spondylitis	Ankylosing spondylitis	Ankylosing spondylitis || ||	TRUE	igd	NA	NA	NA	NA	NA	NA	NA	19631_13_KNG1_Kininostatin	KNG1	chr4	186194478	0.008445	1e-200	35392	TRUE	reported	textfile	2	1	TRUE
rs10935742	C	A	C	A	0.0885	0.107	0.08569	0.05548	FALSE	FALSE	FALSE	finn-b-M13_ANKYLOSPON	3	148900861	0.0823	NA	0.1934	Ankylosing Spondylitis	Ankylosing spondylitis	Ankylosing spondylitis || ||	TRUE	igd	NA	NA	NA	NA	NA	NA	NA	19631_13_KNG1_Kininostatin	KNG1	chr3	149183074	0.014787	2.163e-09	35358	TRUE	reported	textfile	2	1	TRUE
rs112260799	G	A	G	A	-0.1283	-0.0615	0.04358	0.02175	FALSE	FALSE	FALSE	finn-b-M13_ANKYLOSPON	5	177574561	0.1282	NA	0.6313	Ankylosing Spondylitis	Ankylosing spondylitis	Ankylosing spondylitis || ||	TRUE	igd	TRUE	rs112260799	rs61751561	G	A	C	T	19631_13_KNG1_Kininostatin	KNG1	chr5	178139341	0.0206	4.721e-10	35364	TRUE	reported	textfile	2	1	TRUE
rs1260326	C	T	C	T	-0.0523	-0.0305	0.34132	0.6495	FALSE	FALSE	FALSE	finn-b-M13_ANKYLOSPON	2	27730940	0.039	NA	0.4342	Ankylosing Spondylitis	Ankylosing spondylitis	Ankylosing spondylitis || ||	TRUE	igd	NA	NA	NA	NA	NA	NA	NA	19631_13_KNG1_Kininostatin	KNG1	chr2	27508073	0.008685	1.724e-09	35373	TRUE	reported	textfile	2	1	TRUE
rs1391867	A	G	A	G	0.0715	0.0487	0.16425	0.1731	FALSE	FALSE	FALSE	finn-b-M13_ANKYLOSPON	4	186784322	0.0491	NA	0.321	Ankylosing Spondylitis	Ankylosing spondylitis	Ankylosing spondylitis || ||	TRUE	igd	NA	NA	NA	NA	NA	NA	NA	19631_13_KNG1_Kininostatin	KNG1	chr4	185863168	0.011353	3.019e-10	35392	TRUE	reported	textfile	2	1	TRUE
rs1846899	T	C	T	C	-0.1467	-0.0519	0.08575	0.1353	FALSE	FALSE	FALSE	finn-b-M13_ANKYLOSPON	3	186472816	0.0545	NA	0.3414	Ankylosing Spondylitis	Ankylosing spondylitis	Ankylosing spondylitis || ||	TRUE	igd	NA	NA	NA	NA	NA	NA	NA	19631_13_KNG1_Kininostatin	KNG1	chr3	186755027	0.014869	5.842e-23	35366	TRUE	reported	textfile	2	1	TRUE
rs185903163	A	C	A	C	-0.2408	0.0558	0.02347	0.03003	FALSE	FALSE	FALSE	finn-b-M13_ANKYLOSPON	5	177083171	0.1099	NA	0.611499	Ankylosing Spondylitis	Ankylosing spondylitis	Ankylosing spondylitis || ||	TRUE	igd	NA	NA	NA	NA	NA	NA	NA	19631_13_KNG1_Kininostatin	KNG1	chr5	177656170	0.027973	7.411e-18	35356	TRUE	reported	textfile	2	1	TRUE
rs1970871	G	A	G	A	-0.0802	0.0246	0.18204	0.204	FALSE	FALSE	FALSE	finn-b-M13_ANKYLOSPON	4	186917723	0.0462	NA	0.593999	Ankylosing Spondylitis	Ankylosing spondylitis	Ankylosing spondylitis || ||	TRUE	igd	NA	NA	NA	NA	NA	NA	NA	19631_13_KNG1_Kininostatin	KNG1	chr4	185996569	0.010934	2.224e-13	35383	TRUE	reported	textfile	2	1	TRUE
rs4976691	G	C	G	C	0.2524	-0.0116	0.40477	0.3253	FALSE	TRUE	FALSE	finn-b-M13_ANKYLOSPON	5	176827815	0.0399	NA	0.770699	Ankylosing Spondylitis	Ankylosing spondylitis	Ankylosing spondylitis || ||	TRUE	igd	NA	NA	NA	NA	NA	NA	NA	19631_13_KNG1_Kininostatin	KNG1	chr5	177400814	0.008337	1e-200	35361	TRUE	reported	textfile	2	1	TRUE
rs5030062	C	A	C	A	0.2433	0.0115	0.35548	0.3478	FALSE	FALSE	FALSE	finn-b-M13_ANKYLOSPON	3	186454180	0.039	NA	0.768199	Ankylosing Spondylitis	Ankylosing spondylitis	Ankylosing spondylitis || ||	TRUE	igd	NA	NA	NA	NA	NA	NA	NA	19631_13_KNG1_Kininostatin	KNG1	chr3	186736391	0.008557	7.605e-178	35367	TRUE	reported	textfile	2	1	TRUE
rs6875461	C	T	C	T	0.0862	-0.0101	0.3813	0.319	FALSE	FALSE	FALSE	finn-b-M13_ANKYLOSPON	5	176754665	0.0398	NA	0.8003	Ankylosing Spondylitis	Ankylosing spondylitis	Ankylosing spondylitis || ||	TRUE	igd	NA	NA	NA	NA	NA	NA	NA	19631_13_KNG1_Kininostatin	KNG1	chr5	177327664	0.008565	7.94e-24	35369	TRUE	reported	textfile	2	1	TRUE
rs75061705	G	A	G	A	0.1176	0.0978	0.17017	0.1539	FALSE	FALSE	FALSE	finn-b-M13_ANKYLOSPON	4	187321036	0.0518	NA	0.0589902	Ankylosing Spondylitis	Ankylosing spondylitis	Ankylosing spondylitis || ||	TRUE	igd	NA	NA	NA	NA	NA	NA	NA	19631_13_KNG1_Kininostatin	KNG1	chr4	186399882	0.011123	4.007e-26	35376	TRUE	reported	textfile	2	1	TRUE
rs76484380	A	G	A	G	0.3176	0.2593	0.01098	0.007706	FALSE	FALSE	FALSE	finn-b-M13_ANKYLOSPON	4	187091809	0.2146	NA	0.2271	Ankylosing Spondylitis	Ankylosing spondylitis	Ankylosing spondylitis || ||	TRUE	igd	NA	NA	NA	NA	NA	NA	NA	19631_13_KNG1_Kininostatin	KNG1	chr4	186170655	0.041499	1.961e-14	35393	TRUE	reported	textfile	2	1	TRUE
rs10013413	T	C	T	C	0.0519	-0.027	0.26452	0.7562	FALSE	FALSE	FALSE	finn-b-M13_ANKYLOSPON	4	148982278	0.0434	NA	0.5339	Ankylosing Spondylitis	Ankylosing spondylitis	Ankylosing spondylitis || ||	TRUE	igd	NA	NA	NA	NA	NA	NA	NA	15503_20_LEFTY2_Lefty_A	LEFTY2	chr4	148061127	0.009022	8.779e-09	35362	TRUE	reported	textfile	2	1	TRUE
rs114468433	A	G	A	G	0.2104	-0.0238	0.02701	0.01575	FALSE	FALSE	FALSE	finn-b-M13_ANKYLOSPON	1	224711512	0.149	NA	0.873	Ankylosing Spondylitis	Ankylosing spondylitis	Ankylosing spondylitis || ||	TRUE	igd	NA	NA	NA	NA	NA	NA	NA	15503_20_LEFTY2_Lefty_A	LEFTY2	chr1	224523810	0.026518	2.119e-15	35365	TRUE	reported	textfile	2	1	TRUE
rs116224866	C	G	C	G	0.2713	0.1332	0.02813	0.01866	FALSE	TRUE	FALSE	finn-b-M13_ANKYLOSPON	1	224469027	0.1408	NA	0.3442	Ankylosing Spondylitis	Ankylosing spondylitis	Ankylosing spondylitis || ||	TRUE	igd	NA	NA	NA	NA	NA	NA	NA	15503_20_LEFTY2_Lefty_A	LEFTY2	chr1	224281325	0.025821	8.022e-26	35368	TRUE	reported	textfile	2	1	TRUE
rs141415111	A	G	A	G	-0.33	-0.0152	0.02806	0.04029	FALSE	FALSE	FALSE	finn-b-M13_ANKYLOSPON	1	226811900	0.0957	NA	0.8735	Ankylosing Spondylitis	Ankylosing spondylitis	Ankylosing spondylitis || ||	TRUE	igd	NA	NA	NA	NA	NA	NA	NA	15503_20_LEFTY2_Lefty_A	LEFTY2	chr1	226624199	0.026196	2.182e-36	35358	TRUE	reported	textfile	2	1	TRUE
rs144135113	T	G	T	G	0.1392	-0.0668	0.03227	0.03627	FALSE	FALSE	FALSE	finn-b-M13_ANKYLOSPON	1	224180378	0.1005	NA	0.506499	Ankylosing Spondylitis	Ankylosing spondylitis	Ankylosing spondylitis || ||	TRUE	igd	NA	NA	NA	NA	NA	NA	NA	15503_20_LEFTY2_Lefty_A	LEFTY2	chr1	223992676	0.024584	1.494e-08	35362	TRUE	reported	textfile	2	1	TRUE
rs144548279	T	A	T	A	-0.189	0.093	0.02001	0.006185	FALSE	TRUE	FALSE	finn-b-M13_ANKYLOSPON	1	230210601	0.2568	NA	0.7172	Ankylosing Spondylitis	Ankylosing spondylitis	Ankylosing spondylitis || ||	TRUE	igd	NA	NA	NA	NA	NA	NA	NA	15503_20_LEFTY2_Lefty_A	LEFTY2	chr1	230074854	0.030075	3.293e-10	35356	TRUE	reported	textfile	2	1	TRUE
rs145643169	T	G	T	G	-0.5162	-0.0597	0.03459	0.03199	FALSE	FALSE	FALSE	finn-b-M13_ANKYLOSPON	1	226396099	0.1052	NA	0.5702	Ankylosing Spondylitis	Ankylosing spondylitis	Ankylosing spondylitis || ||	TRUE	igd	NA	NA	NA	NA	NA	NA	NA	15503_20_LEFTY2_Lefty_A	LEFTY2	chr1	226208398	0.02358	3.109e-106	35357	TRUE	reported	textfile	2	1	TRUE
rs186015966	C	A	C	A	-0.2129	-0.0655	0.03265	0.007774	FALSE	FALSE	FALSE	finn-b-M13_ANKYLOSPON	1	222798840	0.2132	NA	0.758799	Ankylosing Spondylitis	Ankylosing spondylitis	Ankylosing spondylitis || ||	TRUE	igd	NA	NA	NA	NA	NA	NA	NA	15503_20_LEFTY2_Lefty_A	LEFTY2	chr1	222625498	0.024274	1.777e-18	35356	TRUE	reported	textfile	2	1	TRUE
rs2615068	A	G	A	G	0.1925	-0.0869	0.28663	0.757	FALSE	FALSE	FALSE	finn-b-M13_ANKYLOSPON	1	225938392	0.0432	NA	0.0444898	Ankylosing Spondylitis	Ankylosing spondylitis	Ankylosing spondylitis || ||	TRUE	igd	NA	NA	NA	NA	NA	NA	NA	15503_20_LEFTY2_Lefty_A	LEFTY2	chr1	225750690	0.009481	1.192e-91	35355	TRUE	reported	textfile	2	1	TRUE
rs2740168	A	G	A	G	0.5252	0.0646	0.38154	0.3316	FALSE	FALSE	FALSE	finn-b-M13_ANKYLOSPON	1	226020988	0.0396	NA	0.1033	Ankylosing Spondylitis	Ankylosing spondylitis	Ankylosing spondylitis || ||	TRUE	igd	NA	NA	NA	NA	NA	NA	NA	15503_20_LEFTY2_Lefty_A	LEFTY2	chr1	225833287	0.006212	1e-200	35354	TRUE	reported	textfile	2	1	TRUE
rs56301120	A	G	A	G	0.4541	-0.0479	0.08876	0.1038	FALSE	FALSE	FALSE	finn-b-M13_ANKYLOSPON	1	226032018	0.0612	NA	0.4342	Ankylosing Spondylitis	Ankylosing spondylitis	Ankylosing spondylitis || ||	TRUE	igd	NA	NA	NA	NA	NA	NA	NA	15503_20_LEFTY2_Lefty_A	LEFTY2	chr1	225844317	0.01501	1e-200	35357	TRUE	reported	textfile	2	1	TRUE
rs58012510	A	G	A	G	0.1961	0.0685	0.04389	0.03413	FALSE	FALSE	FALSE	finn-b-M13_ANKYLOSPON	1	224821753	0.1025	NA	0.504001	Ankylosing Spondylitis	Ankylosing spondylitis	Ankylosing spondylitis || ||	TRUE	igd	NA	NA	NA	NA	NA	NA	NA	15503_20_LEFTY2_Lefty_A	LEFTY2	chr1	224634051	0.02111	1.548e-20	35362	TRUE	reported	textfile	2	1	TRUE
rs61824945	G	T	G	T	-0.1813	-0.0106	0.03228	0.0198	FALSE	FALSE	FALSE	finn-b-M13_ANKYLOSPON	1	227881749	0.1333	NA	0.9367	Ankylosing Spondylitis	Ankylosing spondylitis	Ankylosing spondylitis || ||	TRUE	igd	NA	NA	NA	NA	NA	NA	NA	15503_20_LEFTY2_Lefty_A	LEFTY2	chr1	227694048	0.024684	2.062e-13	35360	TRUE	reported	textfile	2	1	TRUE
rs61835449	G	A	G	A	0.0593	0.0227	0.33042	0.5903	FALSE	FALSE	FALSE	finn-b-M13_ANKYLOSPON	1	231968355	0.0379	NA	0.5486	Ankylosing Spondylitis	Ankylosing spondylitis	Ankylosing spondylitis || ||	TRUE	igd	NA	NA	NA	NA	NA	NA	NA	15503_20_LEFTY2_Lefty_A	LEFTY2	chr1	231832609	0.009186	1.081e-10	35364	TRUE	reported	textfile	2	1	TRUE
rs635634	C	T	C	T	0.0908	-0.0548	0.12995	0.8004	FALSE	FALSE	FALSE	finn-b-M13_ANKYLOSPON	9	136155000	0.0466	NA	0.2395	Ankylosing Spondylitis	Ankylosing spondylitis	Ankylosing spondylitis || ||	TRUE	igd	NA	NA	NA	NA	NA	NA	NA	15503_20_LEFTY2_Lefty_A	LEFTY2	chr9	133279427	0.011783	1.299e-14	35371	TRUE	reported	textfile	2	1	TRUE
rs7532346	T	C	T	C	0.1218	0.0766	0.05217	0.04132	FALSE	FALSE	FALSE	finn-b-M13_ANKYLOSPON	1	230310154	0.0935	NA	0.4125	Ankylosing Spondylitis	Ankylosing spondylitis	Ankylosing spondylitis || ||	TRUE	igd	NA	NA	NA	NA	NA	NA	NA	15503_20_LEFTY2_Lefty_A	LEFTY2	chr1	230174408	0.019367	3.193e-10	35356	TRUE	reported	textfile	2	1	TRUE
rs77722489	G	T	G	T	-0.2163	-0.0838	0.02157	0.01463	FALSE	FALSE	FALSE	finn-b-M13_ANKYLOSPON	1	227381471	0.1537	NA	0.5858	Ankylosing Spondylitis	Ankylosing spondylitis	Ankylosing spondylitis || ||	TRUE	igd	NA	NA	NA	NA	NA	NA	NA	15503_20_LEFTY2_Lefty_A	LEFTY2	chr1	227193770	0.030044	6.046e-13	35360	TRUE	reported	textfile	2	1	TRUE
rs10013413	T	C	T	C	-0.0486	-0.027	0.26452	0.7562	FALSE	FALSE	FALSE	finn-b-M13_ANKYLOSPON	4	148982278	0.0434	NA	0.5339	Ankylosing Spondylitis	Ankylosing spondylitis	Ankylosing spondylitis || ||	TRUE	igd	NA	NA	NA	NA	NA	NA	NA	6580_29_PZP_Pregnancy_zone_protein	PZP	chr4	148061127	0.008757	2.859e-08	35362	TRUE	reported	textfile	2	1	TRUE
rs11045856	G	T	G	T	-0.0543	0.0439	0.22646	0.1724	FALSE	FALSE	FALSE	finn-b-M13_ANKYLOSPON	12	21350689	0.0492	NA	0.373	Ankylosing Spondylitis	Ankylosing spondylitis	Ankylosing spondylitis || ||	TRUE	igd	NA	NA	NA	NA	NA	NA	NA	6580_29_PZP_Pregnancy_zone_protein	PZP	chr12	21197755	0.009828	3.299e-08	35423	TRUE	reported	textfile	2	1	TRUE
rs117006594	C	T	C	T	-0.3619	0.0139	0.02166	0.01606	FALSE	FALSE	FALSE	finn-b-M13_ANKYLOSPON	12	9918266	0.1471	NA	0.9247	Ankylosing Spondylitis	Ankylosing spondylitis	Ankylosing spondylitis || ||	TRUE	igd	NA	NA	NA	NA	NA	NA	NA	6580_29_PZP_Pregnancy_zone_protein	PZP	chr12	9765670	0.027883	1.6e-38	35387	TRUE	reported	textfile	2	1	TRUE
rs12810163	G	A	G	A	-0.0607	0.0248	0.32606	0.3905	FALSE	FALSE	FALSE	finn-b-M13_ANKYLOSPON	12	9981162	0.0384	NA	0.518601	Ankylosing Spondylitis	Ankylosing spondylitis	Ankylosing spondylitis || ||	TRUE	igd	NA	NA	NA	NA	NA	NA	NA	6580_29_PZP_Pregnancy_zone_protein	PZP	chr12	9828566	0.008711	3.205e-12	35386	TRUE	reported	textfile	2	1	TRUE
rs2297441	A	G	A	G	0.0455	0.0858	0.31895	0.7986	FALSE	FALSE	FALSE	finn-b-M13_ANKYLOSPON	20	62327582	0.0464	NA	0.0642895	Ankylosing Spondylitis	Ankylosing spondylitis	Ankylosing spondylitis || ||	TRUE	igd	NA	NA	NA	NA	NA	NA	NA	6580_29_PZP_Pregnancy_zone_protein	PZP	chr20	63696229	0.008278	3.869e-08	35256	TRUE	reported	textfile	2	1	TRUE
rs34022782	A	G	A	G	-0.1849	0.0581	0.08039	0.1423	FALSE	FALSE	FALSE	finn-b-M13_ANKYLOSPON	12	8816534	0.0537	NA	0.2788	Ankylosing Spondylitis	Ankylosing spondylitis	Ankylosing spondylitis || ||	TRUE	igd	NA	NA	NA	NA	NA	NA	NA	6580_29_PZP_Pregnancy_zone_protein	PZP	chr12	8663938	0.015063	1.231e-34	35384	TRUE	reported	textfile	2	1	TRUE
rs3782676	T	C	T	C	-0.6193	-0.1132	0.09214	0.05192	FALSE	FALSE	FALSE	finn-b-M13_ANKYLOSPON	12	9333907	0.0844	NA	0.1797	Ankylosing Spondylitis	Ankylosing spondylitis	Ankylosing spondylitis || ||	TRUE	igd	NA	NA	NA	NA	NA	NA	NA	6580_29_PZP_Pregnancy_zone_protein	PZP	chr12	9181311	0.010186	1e-200	35385	TRUE	reported	textfile	2	1	TRUE
rs4271437	A	G	A	G	0.2179	0.0211	0.4025	0.4754	FALSE	FALSE	FALSE	finn-b-M13_ANKYLOSPON	12	9472643	0.0374	NA	0.5717	Ankylosing Spondylitis	Ankylosing spondylitis	Ankylosing spondylitis || ||	TRUE	igd	NA	NA	NA	NA	NA	NA	NA	6580_29_PZP_Pregnancy_zone_protein	PZP	chr12	9320047	0.008319	3.282e-151	35386	TRUE	reported	textfile	2	1	TRUE
rs55680021	T	C	T	C	-0.0468	-0.0055	0.37015	0.3376	FALSE	FALSE	FALSE	finn-b-M13_ANKYLOSPON	12	8195577	0.0393	NA	0.8894	Ankylosing Spondylitis	Ankylosing spondylitis	Ankylosing spondylitis || ||	TRUE	igd	NA	NA	NA	NA	NA	NA	NA	6580_29_PZP_Pregnancy_zone_protein	PZP	chr12	8042981	0.008498	3.652e-08	35383	TRUE	reported	textfile	2	1	TRUE
rs61791721	A	T	A	T	-0.0619	-0.0304	0.23112	0.1781	FALSE	TRUE	FALSE	finn-b-M13_ANKYLOSPON	3	135804550	0.0487	NA	0.532299	Ankylosing Spondylitis	Ankylosing spondylitis	Ankylosing spondylitis || ||	TRUE	igd	NA	NA	NA	NA	NA	NA	NA	6580_29_PZP_Pregnancy_zone_protein	PZP	chr3	136085708	0.009174	1.509e-11	35361	TRUE	reported	textfile	2	1	TRUE
rs62385693	C	T	C	T	-0.0599	-0.0591	0.19556	0.2207	FALSE	FALSE	FALSE	finn-b-M13_ANKYLOSPON	5	131773674	0.0448	NA	0.1871	Ankylosing Spondylitis	Ankylosing spondylitis	Ankylosing spondylitis || ||	TRUE	igd	NA	NA	NA	NA	NA	NA	NA	6580_29_PZP_Pregnancy_zone_protein	PZP	chr5	132437982	0.009732	7.501e-10	35352	TRUE	reported	textfile	2	1	TRUE
rs7075901	A	C	A	C	-0.0725	0.0316	0.48567	0.4722	FALSE	FALSE	FALSE	finn-b-M13_ANKYLOSPON	10	65280994	0.0372	NA	0.3967	Ankylosing Spondylitis	Ankylosing spondylitis	Ankylosing spondylitis || ||	TRUE	igd	NA	NA	NA	NA	NA	NA	NA	6580_29_PZP_Pregnancy_zone_protein	PZP	chr10	63521234	0.007692	4.302e-21	35351	TRUE	reported	textfile	2	1	TRUE
rs7222851	C	T	C	T	-0.0572	-0.0118	0.42039	0.5329	FALSE	FALSE	FALSE	finn-b-M13_ANKYLOSPON	17	45592169	0.0373	NA	0.7519	Ankylosing Spondylitis	Ankylosing spondylitis	Ankylosing spondylitis || ||	TRUE	igd	NA	NA	NA	NA	NA	NA	NA	6580_29_PZP_Pregnancy_zone_protein	PZP	chr17	47514803	0.007786	2.04e-13	35364	TRUE	reported	textfile	2	1	TRUE
rs75718176	T	G	T	G	-0.107	0.1513	0.05396	0.04084	FALSE	FALSE	FALSE	finn-b-M13_ANKYLOSPON	12	12266437	0.0958	NA	0.1142	Ankylosing Spondylitis	Ankylosing spondylitis	Ankylosing spondylitis || ||	TRUE	igd	NA	NA	NA	NA	NA	NA	NA	6580_29_PZP_Pregnancy_zone_protein	PZP	chr12	12113503	0.018263	4.662e-09	35376	TRUE	reported	textfile	2	1	TRUE
rs79391862	C	A	C	A	0.1362	0.1273	0.06536	0.0314	FALSE	FALSE	FALSE	finn-b-M13_ANKYLOSPON	15	53739426	0.1074	NA	0.2359	Ankylosing Spondylitis	Ankylosing spondylitis	Ankylosing spondylitis || ||	TRUE	igd	NA	NA	NA	NA	NA	NA	NA	6580_29_PZP_Pregnancy_zone_protein	PZP	chr15	53447229	0.015538	1.855e-18	35362	TRUE	reported	textfile	2	1	TRUE
rs10013413	T	C	T	C	0.0604	-0.027	0.26452	0.7562	FALSE	FALSE	FALSE	finn-b-M13_ANKYLOSPON	4	148982278	0.0434	NA	0.5339	Ankylosing Spondylitis	Ankylosing spondylitis	Ankylosing spondylitis || ||	TRUE	igd	NA	NA	NA	NA	NA	NA	NA	15476_6_REG3G_REG3G	REG3G	chr4	148061127	0.009171	4.526e-11	35362	TRUE	reported	textfile	2	1	TRUE
rs10182495	T	C	T	C	0.1183	-0.0369	0.14917	0.1602	FALSE	FALSE	FALSE	finn-b-M13_ANKYLOSPON	2	80553076	0.0506	NA	0.4655	Ankylosing Spondylitis	Ankylosing spondylitis	Ankylosing spondylitis || ||	TRUE	igd	NA	NA	NA	NA	NA	NA	NA	15476_6_REG3G_REG3G	REG3G	chr2	80325951	0.011781	9.994e-24	35352	TRUE	reported	textfile	2	1	TRUE
rs111869668	G	C	G	C	0.1252	-0.037	0.0643	0.08041	FALSE	TRUE	FALSE	finn-b-M13_ANKYLOSPON	16	75249791	0.0683	NA	0.5881	Ankylosing Spondylitis	Ankylosing spondylitis	Ankylosing spondylitis || ||	TRUE	igd	NA	NA	NA	NA	NA	NA	NA	15476_6_REG3G_REG3G	REG3G	chr16	75215893	0.016625	5.038e-14	35363	TRUE	reported	textfile	2	1	TRUE
rs1126464	C	G	C	G	-0.06	0.0056	0.24376	0.3121	FALSE	TRUE	FALSE	finn-b-M13_ANKYLOSPON	16	89704365	0.0402	NA	0.8896	Ankylosing Spondylitis	Ankylosing spondylitis	Ankylosing spondylitis || ||	TRUE	igd	NA	NA	NA	NA	NA	NA	NA	15476_6_REG3G_REG3G	REG3G	chr16	89637957	0.009426	1.946e-10	35322	TRUE	reported	textfile	2	1	TRUE
rs112834521	A	G	A	G	0.2034	0.1025	0.06261	0.04738	FALSE	FALSE	FALSE	finn-b-M13_ANKYLOSPON	2	79182298	0.0882	NA	0.2453	Ankylosing Spondylitis	Ankylosing spondylitis	Ankylosing spondylitis || ||	TRUE	igd	NA	NA	NA	NA	NA	NA	NA	15476_6_REG3G_REG3G	REG3G	chr2	78955172	0.017271	5.137e-32	35350	TRUE	reported	textfile	2	1	TRUE
rs115154697	G	A	G	A	0.2541	-0.2059	0.01145	0.01138	FALSE	FALSE	FALSE	finn-b-M13_ANKYLOSPON	2	78471591	0.1746	NA	0.2384	Ankylosing Spondylitis	Ankylosing spondylitis	Ankylosing spondylitis || ||	TRUE	igd	TRUE	rs115154697	rs75920886	G	A	G	A	15476_6_REG3G_REG3G	REG3G	chr2	78235870	0.038617	4.706e-11	35354	TRUE	reported	textfile	2	1	TRUE
rs11658433	A	C	A	C	0.0536	0.0889	0.2449	0.8164	FALSE	FALSE	FALSE	finn-b-M13_ANKYLOSPON	17	36082907	0.0482	NA	0.0653296	Ankylosing Spondylitis	Ankylosing spondylitis	Ankylosing spondylitis || ||	TRUE	igd	NA	NA	NA	NA	NA	NA	NA	15476_6_REG3G_REG3G	REG3G	chr17	37722912	0.00941	1.224e-08	35370	TRUE	reported	textfile	2	1	TRUE
rs13030971	G	C	G	C	-0.4687	0.0043	0.09103	0.104	FALSE	TRUE	FALSE	finn-b-M13_ANKYLOSPON	2	79237692	0.061	NA	0.9438	Ankylosing Spondylitis	Ankylosing spondylitis	Ankylosing spondylitis || ||	TRUE	igd	NA	NA	NA	NA	NA	NA	NA	15476_6_REG3G_REG3G	REG3G	chr2	79010566	0.014399	1e-200	35353	TRUE	reported	textfile	2	1	TRUE
rs13256317	G	A	G	A	0.0497	-0.0343	0.41078	0.5154	FALSE	FALSE	FALSE	finn-b-M13_ANKYLOSPON	8	116995131	0.0373	NA	0.3568	Ankylosing Spondylitis	Ankylosing spondylitis	Ankylosing spondylitis || ||	TRUE	igd	NA	NA	NA	NA	NA	NA	NA	15476_6_REG3G_REG3G	REG3G	chr8	115982906	0.008172	1.187e-09	35349	TRUE	reported	textfile	2	1	TRUE
rs13417018	G	C	G	C	-0.1205	0.0464	0.22873	0.2668	FALSE	TRUE	FALSE	finn-b-M13_ANKYLOSPON	2	80043341	0.0424	NA	0.273	Ankylosing Spondylitis	Ankylosing spondylitis	Ankylosing spondylitis || ||	TRUE	igd	NA	NA	NA	NA	NA	NA	NA	15476_6_REG3G_REG3G	REG3G	chr2	79816215	0.009993	1.744e-33	35349	TRUE	reported	textfile	2	1	TRUE
rs1882682	T	G	T	G	0.0963	-0.1098	0.08605	0.93	FALSE	FALSE	FALSE	finn-b-M13_ANKYLOSPON	2	77702551	0.073	NA	0.1324	Ankylosing Spondylitis	Ankylosing spondylitis	Ankylosing spondylitis || ||	TRUE	igd	NA	NA	NA	NA	NA	NA	NA	15476_6_REG3G_REG3G	REG3G	chr2	77475425	0.015085	1.728e-10	35348	TRUE	reported	textfile	2	1	TRUE
rs2228347	G	A	G	A	0.0497	0.0245	0.27815	0.343	FALSE	FALSE	FALSE	finn-b-M13_ANKYLOSPON	1	22154845	0.0392	NA	0.5324	Ankylosing Spondylitis	Ankylosing spondylitis	Ankylosing spondylitis || ||	TRUE	igd	NA	NA	NA	NA	NA	NA	NA	15476_6_REG3G_REG3G	REG3G	chr1	21828352	0.009009	3.452e-08	35375	TRUE	reported	textfile	2	1	TRUE
rs2523442	C	T	C	T	0.059	0.0119	0.28164	0.3881	FALSE	FALSE	FALSE	finn-b-M13_ANKYLOSPON	6	29417817	0.0407	NA	0.7698	Ankylosing Spondylitis	Ankylosing spondylitis	Ankylosing spondylitis || ||	TRUE	igd	NA	NA	NA	NA	NA	NA	NA	15476_6_REG3G_REG3G	REG3G	chr6	29450040	0.00897	4.79e-11	35448	TRUE	reported	textfile	2	1	TRUE
rs2793831	C	T	C	T	-0.091	-0.068	0.11439	0.1361	FALSE	FALSE	FALSE	finn-b-M13_ANKYLOSPON	1	120523902	0.054	NA	0.2078	Ankylosing Spondylitis	Ankylosing spondylitis	Ankylosing spondylitis || ||	TRUE	igd	NA	NA	NA	NA	NA	NA	NA	15476_6_REG3G_REG3G	REG3G	chr1	119981279	0.012649	6.269e-13	35361	TRUE	reported	textfile	2	1	TRUE
rs31863	G	A	G	A	-0.0498	-0.0116	0.30462	0.2703	FALSE	FALSE	FALSE	finn-b-M13_ANKYLOSPON	5	158220492	0.0419	NA	0.7828	Ankylosing Spondylitis	Ankylosing spondylitis	Ankylosing spondylitis || ||	TRUE	igd	NA	NA	NA	NA	NA	NA	NA	15476_6_REG3G_REG3G	REG3G	chr5	158793484	0.008798	1.51e-08	35369	TRUE	reported	textfile	2	1	TRUE
rs35995534	T	A	T	A	0.1412	-0.0363	0.05696	0.04557	FALSE	TRUE	FALSE	finn-b-M13_ANKYLOSPON	2	89196621	0.0934	NA	0.6971	Ankylosing Spondylitis	Ankylosing spondylitis	Ankylosing spondylitis || ||	TRUE	igd	NA	NA	NA	NA	NA	NA	NA	15476_6_REG3G_REG3G	REG3G	chr2	88897105	0.018388	1.604e-14	35350	TRUE	reported	textfile	2	1	TRUE
rs3806561	G	A	G	A	-0.0932	-0.0289	0.49672	0.5447	FALSE	FALSE	FALSE	finn-b-M13_ANKYLOSPON	2	79366600	0.0376	NA	0.4428	Ankylosing Spondylitis	Ankylosing spondylitis	Ankylosing spondylitis || ||	TRUE	igd	NA	NA	NA	NA	NA	NA	NA	15476_6_REG3G_REG3G	REG3G	chr2	79139474	0.008401	1.341e-28	35350	TRUE	reported	textfile	2	1	TRUE
rs4270377	C	G	C	G	0.4063	0.0144	0.1908	0.2676	FALSE	TRUE	FALSE	finn-b-M13_ANKYLOSPON	2	79227455	0.0422	NA	0.7329	Ankylosing Spondylitis	Ankylosing spondylitis	Ankylosing spondylitis || ||	TRUE	igd	NA	NA	NA	NA	NA	NA	NA	15476_6_REG3G_REG3G	REG3G	chr2	79000329	0.00778	1e-200	35353	TRUE	reported	textfile	2	1	TRUE
rs499241	T	G	T	G	-0.0613	-0.0366	0.25357	0.2847	FALSE	FALSE	FALSE	finn-b-M13_ANKYLOSPON	11	100645962	0.0412	NA	0.3753	Ankylosing Spondylitis	Ankylosing spondylitis	Ankylosing spondylitis || ||	TRUE	igd	NA	NA	NA	NA	NA	NA	NA	15476_6_REG3G_REG3G	REG3G	chr11	100775231	0.009225	3.03e-11	35357	TRUE	reported	textfile	2	1	TRUE
rs576123	T	C	T	C	-0.0876	-0.0622	0.26016	0.5661	FALSE	FALSE	FALSE	finn-b-M13_ANKYLOSPON	9	136149229	0.0374	NA	0.0964895	Ankylosing Spondylitis	Ankylosing spondylitis	Ankylosing spondylitis || ||	TRUE	igd	TRUE	rs576123	rs505922	C	T	C	T	15476_6_REG3G_REG3G	REG3G	chr9	133268896	0.009206	1.806e-21	35371	TRUE	reported	textfile	2	1	TRUE
rs6137646	C	T	C	T	0.0899	0.0204	0.08536	0.06598	FALSE	FALSE	FALSE	finn-b-M13_ANKYLOSPON	20	22389812	0.0747	NA	0.784401	Ankylosing Spondylitis	Ankylosing spondylitis	Ankylosing spondylitis || ||	TRUE	igd	NA	NA	NA	NA	NA	NA	NA	15476_6_REG3G_REG3G	REG3G	chr20	22409174	0.014228	2.644e-10	35369	TRUE	reported	textfile	2	1	TRUE
rs71624710	G	T	G	T	-0.0687	0.0852	0.15527	0.16	FALSE	FALSE	FALSE	finn-b-M13_ANKYLOSPON	4	186580628	0.0511	NA	0.0956005	Ankylosing Spondylitis	Ankylosing spondylitis	Ankylosing spondylitis || ||	TRUE	igd	NA	NA	NA	NA	NA	NA	NA	15476_6_REG3G_REG3G	REG3G	chr4	185659474	0.011109	6.252e-10	35383	TRUE	reported	textfile	2	1	TRUE
rs718768	A	G	A	G	-0.0507	-0.0081	0.28191	0.7087	FALSE	FALSE	FALSE	finn-b-M13_ANKYLOSPON	4	110824115	0.0411	NA	0.8432	Ankylosing Spondylitis	Ankylosing spondylitis	Ankylosing spondylitis || ||	TRUE	igd	NA	NA	NA	NA	NA	NA	NA	15476_6_REG3G_REG3G	REG3G	chr4	109902959	0.008962	1.538e-08	35356	TRUE	reported	textfile	2	1	TRUE
rs7766106	T	C	T	C	0.0565	0.0031	0.47133	0.4734	FALSE	FALSE	FALSE	finn-b-M13_ANKYLOSPON	6	127455138	0.0373	NA	0.9342	Ankylosing Spondylitis	Ankylosing spondylitis	Ankylosing spondylitis || ||	TRUE	igd	NA	NA	NA	NA	NA	NA	NA	15476_6_REG3G_REG3G	REG3G	chr6	127133993	0.008096	2.973e-12	35355	TRUE	reported	textfile	2	1	TRUE
rs7938011	A	G	A	G	0.0569	-0.0371	0.18166	0.1599	FALSE	FALSE	FALSE	finn-b-M13_ANKYLOSPON	11	65604862	0.0506	NA	0.4636	Ankylosing Spondylitis	Ankylosing spondylitis	Ankylosing spondylitis || ||	TRUE	igd	NA	NA	NA	NA	NA	NA	NA	15476_6_REG3G_REG3G	REG3G	chr11	65837391	0.010394	4.396e-08	35366	TRUE	reported	textfile	2	1	TRUE
rs9983358	A	C	A	C	0.0488	0.0135	0.40996	0.4897	FALSE	FALSE	FALSE	finn-b-M13_ANKYLOSPON	21	39670772	0.0372	NA	0.7163	Ankylosing Spondylitis	Ankylosing spondylitis	Ankylosing spondylitis || ||	TRUE	igd	NA	NA	NA	NA	NA	NA	NA	15476_6_REG3G_REG3G	REG3G	chr21	38298850	0.008169	2.318e-09	35378	TRUE	reported	textfile	2	1	TRUE
rs10013413	T	C	T	C	0.0461	-0.027	0.26452	0.7562	FALSE	FALSE	FALSE	finn-b-M13_ANKYLOSPON	4	148982278	0.0434	NA	0.5339	Ankylosing Spondylitis	Ankylosing spondylitis	Ankylosing spondylitis || ||	TRUE	igd	NA	NA	NA	NA	NA	NA	NA	5648_28_CTRB2_CTRB2	CTRB2	chr4	148061127	0.008241	2.222e-08	35362	TRUE	reported	textfile	2	1	TRUE
rs11166273	G	A	G	A	-0.0586	-0.0705	0.14077	0.1921	FALSE	FALSE	FALSE	finn-b-M13_ANKYLOSPON	1	100024827	0.0471	NA	0.134	Ankylosing Spondylitis	Ankylosing spondylitis	Ankylosing spondylitis || ||	TRUE	igd	NA	NA	NA	NA	NA	NA	NA	5648_28_CTRB2_CTRB2	CTRB2	chr1	99559271	0.010377	1.63e-08	35361	TRUE	reported	textfile	2	1	TRUE
rs1126464	C	G	C	G	-0.0582	0.0056	0.24376	0.3121	FALSE	TRUE	FALSE	finn-b-M13_ANKYLOSPON	16	89704365	0.0402	NA	0.8896	Ankylosing Spondylitis	Ankylosing spondylitis	Ankylosing spondylitis || ||	TRUE	igd	NA	NA	NA	NA	NA	NA	NA	5648_28_CTRB2_CTRB2	CTRB2	chr16	89637957	0.009552	1.108e-09	35322	TRUE	reported	textfile	2	1	TRUE
rs112716238	T	C	T	C	0.3067	-0.1146	0.02396	0.01608	FALSE	FALSE	FALSE	finn-b-M13_ANKYLOSPON	16	75714873	0.148	NA	0.4385	Ankylosing Spondylitis	Ankylosing spondylitis	Ankylosing spondylitis || ||	TRUE	igd	NA	NA	NA	NA	NA	NA	NA	5648_28_CTRB2_CTRB2	CTRB2	chr16	75680975	0.026797	2.479e-30	35362	TRUE	reported	textfile	2	1	TRUE
rs112963922	T	C	T	C	0.3068	0.0611	0.01119	0.03148	FALSE	FALSE	FALSE	finn-b-M13_ANKYLOSPON	14	94877868	0.1063	NA	0.5653	Ankylosing Spondylitis	Ankylosing spondylitis	Ankylosing spondylitis || ||	TRUE	igd	NA	NA	NA	NA	NA	NA	NA	5648_28_CTRB2_CTRB2	CTRB2	chr14	94411531	0.033886	1.38e-19	35371	TRUE	reported	textfile	2	1	TRUE
rs113400434	A	G	A	G	0.6272	-0.0477	0.03811	0.03861	FALSE	FALSE	FALSE	finn-b-M13_ANKYLOSPON	16	75017513	0.0984	NA	0.627899	Ankylosing Spondylitis	Ankylosing spondylitis	Ankylosing spondylitis || ||	TRUE	igd	NA	NA	NA	NA	NA	NA	NA	5648_28_CTRB2_CTRB2	CTRB2	chr16	74983615	0.020718	1e-200	35364	TRUE	reported	textfile	2	1	TRUE
rs117069519	T	A	T	A	0.1868	-0.1242	0.02147	0.002824	FALSE	TRUE	FALSE	finn-b-M13_ANKYLOSPON	16	77012977	0.3629	NA	0.7322	Ankylosing Spondylitis	Ankylosing spondylitis	Ankylosing spondylitis || ||	TRUE	igd	NA	NA	NA	NA	NA	NA	NA	5648_28_CTRB2_CTRB2	CTRB2	chr16	76979080	0.027612	1.331e-11	35360	TRUE	reported	textfile	2	1	TRUE
rs117187218	T	C	T	C	0.161	-0.1106	0.03053	0.007478	FALSE	FALSE	FALSE	finn-b-M13_ANKYLOSPON	16	73572118	0.2303	NA	0.6312	Ankylosing Spondylitis	Ankylosing spondylitis	Ankylosing spondylitis || ||	TRUE	igd	NA	NA	NA	NA	NA	NA	NA	5648_28_CTRB2_CTRB2	CTRB2	chr16	73538219	0.024092	2.344e-11	35363	TRUE	reported	textfile	2	1	TRUE
rs11724862	C	T	C	T	-0.0517	0.0586	0.21985	0.2514	FALSE	FALSE	FALSE	finn-b-M13_ANKYLOSPON	4	186572503	0.0436	NA	0.1791	Ankylosing Spondylitis	Ankylosing spondylitis	Ankylosing spondylitis || ||	TRUE	igd	NA	NA	NA	NA	NA	NA	NA	5648_28_CTRB2_CTRB2	CTRB2	chr4	185651349	0.00873	3.173e-09	35383	TRUE	reported	textfile	2	1	TRUE
rs117274901	T	C	T	C	0.5364	0.0681	0.01497	0.007108	FALSE	FALSE	FALSE	finn-b-M13_ANKYLOSPON	16	74977286	0.2264	NA	0.7635	Ankylosing Spondylitis	Ankylosing spondylitis	Ankylosing spondylitis || ||	TRUE	igd	NA	NA	NA	NA	NA	NA	NA	5648_28_CTRB2_CTRB2	CTRB2	chr16	74943388	0.034013	4.969e-56	35363	TRUE	reported	textfile	2	1	TRUE
rs117323918	G	A	G	A	0.1831	0.024	0.03317	0.06423	FALSE	FALSE	FALSE	finn-b-M13_ANKYLOSPON	16	77884916	0.076	NA	0.7519	Ankylosing Spondylitis	Ankylosing spondylitis	Ankylosing spondylitis || ||	TRUE	igd	NA	NA	NA	NA	NA	NA	NA	5648_28_CTRB2_CTRB2	CTRB2	chr16	77851019	0.023124	2.411e-15	35360	TRUE	reported	textfile	2	1	TRUE
rs117445981	T	C	T	C	0.1455	0.0987	0.02485	0.03658	FALSE	FALSE	FALSE	finn-b-M13_ANKYLOSPON	16	78410794	0.0997	NA	0.3223	Ankylosing Spondylitis	Ankylosing spondylitis	Ankylosing spondylitis || ||	TRUE	igd	NA	NA	NA	NA	NA	NA	NA	5648_28_CTRB2_CTRB2	CTRB2	chr16	78376897	0.025671	1.446e-08	35366	TRUE	reported	textfile	2	1	TRUE
rs118003726	T	C	T	C	-0.1787	0.0545	0.02617	0.03501	FALSE	FALSE	FALSE	finn-b-M13_ANKYLOSPON	16	77429147	0.1023	NA	0.594101	Ankylosing Spondylitis	Ankylosing spondylitis	Ankylosing spondylitis || ||	TRUE	igd	NA	NA	NA	NA	NA	NA	NA	5648_28_CTRB2_CTRB2	CTRB2	chr16	77395250	0.025533	2.581e-12	35360	TRUE	reported	textfile	2	1	TRUE
rs13405197	C	T	C	T	-0.0588	-0.0648	0.13135	0.08747	FALSE	FALSE	FALSE	finn-b-M13_ANKYLOSPON	2	86584250	0.0662	NA	0.328	Ankylosing Spondylitis	Ankylosing spondylitis	Ankylosing spondylitis || ||	TRUE	igd	NA	NA	NA	NA	NA	NA	NA	5648_28_CTRB2_CTRB2	CTRB2	chr2	86357127	0.010738	4.354e-08	35345	TRUE	reported	textfile	2	1	TRUE
rs148793797	A	G	A	G	0.5313	0.2293	0.02636	0.008452	FALSE	FALSE	FALSE	finn-b-M13_ANKYLOSPON	16	75489632	0.2104	NA	0.2757	Ankylosing Spondylitis	Ankylosing spondylitis	Ankylosing spondylitis || ||	TRUE	igd	NA	NA	NA	NA	NA	NA	NA	5648_28_CTRB2_CTRB2	CTRB2	chr16	75455734	0.026072	2.599e-92	35362	TRUE	reported	textfile	2	1	TRUE
rs149263900	A	G	A	G	-0.5918	0.1478	0.01569	0.04891	FALSE	FALSE	FALSE	finn-b-M13_ANKYLOSPON	16	75152824	0.0873	NA	0.0903691	Ankylosing Spondylitis	Ankylosing spondylitis	Ankylosing spondylitis || ||	TRUE	igd	TRUE	rs149263900	rs148483435	A	G	C	G	5648_28_CTRB2_CTRB2	CTRB2	chr16	75030927	0.033292	1.088e-70	35365	TRUE	reported	textfile	2	1	TRUE
rs17032925	C	T	C	T	-0.0746	0.0139	0.08221	0.07808	FALSE	FALSE	FALSE	finn-b-M13_ANKYLOSPON	2	67266483	0.0692	NA	0.8404	Ankylosing Spondylitis	Ankylosing spondylitis	Ankylosing spondylitis || ||	TRUE	igd	NA	NA	NA	NA	NA	NA	NA	5648_28_CTRB2_CTRB2	CTRB2	chr2	67039351	0.013196	1.573e-08	35359	TRUE	reported	textfile	2	1	TRUE
rs17580	A	T	A	T	0.2454	-0.0909	0.03316	0.009368	FALSE	TRUE	FALSE	finn-b-M13_ANKYLOSPON	14	94847262	0.1932	NA	0.637801	Ankylosing Spondylitis	Ankylosing spondylitis	Ankylosing spondylitis || ||	TRUE	igd	NA	NA	NA	NA	NA	NA	NA	5648_28_CTRB2_CTRB2	CTRB2	chr14	94380925	0.02035	1.736e-33	35372	TRUE	reported	textfile	2	1	TRUE
rs2641346	T	C	T	C	-0.0718	-0.0603	0.11627	0.1483	FALSE	FALSE	FALSE	finn-b-M13_ANKYLOSPON	1	120443540	0.0521	NA	0.2471	Ankylosing Spondylitis	Ankylosing spondylitis	Ankylosing spondylitis || ||	TRUE	igd	NA	NA	NA	NA	NA	NA	NA	5648_28_CTRB2_CTRB2	CTRB2	chr1	119900917	0.011266	1.854e-10	35361	TRUE	reported	textfile	2	1	TRUE
rs71387088	G	A	G	A	0.0678	-0.0747	0.17657	0.1281	FALSE	FALSE	FALSE	finn-b-M13_ANKYLOSPON	16	62653225	0.0564	NA	0.1856	Ankylosing Spondylitis	Ankylosing spondylitis	Ankylosing spondylitis || ||	TRUE	igd	NA	NA	NA	NA	NA	NA	NA	5648_28_CTRB2_CTRB2	CTRB2	chr16	62619321	0.010675	2.133e-10	35372	TRUE	reported	textfile	2	1	TRUE
rs72798674	A	T	A	T	-0.5284	-0.1719	0.06928	0.0542	FALSE	TRUE	FALSE	finn-b-M13_ANKYLOSPON	16	74999522	0.0831	NA	0.0385896	Ankylosing Spondylitis	Ankylosing spondylitis	Ankylosing spondylitis || ||	TRUE	igd	NA	NA	NA	NA	NA	NA	NA	5648_28_CTRB2_CTRB2	CTRB2	chr16	74965624	0.015957	1e-200	35363	TRUE	reported	textfile	2	1	TRUE
rs73605166	C	G	C	G	0.6167	-0.3391	0.03846	0.0138	FALSE	TRUE	FALSE	finn-b-M13_ANKYLOSPON	16	75311729	0.1637	NA	0.0383398	Ankylosing Spondylitis	Ankylosing spondylitis	Ankylosing spondylitis || ||	TRUE	igd	NA	NA	NA	NA	NA	NA	NA	5648_28_CTRB2_CTRB2	CTRB2	chr16	75277831	0.021287	1.564e-184	35361	TRUE	reported	textfile	2	1	TRUE
rs75213011	A	C	A	C	-0.573	-0.0896	0.01182	0.00308	FALSE	FALSE	FALSE	finn-b-M13_ANKYLOSPON	16	76337734	0.3464	NA	0.796	Ankylosing Spondylitis	Ankylosing spondylitis	Ankylosing spondylitis || ||	TRUE	igd	NA	NA	NA	NA	NA	NA	NA	5648_28_CTRB2_CTRB2	CTRB2	chr16	76303837	0.037278	2.561e-53	35359	TRUE	reported	textfile	2	1	TRUE
rs76708035	G	T	G	T	0.1384	-0.022	0.02833	0.01954	FALSE	FALSE	FALSE	finn-b-M13_ANKYLOSPON	16	73304289	0.1356	NA	0.8709	Ankylosing Spondylitis	Ankylosing spondylitis	Ankylosing spondylitis || ||	TRUE	igd	NA	NA	NA	NA	NA	NA	NA	5648_28_CTRB2_CTRB2	CTRB2	chr16	73270390	0.024677	2.042e-08	35368	TRUE	reported	textfile	2	1	TRUE
rs79500103	G	A	G	A	0.3275	0.3254	0.01514	0.007958	FALSE	FALSE	FALSE	finn-b-M13_ANKYLOSPON	16	76443267	0.2119	NA	0.1247	Ankylosing Spondylitis	Ankylosing spondylitis	Ankylosing spondylitis || ||	TRUE	igd	NA	NA	NA	NA	NA	NA	NA	5648_28_CTRB2_CTRB2	CTRB2	chr16	76409370	0.032752	1.533e-23	35358	TRUE	reported	textfile	2	1	TRUE
rs8099628	C	A	C	A	0.0788	0.0693	0.06761	0.07457	FALSE	FALSE	FALSE	finn-b-M13_ANKYLOSPON	18	42375578	0.0712	NA	0.3309	Ankylosing Spondylitis	Ankylosing spondylitis	Ankylosing spondylitis || ||	TRUE	igd	NA	NA	NA	NA	NA	NA	NA	5648_28_CTRB2_CTRB2	CTRB2	chr18	44795613	0.014439	4.829e-08	35349	TRUE	reported	textfile	2	1	TRUE
rs10013613	T	G	T	G	0.0856	0.0802	0.41912	0.423	FALSE	FALSE	FALSE	finn-b-M13_ANKYLOSPON	4	103423493	0.0376	NA	0.0329503	Ankylosing Spondylitis	Ankylosing spondylitis	Ankylosing spondylitis || ||	TRUE	igd	NA	NA	NA	NA	NA	NA	NA	5087_5_IL22RA2_IL_22BP	IL22RA2	chr4	102502336	0.00841	2.466e-24	35341	TRUE	reported	textfile	2	1	TRUE
rs10519515	A	C	A	C	0.0465	0.0565	0.4067	0.5437	FALSE	FALSE	FALSE	finn-b-M13_ANKYLOSPON	4	140901754	0.0374	NA	0.1304	Ankylosing Spondylitis	Ankylosing spondylitis	Ankylosing spondylitis || ||	TRUE	igd	NA	NA	NA	NA	NA	NA	NA	5087_5_IL22RA2_IL_22BP	IL22RA2	chr4	139980600	0.008466	3.955e-08	35356	TRUE	reported	textfile	2	1	TRUE
rs10849448	G	A	G	A	0.113	0.0184	0.28422	0.7546	FALSE	FALSE	FALSE	finn-b-M13_ANKYLOSPON	12	6493351	0.0436	NA	0.6725	Ankylosing Spondylitis	Ankylosing spondylitis	Ankylosing spondylitis || ||	TRUE	igd	NA	NA	NA	NA	NA	NA	NA	5087_5_IL22RA2_IL_22BP	IL22RA2	chr12	6384185	0.009216	1.468e-34	35380	TRUE	reported	textfile	2	1	TRUE
rs111470468	A	G	A	G	-0.1845	-0.0803	0.02199	0.02978	FALSE	FALSE	FALSE	finn-b-M13_ANKYLOSPON	6	139695851	0.1119	NA	0.472799	Ankylosing Spondylitis	Ankylosing spondylitis	Ankylosing spondylitis || ||	TRUE	igd	NA	NA	NA	NA	NA	NA	NA	5087_5_IL22RA2_IL_22BP	IL22RA2	chr6	139374714	0.02902	2.049e-10	35351	TRUE	reported	textfile	2	1	TRUE
rs11641991	A	G	A	G	-0.0533	-0.004	0.46213	0.4726	FALSE	FALSE	FALSE	finn-b-M13_ANKYLOSPON	16	11704816	0.0372	NA	0.9147	Ankylosing Spondylitis	Ankylosing spondylitis	Ankylosing spondylitis || ||	TRUE	igd	NA	NA	NA	NA	NA	NA	NA	5087_5_IL22RA2_IL_22BP	IL22RA2	chr16	11610960	0.0084	2.222e-10	35379	TRUE	reported	textfile	2	1	TRUE
rs12232384	A	C	A	C	0.0713	0.0038	0.23225	0.1934	FALSE	FALSE	FALSE	finn-b-M13_ANKYLOSPON	16	86009760	0.0469	NA	0.9357	Ankylosing Spondylitis	Ankylosing spondylitis	Ankylosing spondylitis || ||	TRUE	igd	NA	NA	NA	NA	NA	NA	NA	5087_5_IL22RA2_IL_22BP	IL22RA2	chr16	85976154	0.009922	6.662e-13	35379	TRUE	reported	textfile	2	1	TRUE
rs139795227	C	A	C	A	-0.1507	0.2478	0.02759	0.02697	FALSE	FALSE	FALSE	finn-b-M13_ANKYLOSPON	1	92842367	0.1155	NA	0.03185	Ankylosing Spondylitis	Ankylosing spondylitis	Ankylosing spondylitis || ||	TRUE	igd	NA	NA	NA	NA	NA	NA	NA	5087_5_IL22RA2_IL_22BP	IL22RA2	chr1	92376810	0.025402	2.983e-09	35352	TRUE	reported	textfile	2	1	TRUE
rs17175050	T	A	T	A	0.2036	0.1261	0.02734	0.0231	FALSE	TRUE	FALSE	finn-b-M13_ANKYLOSPON	6	137541521	0.126	NA	0.3168	Ankylosing Spondylitis	Ankylosing spondylitis	Ankylosing spondylitis || ||	TRUE	igd	NA	NA	NA	NA	NA	NA	NA	5087_5_IL22RA2_IL_22BP	IL22RA2	chr6	137220384	0.025754	2.668e-15	35361	TRUE	reported	textfile	2	1	TRUE
rs184409863	T	C	T	C	0.3192	0.1714	0.03814	0.04443	FALSE	FALSE	FALSE	finn-b-M13_ANKYLOSPON	1	120644977	0.0914	NA	0.0607002	Ankylosing Spondylitis	Ankylosing spondylitis	Ankylosing spondylitis || ||	TRUE	igd	NA	NA	NA	NA	NA	NA	NA	5087_5_IL22RA2_IL_22BP	IL22RA2	chr1	120102390	0.021791	1.386e-48	35360	TRUE	reported	textfile	2	1	TRUE
rs1846190	A	G	A	G	0.11	0.084	0.35085	0.2847	FALSE	FALSE	FALSE	finn-b-M13_ANKYLOSPON	6	32583813	0.0425	NA	0.0478597	Ankylosing Spondylitis	Ankylosing spondylitis	Ankylosing spondylitis || ||	TRUE	igd	NA	NA	NA	NA	NA	NA	NA	5087_5_IL22RA2_IL_22BP	IL22RA2	chr6	32616036	0.008702	1.265e-36	35439	TRUE	reported	textfile	2	1	TRUE
rs191615076	A	C	A	C	0.3284	0.1373	0.03429	0.03993	FALSE	FALSE	FALSE	finn-b-M13_ANKYLOSPON	1	144565220	0.0973	NA	0.1582	Ankylosing Spondylitis	Ankylosing spondylitis	Ankylosing spondylitis || ||	TRUE	igd	NA	NA	NA	NA	NA	NA	NA	5087_5_IL22RA2_IL_22BP	IL22RA2	chr1	120386170	0.022905	1.278e-46	35359	TRUE	reported	textfile	2	1	TRUE
rs3111414	G	C	G	C	-0.0789	-0.0114	0.18974	0.2049	FALSE	TRUE	FALSE	finn-b-M13_ANKYLOSPON	2	8443859	0.0462	NA	0.805	Ankylosing Spondylitis	Ankylosing spondylitis	Ankylosing spondylitis || ||	TRUE	igd	NA	NA	NA	NA	NA	NA	NA	5087_5_IL22RA2_IL_22BP	IL22RA2	chr2	8303729	0.010714	1.786e-13	35367	TRUE	reported	textfile	2	1	TRUE
rs4969405	T	G	T	G	0.0651	-0.0071	0.45107	0.4117	FALSE	FALSE	FALSE	finn-b-M13_ANKYLOSPON	17	79122996	0.0378	NA	0.85	Ankylosing Spondylitis	Ankylosing spondylitis	Ankylosing spondylitis || ||	TRUE	igd	NA	NA	NA	NA	NA	NA	NA	5087_5_IL22RA2_IL_22BP	IL22RA2	chr17	81149196	0.008425	1.1e-14	35143	TRUE	reported	textfile	2	1	TRUE
rs55714927	T	C	T	C	0.0567	-0.0493	0.21166	0.2644	FALSE	FALSE	FALSE	finn-b-M13_ANKYLOSPON	17	7080316	0.0428	NA	0.249	Ankylosing Spondylitis	Ankylosing spondylitis	Ankylosing spondylitis || ||	TRUE	igd	NA	NA	NA	NA	NA	NA	NA	5087_5_IL22RA2_IL_22BP	IL22RA2	chr17	7176997	0.010243	3.108e-08	35370	TRUE	reported	textfile	2	1	TRUE
rs6600249	C	T	C	T	0.1101	0.1039	0.47274	0.5373	FALSE	FALSE	FALSE	finn-b-M13_ANKYLOSPON	1	25305160	0.0372	NA	0.00529505	Ankylosing Spondylitis	Ankylosing spondylitis	Ankylosing spondylitis || ||	TRUE	igd	NA	NA	NA	NA	NA	NA	NA	5087_5_IL22RA2_IL_22BP	IL22RA2	chr1	24978669	0.008398	2.902e-39	35371	TRUE	reported	textfile	2	1	TRUE
rs71560620	A	G	A	G	-0.2362	0.397	0.01186	0.01257	FALSE	FALSE	FALSE	finn-b-M13_ANKYLOSPON	6	137333481	0.1688	NA	0.0186599	Ankylosing Spondylitis	Ankylosing spondylitis	Ankylosing spondylitis || ||	TRUE	igd	NA	NA	NA	NA	NA	NA	NA	5087_5_IL22RA2_IL_22BP	IL22RA2	chr6	137012344	0.038218	6.394e-10	35364	TRUE	reported	textfile	2	1	TRUE
rs7287486	T	G	T	G	-0.2647	-0.0157	0.02227	0.02341	FALSE	FALSE	FALSE	finn-b-M13_ANKYLOSPON	22	42322854	0.123	NA	0.8983	Ankylosing Spondylitis	Ankylosing spondylitis	Ankylosing spondylitis || ||	TRUE	igd	NA	NA	NA	NA	NA	NA	NA	5087_5_IL22RA2_IL_22BP	IL22RA2	chr22	41926850	0.028576	1.99e-20	35378	TRUE	reported	textfile	2	1	TRUE
rs7310615	G	C	G	C	-0.119	0.0122	0.37607	0.414	FALSE	TRUE	FALSE	finn-b-M13_ANKYLOSPON	12	111865049	0.0378	NA	0.746	Ankylosing Spondylitis	Ankylosing spondylitis	Ankylosing spondylitis || ||	TRUE	igd	NA	NA	NA	NA	NA	NA	NA	5087_5_IL22RA2_IL_22BP	IL22RA2	chr12	111427245	0.008597	1.433e-43	35370	TRUE	reported	textfile	2	1	TRUE
rs7334951	G	A	G	A	0.2113	0.0051	0.09621	0.9344	FALSE	FALSE	FALSE	finn-b-M13_ANKYLOSPON	13	28616119	0.0751	NA	0.9463	Ankylosing Spondylitis	Ankylosing spondylitis	Ankylosing spondylitis || ||	TRUE	igd	NA	NA	NA	NA	NA	NA	NA	5087_5_IL22RA2_IL_22BP	IL22RA2	chr13	28041982	0.014159	2.332e-50	35363	TRUE	reported	textfile	2	1	TRUE
rs74648690	T	G	T	G	-0.2018	0.1358	0.0193	0.009413	FALSE	FALSE	FALSE	finn-b-M13_ANKYLOSPON	6	138012035	0.1945	NA	0.4852	Ankylosing Spondylitis	Ankylosing spondylitis	Ankylosing spondylitis || ||	TRUE	igd	NA	NA	NA	NA	NA	NA	NA	5087_5_IL22RA2_IL_22BP	IL22RA2	chr6	137690898	0.031045	8.02e-11	35364	TRUE	reported	textfile	2	1	TRUE
rs75489957	T	C	T	C	0.0802	0.0565	0.12019	0.1432	FALSE	FALSE	FALSE	finn-b-M13_ANKYLOSPON	19	21020427	0.0531	NA	0.2873	Ankylosing Spondylitis	Ankylosing spondylitis	Ankylosing spondylitis || ||	TRUE	igd	NA	NA	NA	NA	NA	NA	NA	5087_5_IL22RA2_IL_22BP	IL22RA2	chr19	20837621	0.012735	3.021e-10	35355	TRUE	reported	textfile	2	1	TRUE
rs763948	A	G	A	G	-0.0465	0.0579	0.45936	0.5291	FALSE	FALSE	FALSE	finn-b-M13_ANKYLOSPON	12	68155926	0.0372	NA	0.12	Ankylosing Spondylitis	Ankylosing spondylitis	Ankylosing spondylitis || ||	TRUE	igd	NA	NA	NA	NA	NA	NA	NA	5087_5_IL22RA2_IL_22BP	IL22RA2	chr12	67762146	0.008356	2.619e-08	35367	TRUE	reported	textfile	2	1	TRUE
rs76488192	A	C	A	C	0.1088	-0.05	0.08325	0.03942	FALSE	FALSE	FALSE	finn-b-M13_ANKYLOSPON	6	137363918	0.0968	NA	0.605701	Ankylosing Spondylitis	Ankylosing spondylitis	Ankylosing spondylitis || ||	TRUE	igd	NA	NA	NA	NA	NA	NA	NA	5087_5_IL22RA2_IL_22BP	IL22RA2	chr6	137042781	0.015183	7.714e-13	35364	TRUE	reported	textfile	2	1	TRUE
rs79882224	G	C	G	C	0.1783	0.0116	0.03465	0.07631	FALSE	TRUE	FALSE	finn-b-M13_ANKYLOSPON	1	25359571	0.0701	NA	0.868	Ankylosing Spondylitis	Ankylosing spondylitis	Ankylosing spondylitis || ||	TRUE	igd	NA	NA	NA	NA	NA	NA	NA	5087_5_IL22RA2_IL_22BP	IL22RA2	chr1	25033080	0.022705	4.06e-15	35372	TRUE	reported	textfile	2	1	TRUE
rs9554263	G	C	G	C	0.0797	-0.0387	0.2206	0.2904	FALSE	TRUE	FALSE	finn-b-M13_ANKYLOSPON	13	28681228	0.041	NA	0.3444	Ankylosing Spondylitis	Ankylosing spondylitis	Ankylosing spondylitis || ||	TRUE	igd	NA	NA	NA	NA	NA	NA	NA	5087_5_IL22RA2_IL_22BP	IL22RA2	chr13	28107091	0.010035	1.982e-15	35359	TRUE	reported	textfile	2	1	TRUE
rs10013945	G	A	G	A	-0.3006	0.0133	0.23676	0.731	FALSE	FALSE	FALSE	finn-b-M13_ANKYLOSPON	4	57939654	0.0421	NA	0.751	Ankylosing Spondylitis	Ankylosing spondylitis	Ankylosing spondylitis || ||	TRUE	igd	NA	NA	NA	NA	NA	NA	NA	3320_49_IGFBP7_IGFBP_7	IGFBP7	chr4	57073488	0.009658	1e-200	35358	TRUE	reported	textfile	2	1	TRUE
rs11133472	T	C	T	C	0.1088	-0.0272	0.36371	0.2633	FALSE	FALSE	FALSE	finn-b-M13_ANKYLOSPON	4	57904387	0.0423	NA	0.521	Ankylosing Spondylitis	Ankylosing spondylitis	Ankylosing spondylitis || ||	TRUE	igd	NA	NA	NA	NA	NA	NA	NA	3320_49_IGFBP7_IGFBP_7	IGFBP7	chr4	57038221	0.008613	1.406e-36	35358	TRUE	reported	textfile	2	1	TRUE
rs139826977	G	A	G	A	0.2894	0.0486	0.03207	0.02097	FALSE	FALSE	FALSE	finn-b-M13_ANKYLOSPON	4	57407069	0.1299	NA	0.708	Ankylosing Spondylitis	Ankylosing spondylitis	Ankylosing spondylitis || ||	TRUE	igd	NA	NA	NA	NA	NA	NA	NA	3320_49_IGFBP7_IGFBP_7	IGFBP7	chr4	56540903	0.023581	1.272e-34	35356	TRUE	reported	textfile	2	1	TRUE
rs143745420	C	T	C	T	0.2373	-0.2244	0.0155	0.002238	FALSE	FALSE	FALSE	finn-b-M13_ANKYLOSPON	4	59515757	0.405	NA	0.579599	Ankylosing Spondylitis	Ankylosing spondylitis	Ankylosing spondylitis || ||	TRUE	igd	NA	NA	NA	NA	NA	NA	NA	3320_49_IGFBP7_IGFBP_7	IGFBP7	chr4	58649592	0.032725	4.128e-13	35362	TRUE	reported	textfile	2	1	TRUE
rs145552690	G	A	G	A	0.2061	-0.0535	0.01531	0.01692	FALSE	FALSE	FALSE	finn-b-M13_ANKYLOSPON	4	47254901	0.1455	NA	0.713001	Ankylosing Spondylitis	Ankylosing spondylitis	Ankylosing spondylitis || ||	TRUE	igd	NA	NA	NA	NA	NA	NA	NA	3320_49_IGFBP7_IGFBP_7	IGFBP7	chr4	47252884	0.034188	1.655e-09	35346	TRUE	reported	textfile	2	1	TRUE
rs146357856	C	G	C	G	0.1292	0.0278	0.03383	0.03096	FALSE	TRUE	FALSE	finn-b-M13_ANKYLOSPON	4	60274197	0.109	NA	0.7988	Ankylosing Spondylitis	Ankylosing spondylitis	Ankylosing spondylitis || ||	TRUE	igd	NA	NA	NA	NA	NA	NA	NA	3320_49_IGFBP7_IGFBP_7	IGFBP7	chr4	59408479	0.022909	1.703e-08	35354	TRUE	reported	textfile	2	1	TRUE
rs3129781	T	G	T	G	-0.1058	0.4007	0.21607	0.8647	FALSE	FALSE	FALSE	finn-b-M13_ANKYLOSPON	6	32648500	0.0577	NA	3.93369e-12	Ankylosing Spondylitis	Ankylosing spondylitis	Ankylosing spondylitis || ||	TRUE	igd	NA	NA	NA	NA	NA	NA	NA	3320_49_IGFBP7_IGFBP_7	IGFBP7	chr6	32680723	0.009858	7.158e-27	35439	TRUE	reported	textfile	2	1	TRUE
rs36221780	A	G	A	G	-0.087	-0.045	0.08267	0.06781	FALSE	FALSE	FALSE	finn-b-M13_ANKYLOSPON	21	46439910	0.074	NA	0.543	Ankylosing Spondylitis	Ankylosing spondylitis	Ankylosing spondylitis || ||	TRUE	igd	NA	NA	NA	NA	NA	NA	NA	3320_49_IGFBP7_IGFBP_7	IGFBP7	chr21	45019995	0.014709	3.321e-09	35256	TRUE	reported	textfile	2	1	TRUE
rs76023148	A	G	A	G	0.4028	0.0903	0.02313	0.02386	FALSE	FALSE	FALSE	finn-b-M13_ANKYLOSPON	4	57487998	0.1264	NA	0.475	Ankylosing Spondylitis	Ankylosing spondylitis	Ankylosing spondylitis || ||	TRUE	igd	NA	NA	NA	NA	NA	NA	NA	3320_49_IGFBP7_IGFBP_7	IGFBP7	chr4	56621832	0.027551	2.087e-48	35352	TRUE	reported	textfile	2	1	TRUE
rs77202557	T	C	T	C	0.1867	0.0775	0.0198	0.01391	FALSE	FALSE	FALSE	finn-b-M13_ANKYLOSPON	4	67961061	0.1594	NA	0.6269	Ankylosing Spondylitis	Ankylosing spondylitis	Ankylosing spondylitis || ||	TRUE	igd	NA	NA	NA	NA	NA	NA	NA	3320_49_IGFBP7_IGFBP_7	IGFBP7	chr4	67095343	0.029449	2.3e-10	35349	TRUE	reported	textfile	2	1	TRUE
rs77542162	G	A	G	A	0.1993	0.0159	0.025	0.00689	FALSE	FALSE	FALSE	finn-b-M13_ANKYLOSPON	17	67081278	0.2296	NA	0.9446	Ankylosing Spondylitis	Ankylosing spondylitis	Ankylosing spondylitis || ||	TRUE	igd	NA	NA	NA	NA	NA	NA	NA	3320_49_IGFBP7_IGFBP_7	IGFBP7	chr17	69085137	0.025809	1.144e-14	35371	TRUE	reported	textfile	2	1	TRUE
rs10014102	A	T	A	T	0.0676	-0.0829	0.3611	0.3828	FALSE	TRUE	FALSE	finn-b-M13_ANKYLOSPON	4	106088051	0.0382	NA	0.02988	Ankylosing Spondylitis	Ankylosing spondylitis	Ankylosing spondylitis || ||	TRUE	igd	NA	NA	NA	NA	NA	NA	NA	3708_62_A2M_a2_Macroglobulin	A2M	chr4	105166894	0.008607	4.036e-15	35354	TRUE	reported	textfile	2	1	TRUE
rs190543502	C	T	C	T	0.2556	-0.3935	0.02719	0.004837	FALSE	FALSE	FALSE	finn-b-M13_ANKYLOSPON	15	43757184	0.2643	NA	0.1366	Ankylosing Spondylitis	Ankylosing spondylitis	Ankylosing spondylitis || ||	TRUE	igd	NA	NA	NA	NA	NA	NA	NA	3708_62_A2M_a2_Macroglobulin	A2M	chr15	43464986	0.025269	4.74e-24	35363	TRUE	reported	textfile	2	1	TRUE
rs1973612	T	C	T	C	0.2444	0.0226	0.49071	0.5791	FALSE	FALSE	FALSE	finn-b-M13_ANKYLOSPON	4	187169167	0.0376	NA	0.5477	Ankylosing Spondylitis	Ankylosing spondylitis	Ankylosing spondylitis || ||	TRUE	igd	NA	NA	NA	NA	NA	NA	NA	3708_62_A2M_a2_Macroglobulin	A2M	chr4	186248013	0.00821	1.002e-194	35392	TRUE	reported	textfile	2	1	TRUE
rs205757	A	G	A	G	0.0533	0.0513	0.33881	0.6365	FALSE	FALSE	FALSE	finn-b-M13_ANKYLOSPON	7	130582489	0.0388	NA	0.1867	Ankylosing Spondylitis	Ankylosing spondylitis	Ankylosing spondylitis || ||	TRUE	igd	NA	NA	NA	NA	NA	NA	NA	3708_62_A2M_a2_Macroglobulin	A2M	chr7	130897730	0.008729	1.019e-09	35355	TRUE	reported	textfile	2	1	TRUE
rs226379	C	T	C	T	-0.0982	-0.033	0.34878	0.4082	FALSE	FALSE	FALSE	finn-b-M13_ANKYLOSPON	12	9268585	0.0378	NA	0.3834	Ankylosing Spondylitis	Ankylosing spondylitis	Ankylosing spondylitis || ||	TRUE	igd	NA	NA	NA	NA	NA	NA	NA	3708_62_A2M_a2_Macroglobulin	A2M	chr12	9115989	0.008654	7.595e-30	35387	TRUE	reported	textfile	2	1	TRUE
rs2731672	C	T	C	T	0.1769	0.0236	0.25436	0.7405	FALSE	FALSE	FALSE	finn-b-M13_ANKYLOSPON	5	176842474	0.0427	NA	0.5802	Ankylosing Spondylitis	Ankylosing spondylitis	Ankylosing spondylitis || ||	TRUE	igd	NA	NA	NA	NA	NA	NA	NA	3708_62_A2M_a2_Macroglobulin	A2M	chr5	177415473	0.009507	2.852e-77	35362	TRUE	reported	textfile	2	1	TRUE
rs35161452	T	A	T	A	-0.0694	-0.044	0.12047	0.07737	FALSE	TRUE	FALSE	finn-b-M13_ANKYLOSPON	1	27018209	0.0699	NA	0.529	Ankylosing Spondylitis	Ankylosing spondylitis	Ankylosing spondylitis || ||	TRUE	igd	NA	NA	NA	NA	NA	NA	NA	3708_62_A2M_a2_Macroglobulin	A2M	chr1	26691718	0.012646	4.065e-08	35370	TRUE	reported	textfile	2	1	TRUE
rs6440008	C	T	C	T	0.0602	0.0564	0.39039	0.4181	FALSE	FALSE	FALSE	finn-b-M13_ANKYLOSPON	3	141154542	0.0378	NA	0.136	Ankylosing Spondylitis	Ankylosing spondylitis	Ankylosing spondylitis || ||	TRUE	igd	NA	NA	NA	NA	NA	NA	NA	3708_62_A2M_a2_Macroglobulin	A2M	chr3	141435700	0.008457	1.089e-12	35367	TRUE	reported	textfile	2	1	TRUE
rs80177247	G	A	G	A	-0.0663	-0.0781	0.19547	0.1607	FALSE	FALSE	FALSE	finn-b-M13_ANKYLOSPON	10	5296243	0.0507	NA	0.1239	Ankylosing Spondylitis	Ankylosing spondylitis	Ankylosing spondylitis || ||	TRUE	igd	NA	NA	NA	NA	NA	NA	NA	3708_62_A2M_a2_Macroglobulin	A2M	chr10	5254280	0.010425	2.023e-10	35374	TRUE	reported	textfile	2	1	TRUE
rs1001581	T	C	T	C	-0.0588	-0.0546	0.36564	0.349	FALSE	FALSE	FALSE	finn-b-M13_ANKYLOSPON	19	44065388	0.0389	NA	0.1607	Ankylosing Spondylitis	Ankylosing spondylitis	Ankylosing spondylitis || ||	TRUE	igd	NA	NA	NA	NA	NA	NA	NA	2652_15_PLAUR_suPAR	PLAUR	chr19	43561236	0.008586	7.478e-12	35372	TRUE	reported	textfile	2	1	TRUE
rs12045503	T	C	T	C	-0.0542	-0.0387	0.39965	0.5634	FALSE	FALSE	FALSE	finn-b-M13_ANKYLOSPON	1	196672473	0.0374	NA	0.3013	Ankylosing Spondylitis	Ankylosing spondylitis	Ankylosing spondylitis || ||	TRUE	igd	NA	NA	NA	NA	NA	NA	NA	2652_15_PLAUR_suPAR	PLAUR	chr1	196703343	0.008368	9.332e-11	35339	TRUE	reported	textfile	2	1	TRUE
rs143501783	C	T	C	T	0.2894	-0.1901	0.01116	0.002067	FALSE	FALSE	FALSE	finn-b-M13_ANKYLOSPON	17	7800319	0.4215	NA	0.652001	Ankylosing Spondylitis	Ankylosing spondylitis	Ankylosing spondylitis || ||	TRUE	igd	NA	NA	NA	NA	NA	NA	NA	2652_15_PLAUR_suPAR	PLAUR	chr17	7897001	0.037289	8.424e-15	35373	TRUE	reported	textfile	2	1	TRUE
rs171270	G	C	G	C	0.0498	-0.0467	0.34483	0.2437	FALSE	TRUE	FALSE	finn-b-M13_ANKYLOSPON	11	126207745	0.0434	NA	0.2819	Ankylosing Spondylitis	Ankylosing spondylitis	Ankylosing spondylitis || ||	TRUE	igd	NA	NA	NA	NA	NA	NA	NA	2652_15_PLAUR_suPAR	PLAUR	chr11	126337850	0.008622	7.657e-09	35375	TRUE	reported	textfile	2	1	TRUE
rs2227576	G	T	G	T	0.1307	0.0029	0.42138	0.4636	FALSE	FALSE	FALSE	finn-b-M13_ANKYLOSPON	10	75678276	0.0373	NA	0.9384	Ankylosing Spondylitis	Ankylosing spondylitis	Ankylosing spondylitis || ||	TRUE	igd	NA	NA	NA	NA	NA	NA	NA	2652_15_PLAUR_suPAR	PLAUR	chr10	73918518	0.008251	1.614e-56	35370	TRUE	reported	textfile	2	1	TRUE
rs2302524	C	T	C	T	-0.2438	-0.0689	0.17537	0.1095	FALSE	FALSE	FALSE	finn-b-M13_ANKYLOSPON	19	44156472	0.06	NA	0.2508	Ankylosing Spondylitis	Ankylosing spondylitis	Ankylosing spondylitis || ||	TRUE	igd	NA	NA	NA	NA	NA	NA	NA	2652_15_PLAUR_suPAR	PLAUR	chr19	43652320	0.010782	3.293e-113	35369	TRUE	reported	textfile	2	1	TRUE
rs2470854	G	A	G	A	-0.0628	0.0308	0.45355	0.4266	FALSE	FALSE	FALSE	finn-b-M13_ANKYLOSPON	3	98704236	0.0375	NA	0.4113	Ankylosing Spondylitis	Ankylosing spondylitis	Ankylosing spondylitis || ||	TRUE	igd	NA	NA	NA	NA	NA	NA	NA	2652_15_PLAUR_suPAR	PLAUR	chr3	98985392	0.008266	3.022e-14	35331	TRUE	reported	textfile	2	1	TRUE
rs2511241	T	C	T	C	0.0835	-0.0311	0.08753	0.9223	FALSE	FALSE	FALSE	finn-b-M13_ANKYLOSPON	11	72945341	0.0698	NA	0.6561	Ankylosing Spondylitis	Ankylosing spondylitis	Ankylosing spondylitis || ||	TRUE	igd	NA	NA	NA	NA	NA	NA	NA	2652_15_PLAUR_suPAR	PLAUR	chr11	73234296	0.014452	7.569e-09	35366	TRUE	reported	textfile	2	1	TRUE
rs3184504	C	T	C	T	-0.0468	-0.0126	0.37862	0.591	FALSE	FALSE	FALSE	finn-b-M13_ANKYLOSPON	12	111884608	0.0378	NA	0.7388	Ankylosing Spondylitis	Ankylosing spondylitis	Ankylosing spondylitis || ||	TRUE	igd	NA	NA	NA	NA	NA	NA	NA	2652_15_PLAUR_suPAR	PLAUR	chr12	111446804	0.008454	3.101e-08	35371	TRUE	reported	textfile	2	1	TRUE
rs41556717	T	C	T	C	0.1797	-0.0519	0.01931	0.01024	FALSE	FALSE	FALSE	finn-b-M13_ANKYLOSPON	17	7399319	0.1839	NA	0.7777	Ankylosing Spondylitis	Ankylosing spondylitis	Ankylosing spondylitis || ||	TRUE	igd	NA	NA	NA	NA	NA	NA	NA	2652_15_PLAUR_suPAR	PLAUR	chr17	7496000	0.028714	3.895e-10	35374	TRUE	reported	textfile	2	1	TRUE
rs4251824	T	C	T	C	-0.2892	0.007	0.02862	0.03626	FALSE	FALSE	FALSE	finn-b-M13_ANKYLOSPON	19	44170593	0.0995	NA	0.9441	Ankylosing Spondylitis	Ankylosing spondylitis	Ankylosing spondylitis || ||	TRUE	igd	NA	NA	NA	NA	NA	NA	NA	2652_15_PLAUR_suPAR	PLAUR	chr19	43666441	0.024358	1.639e-32	35367	TRUE	reported	textfile	2	1	TRUE
rs61761603	G	C	G	C	0.1631	-0.3685	0.02713	0.003178	FALSE	TRUE	FALSE	finn-b-M13_ANKYLOSPON	10	75258901	0.3393	NA	0.2774	Ankylosing Spondylitis	Ankylosing spondylitis	Ankylosing spondylitis || ||	TRUE	igd	NA	NA	NA	NA	NA	NA	NA	2652_15_PLAUR_suPAR	PLAUR	chr10	73499143	0.025347	1.238e-10	35373	TRUE	reported	textfile	2	1	TRUE
rs62061425	G	A	G	A	0.1238	-0.0456	0.21627	0.286	FALSE	FALSE	FALSE	finn-b-M13_ANKYLOSPON	17	7073091	0.0417	NA	0.2743	Ankylosing Spondylitis	Ankylosing spondylitis	Ankylosing spondylitis || ||	TRUE	igd	NA	NA	NA	NA	NA	NA	NA	2652_15_PLAUR_suPAR	PLAUR	chr17	7169772	0.010003	3.528e-35	35370	TRUE	reported	textfile	2	1	TRUE
rs6717518	G	T	G	T	-0.0764	-0.0804	0.10681	0.8768	FALSE	FALSE	FALSE	finn-b-M13_ANKYLOSPON	2	162304908	0.0564	NA	0.1542	Ankylosing Spondylitis	Ankylosing spondylitis	Ankylosing spondylitis || ||	TRUE	igd	TRUE	rs6717518	rs963758	T	G	C	T	2652_15_PLAUR_suPAR	PLAUR	chr2	161443201	0.013357	1.066e-08	35343	TRUE	reported	textfile	2	1	TRUE
rs72957552	G	A	G	A	-0.1313	-0.0072	0.47037	0.6195	FALSE	FALSE	FALSE	finn-b-M13_ANKYLOSPON	2	160745785	0.0383	NA	0.85	Ankylosing Spondylitis	Ankylosing spondylitis	Ankylosing spondylitis || ||	TRUE	igd	TRUE	rs72957552	rs925411	A	G	G	T	2652_15_PLAUR_suPAR	PLAUR	chr2	159877871	0.008204	1.209e-57	35348	TRUE	reported	textfile	2	1	TRUE
rs78689694	C	G	C	G	-0.1302	0.0602	0.10578	0.1416	FALSE	TRUE	FALSE	finn-b-M13_ANKYLOSPON	11	126234820	0.0536	NA	0.2618	Ankylosing Spondylitis	Ankylosing spondylitis	Ankylosing spondylitis || ||	TRUE	igd	NA	NA	NA	NA	NA	NA	NA	2652_15_PLAUR_suPAR	PLAUR	chr11	126364925	0.013365	2.004e-22	35375	TRUE	reported	textfile	2	1	TRUE
rs8176741	A	G	A	G	0.1578	0.0157	0.06497	0.1331	FALSE	FALSE	FALSE	finn-b-M13_ANKYLOSPON	9	136131461	0.0544	NA	0.772999	Ankylosing Spondylitis	Ankylosing spondylitis	Ankylosing spondylitis || ||	TRUE	igd	NA	NA	NA	NA	NA	NA	NA	2652_15_PLAUR_suPAR	PLAUR	chr9	133256074	0.016661	2.759e-21	35370	TRUE	reported	textfile	2	1	TRUE
rs9268581	A	G	A	G	0.0575	0.184	0.20767	0.1891	FALSE	FALSE	FALSE	finn-b-M13_ANKYLOSPON	6	32396930	0.048	NA	0.0001258	Ankylosing Spondylitis	Ankylosing spondylitis	Ankylosing spondylitis || ||	TRUE	igd	NA	NA	NA	NA	NA	NA	NA	2652_15_PLAUR_suPAR	PLAUR	chr6	32429153	0.010072	1.136e-08	35439	TRUE	reported	textfile	2	1	TRUE
rs9948409	G	A	G	A	0.0586	0.0053	0.34814	0.6244	FALSE	FALSE	FALSE	finn-b-M13_ANKYLOSPON	18	24761928	0.0383	NA	0.8896	Ankylosing Spondylitis	Ankylosing spondylitis	Ankylosing spondylitis || ||	TRUE	igd	NA	NA	NA	NA	NA	NA	NA	2652_15_PLAUR_suPAR	PLAUR	chr18	27181964	0.008566	7.857e-12	35367	TRUE	reported	textfile	2	1	TRUE
rs10015837	C	T	C	T	-0.0861	-0.0267	0.30399	0.2672	FALSE	FALSE	FALSE	finn-b-M13_ANKYLOSPON	4	25493407	0.0419	NA	0.5246	Ankylosing Spondylitis	Ankylosing spondylitis	Ankylosing spondylitis || ||	TRUE	igd	NA	NA	NA	NA	NA	NA	NA	5660_51_SOD3_SOD3	SOD3	chr4	25491785	0.009484	1.098e-19	35352	TRUE	reported	textfile	2	1	TRUE
rs10805206	T	C	T	C	0.0504	0.0317	0.36349	0.3379	FALSE	FALSE	FALSE	finn-b-M13_ANKYLOSPON	4	8516632	0.0393	NA	0.4194	Ankylosing Spondylitis	Ankylosing spondylitis	Ankylosing spondylitis || ||	TRUE	igd	NA	NA	NA	NA	NA	NA	NA	5660_51_SOD3_SOD3	SOD3	chr4	8514905	0.009028	2.368e-08	35365	TRUE	reported	textfile	2	1	TRUE
rs112992178	T	C	T	C	0.212	0.1095	0.03892	0.01772	FALSE	FALSE	FALSE	finn-b-M13_ANKYLOSPON	4	17622910	0.1437	NA	0.4462	Ankylosing Spondylitis	Ankylosing spondylitis	Ankylosing spondylitis || ||	TRUE	igd	NA	NA	NA	NA	NA	NA	NA	5660_51_SOD3_SOD3	SOD3	chr4	17621287	0.022299	1.962e-21	35355	TRUE	reported	textfile	2	1	TRUE
rs184693375	A	G	A	G	0.3724	0.0129	0.01711	0.01605	FALSE	FALSE	FALSE	finn-b-M13_ANKYLOSPON	4	22754558	0.1508	NA	0.9318	Ankylosing Spondylitis	Ankylosing spondylitis	Ankylosing spondylitis || ||	TRUE	igd	NA	NA	NA	NA	NA	NA	NA	5660_51_SOD3_SOD3	SOD3	chr4	22752935	0.032632	3.638e-30	35357	TRUE	reported	textfile	2	1	TRUE
rs2477642	C	T	C	T	0.0662	0.0049	0.43852	0.5261	FALSE	FALSE	FALSE	finn-b-M13_ANKYLOSPON	10	17863037	0.0375	NA	0.8961	Ankylosing Spondylitis	Ankylosing spondylitis	Ankylosing spondylitis || ||	TRUE	igd	NA	NA	NA	NA	NA	NA	NA	5660_51_SOD3_SOD3	SOD3	chr10	17821038	0.00822	8.022e-16	35351	TRUE	reported	textfile	2	1	TRUE
rs2695234	G	A	G	A	-0.5368	0.0345	0.07858	0.9142	FALSE	FALSE	FALSE	finn-b-M13_ANKYLOSPON	4	24804238	0.0678	NA	0.6112	Ankylosing Spondylitis	Ankylosing spondylitis	Ankylosing spondylitis || ||	TRUE	igd	NA	NA	NA	NA	NA	NA	NA	5660_51_SOD3_SOD3	SOD3	chr4	24802616	0.015862	1e-200	35354	TRUE	reported	textfile	2	1	TRUE
rs333947	A	G	A	G	-0.0703	-0.0032	0.14937	0.1656	FALSE	FALSE	FALSE	finn-b-M13_ANKYLOSPON	1	110470764	0.05	NA	0.9482	Ankylosing Spondylitis	Ankylosing spondylitis	Ankylosing spondylitis || ||	TRUE	igd	NA	NA	NA	NA	NA	NA	NA	5660_51_SOD3_SOD3	SOD3	chr1	109928142	0.01151	1.009e-09	35349	TRUE	reported	textfile	2	1	TRUE
rs4510458	A	C	A	C	0.1552	0.0002	0.24126	0.2215	FALSE	FALSE	FALSE	finn-b-M13_ANKYLOSPON	4	25023642	0.045	NA	0.9958	Ankylosing Spondylitis	Ankylosing spondylitis	Ankylosing spondylitis || ||	TRUE	igd	NA	NA	NA	NA	NA	NA	NA	5660_51_SOD3_SOD3	SOD3	chr4	25022020	0.010191	2.29e-52	35360	TRUE	reported	textfile	2	1	TRUE
rs4696870	C	A	C	A	-0.0857	0.0204	0.24698	0.7882	FALSE	FALSE	FALSE	finn-b-M13_ANKYLOSPON	4	8619047	0.0456	NA	0.6544	Ankylosing Spondylitis	Ankylosing spondylitis	Ankylosing spondylitis || ||	TRUE	igd	NA	NA	NA	NA	NA	NA	NA	5660_51_SOD3_SOD3	SOD3	chr4	8617320	0.0101	2.147e-17	35357	TRUE	reported	textfile	2	1	TRUE
rs4697596	T	C	T	C	0.0787	0.1078	0.1966	0.1579	FALSE	FALSE	FALSE	finn-b-M13_ANKYLOSPON	4	25661157	0.0511	NA	0.0350703	Ankylosing Spondylitis	Ankylosing spondylitis	Ankylosing spondylitis || ||	TRUE	igd	NA	NA	NA	NA	NA	NA	NA	5660_51_SOD3_SOD3	SOD3	chr4	25659535	0.010877	4.633e-13	35347	TRUE	reported	textfile	2	1	TRUE
rs56344867	C	T	C	T	0.0508	0.0167	0.35465	0.327	FALSE	FALSE	FALSE	finn-b-M13_ANKYLOSPON	11	126231114	0.0398	NA	0.6747	Ankylosing Spondylitis	Ankylosing spondylitis	Ankylosing spondylitis || ||	TRUE	igd	NA	NA	NA	NA	NA	NA	NA	5660_51_SOD3_SOD3	SOD3	chr11	126361219	0.00851	2.381e-09	35374	TRUE	reported	textfile	2	1	TRUE
rs62410642	T	C	T	C	0.1328	-0.0015	0.04535	0.006798	FALSE	FALSE	FALSE	finn-b-M13_ANKYLOSPON	4	25545119	0.2283	NA	0.9948	Ankylosing Spondylitis	Ankylosing spondylitis	Ankylosing spondylitis || ||	TRUE	igd	NA	NA	NA	NA	NA	NA	NA	5660_51_SOD3_SOD3	SOD3	chr4	25543497	0.020952	2.321e-10	35350	TRUE	reported	textfile	2	1	TRUE
rs78705678	G	A	G	A	0.0629	-0.0295	0.36741	0.3858	FALSE	FALSE	FALSE	finn-b-M13_ANKYLOSPON	10	17836280	0.0383	NA	0.4409	Ankylosing Spondylitis	Ankylosing spondylitis	Ankylosing spondylitis || ||	TRUE	igd	NA	NA	NA	NA	NA	NA	NA	5660_51_SOD3_SOD3	SOD3	chr10	17794281	0.008474	1.144e-13	35353	TRUE	reported	textfile	2	1	TRUE
rs78842674	T	C	T	C	0.1974	0.1114	0.02488	0.01486	FALSE	FALSE	FALSE	finn-b-M13_ANKYLOSPON	4	14557016	0.1542	NA	0.4701	Ankylosing Spondylitis	Ankylosing spondylitis	Ankylosing spondylitis || ||	TRUE	igd	NA	NA	NA	NA	NA	NA	NA	5660_51_SOD3_SOD3	SOD3	chr4	14555392	0.02835	3.329e-12	35366	TRUE	reported	textfile	2	1	TRUE
rs800454	C	T	C	T	0.3285	-0.0257	0.1003	0.05703	FALSE	FALSE	FALSE	finn-b-M13_ANKYLOSPON	4	24821976	0.0805	NA	0.749799	Ankylosing Spondylitis	Ankylosing spondylitis	Ankylosing spondylitis || ||	TRUE	igd	NA	NA	NA	NA	NA	NA	NA	5660_51_SOD3_SOD3	SOD3	chr4	24820354	0.014397	3.038e-115	35353	TRUE	reported	textfile	2	1	TRUE
rs1001652	C	T	C	T	-0.0594	0.0302	0.20649	0.1389	FALSE	FALSE	FALSE	finn-b-M13_ANKYLOSPON	12	7376246	0.0539	NA	0.5756	Ankylosing Spondylitis	Ankylosing spondylitis	Ankylosing spondylitis || ||	TRUE	igd	NA	NA	NA	NA	NA	NA	NA	11441_11_PYGL_PYGL	PYGL	chr12	7223650	0.009765	1.181e-09	35379	TRUE	reported	textfile	2	1	TRUE
rs11611373	A	T	A	T	-0.11	-0.1808	0.0418	0.02888	FALSE	TRUE	FALSE	finn-b-M13_ANKYLOSPON	12	7573071	0.1106	NA	0.1022	Ankylosing Spondylitis	Ankylosing spondylitis	Ankylosing spondylitis || ||	TRUE	igd	NA	NA	NA	NA	NA	NA	NA	11441_11_PYGL_PYGL	PYGL	chr12	7420475	0.019887	3.18e-08	35380	TRUE	reported	textfile	2	1	TRUE
rs117296551	T	A	T	A	-0.1484	0.637	0.02211	0.002446	FALSE	TRUE	FALSE	finn-b-M13_ANKYLOSPON	14	38658374	0.3919	NA	0.104	Ankylosing Spondylitis	Ankylosing spondylitis	Ankylosing spondylitis || ||	TRUE	igd	NA	NA	NA	NA	NA	NA	NA	11441_11_PYGL_PYGL	PYGL	chr14	38189169	0.026262	1.598e-08	35355	TRUE	reported	textfile	2	1	TRUE
rs143575738	CA	C	CA	C	-0.1039	0.0228	0.056	0.05574	FALSE	FALSE	FALSE	finn-b-M13_ANKYLOSPON	8	8679658	0.084	NA	0.7857	Ankylosing Spondylitis	Ankylosing spondylitis	Ankylosing spondylitis || ||	TRUE	igd	NA	NA	NA	NA	NA	NA	NA	11441_11_PYGL_PYGL	PYGL	chr8	8822148	0.017054	1.111e-09	35379	TRUE	reported	textfile	2	1	TRUE
rs17720606	A	C	A	C	-0.0635	-0.0186	0.28657	0.3373	FALSE	FALSE	FALSE	finn-b-M13_ANKYLOSPON	14	51331315	0.0393	NA	0.6357	Ankylosing Spondylitis	Ankylosing spondylitis	Ankylosing spondylitis || ||	TRUE	igd	NA	NA	NA	NA	NA	NA	NA	11441_11_PYGL_PYGL	PYGL	chr14	50864597	0.00874	3.71e-13	35358	TRUE	reported	textfile	2	1	TRUE
rs3748136	A	G	A	G	-0.1396	0.057	0.17278	0.3014	FALSE	FALSE	FALSE	finn-b-M13_ANKYLOSPON	8	9030160	0.0486	NA	0.2412	Ankylosing Spondylitis	Ankylosing spondylitis	Ankylosing spondylitis || ||	TRUE	igd	NA	NA	NA	NA	NA	NA	NA	11441_11_PYGL_PYGL	PYGL	chr8	9172650	0.010377	2.989e-41	35375	TRUE	reported	textfile	2	1	TRUE
rs4759076	C	T	C	T	0.0468	0.0456	0.4756	0.5803	FALSE	FALSE	FALSE	finn-b-M13_ANKYLOSPON	12	54729872	0.0378	NA	0.228	Ankylosing Spondylitis	Ankylosing spondylitis	Ankylosing spondylitis || ||	TRUE	igd	NA	NA	NA	NA	NA	NA	NA	11441_11_PYGL_PYGL	PYGL	chr12	54336088	0.007891	3.017e-09	35363	TRUE	reported	textfile	2	1	TRUE
rs73284790	A	G	A	G	-0.1914	0.085	0.08333	0.09674	FALSE	FALSE	FALSE	finn-b-M13_ANKYLOSPON	14	51369010	0.0626	NA	0.1746	Ankylosing Spondylitis	Ankylosing spondylitis	Ankylosing spondylitis || ||	TRUE	igd	NA	NA	NA	NA	NA	NA	NA	11441_11_PYGL_PYGL	PYGL	chr14	50902292	0.014063	3.501e-42	35361	TRUE	reported	textfile	2	1	TRUE
rs79419800	G	A	G	A	-0.148	-0.0233	0.02513	0.01192	FALSE	FALSE	FALSE	finn-b-M13_ANKYLOSPON	14	42734534	0.1717	NA	0.892	Ankylosing Spondylitis	Ankylosing spondylitis	Ankylosing spondylitis || ||	TRUE	igd	NA	NA	NA	NA	NA	NA	NA	11441_11_PYGL_PYGL	PYGL	chr14	42265331	0.024832	2.522e-09	35353	TRUE	reported	textfile	2	1	TRUE
rs10017141	C	T	C	T	-0.3655	-0.2174	0.01079	0.9916	FALSE	FALSE	FALSE	finn-b-M13_ANKYLOSPON	4	75115293	0.2088	NA	0.2977	Ankylosing Spondylitis	Ankylosing spondylitis	Ankylosing spondylitis || ||	TRUE	igd	NA	NA	NA	NA	NA	NA	NA	2985_35_CXCL1_Gro_a	CXCL1	chr4	74249576	0.038931	6.097e-21	35349	TRUE	reported	textfile	2	1	TRUE
rs10922098	T	C	T	C	-0.0476	-0.039	0.40011	0.5635	FALSE	FALSE	FALSE	finn-b-M13_ANKYLOSPON	1	196664651	0.0374	NA	0.2971	Ankylosing Spondylitis	Ankylosing spondylitis	Ankylosing spondylitis || ||	TRUE	igd	NA	NA	NA	NA	NA	NA	NA	2985_35_CXCL1_Gro_a	CXCL1	chr1	196695521	0.008032	3.092e-09	35338	TRUE	reported	textfile	2	1	TRUE
rs114087287	A	G	A	G	0.2328	-0.036	0.01319	0.003929	FALSE	FALSE	FALSE	finn-b-M13_ANKYLOSPON	4	80454029	0.3043	NA	0.9059	Ankylosing Spondylitis	Ankylosing spondylitis	Ankylosing spondylitis || ||	TRUE	igd	NA	NA	NA	NA	NA	NA	NA	2985_35_CXCL1_Gro_a	CXCL1	chr4	79532875	0.035662	6.67e-11	35354	TRUE	reported	textfile	2	1	TRUE
rs114448914	C	T	C	T	0.3245	0.0646	0.01323	0.01593	FALSE	FALSE	FALSE	finn-b-M13_ANKYLOSPON	4	73163263	0.1522	NA	0.6712	Ankylosing Spondylitis	Ankylosing spondylitis	Ankylosing spondylitis || ||	TRUE	igd	NA	NA	NA	NA	NA	NA	NA	2985_35_CXCL1_Gro_a	CXCL1	chr4	72297546	0.036362	4.489e-19	35350	TRUE	reported	textfile	2	1	TRUE
rs115214168	T	C	T	C	1.1245	0.0398	0.01277	0.02144	FALSE	FALSE	FALSE	finn-b-M13_ANKYLOSPON	4	74698118	0.1295	NA	0.7586	Ankylosing Spondylitis	Ankylosing spondylitis	Ankylosing spondylitis || ||	TRUE	igd	NA	NA	NA	NA	NA	NA	NA	2985_35_CXCL1_Gro_a	CXCL1	chr4	73832401	0.03691	1e-200	35351	TRUE	reported	textfile	2	1	TRUE
rs11944104	C	A	C	A	0.5807	0.3032	0.01736	0.008669	FALSE	FALSE	FALSE	finn-b-M13_ANKYLOSPON	4	74712293	0.2045	NA	0.1382	Ankylosing Spondylitis	Ankylosing spondylitis	Ankylosing spondylitis || ||	TRUE	igd	NA	NA	NA	NA	NA	NA	NA	2985_35_CXCL1_Gro_a	CXCL1	chr4	73846576	0.032049	2.26e-73	35350	TRUE	reported	textfile	2	1	TRUE
rs140569632	A	G	A	G	0.8229	-0.0742	0.01187	0.01168	FALSE	FALSE	FALSE	finn-b-M13_ANKYLOSPON	4	75003192	0.1752	NA	0.671699	Ankylosing Spondylitis	Ankylosing spondylitis	Ankylosing spondylitis || ||	TRUE	igd	NA	NA	NA	NA	NA	NA	NA	2985_35_CXCL1_Gro_a	CXCL1	chr4	74137475	0.038165	4.14e-103	35351	TRUE	reported	textfile	2	1	TRUE
rs144828812	C	T	C	T	0.2981	0.3042	0.01192	0.008684	FALSE	FALSE	FALSE	finn-b-M13_ANKYLOSPON	4	72415861	0.2113	NA	0.1499	Ankylosing Spondylitis	Ankylosing spondylitis	Ankylosing spondylitis || ||	TRUE	igd	NA	NA	NA	NA	NA	NA	NA	2985_35_CXCL1_Gro_a	CXCL1	chr4	71550144	0.0391	2.457e-14	35351	TRUE	reported	textfile	2	1	TRUE
rs151107944	A	G	A	G	0.1926	-0.1889	0.01405	0.008819	FALSE	FALSE	FALSE	finn-b-M13_ANKYLOSPON	4	62125234	0.1998	NA	0.3444	Ankylosing Spondylitis	Ankylosing spondylitis	Ankylosing spondylitis || ||	TRUE	igd	NA	NA	NA	NA	NA	NA	NA	2985_35_CXCL1_Gro_a	CXCL1	chr4	61259516	0.034152	1.705e-08	35349	TRUE	reported	textfile	2	1	TRUE
rs16845887	G	A	G	A	0.252	0.0429	0.02774	0.008087	FALSE	FALSE	FALSE	finn-b-M13_ANKYLOSPON	4	72005823	0.2111	NA	0.8389	Ankylosing Spondylitis	Ankylosing spondylitis	Ankylosing spondylitis || ||	TRUE	igd	NA	NA	NA	NA	NA	NA	NA	2985_35_CXCL1_Gro_a	CXCL1	chr4	71140106	0.025666	9.389e-23	35347	TRUE	reported	textfile	2	1	TRUE
rs62309626	G	A	G	A	-0.1857	-0.0666	0.15176	0.1121	FALSE	FALSE	FALSE	finn-b-M13_ANKYLOSPON	4	73863907	0.0591	NA	0.2596	Ankylosing Spondylitis	Ankylosing spondylitis	Ankylosing spondylitis || ||	TRUE	igd	NA	NA	NA	NA	NA	NA	NA	2985_35_CXCL1_Gro_a	CXCL1	chr4	72998190	0.011518	1.789e-58	35355	TRUE	reported	textfile	2	1	TRUE
rs72651015	G	T	G	T	-0.1813	-0.1104	0.03011	0.03262	FALSE	FALSE	FALSE	finn-b-M13_ANKYLOSPON	4	72787013	0.1059	NA	0.2976	Ankylosing Spondylitis	Ankylosing spondylitis	Ankylosing spondylitis || ||	TRUE	igd	NA	NA	NA	NA	NA	NA	NA	2985_35_CXCL1_Gro_a	CXCL1	chr4	71921296	0.023702	2.023e-14	35352	TRUE	reported	textfile	2	1	TRUE
rs900792	G	T	G	T	-0.1892	0.0043	0.01959	0.02086	FALSE	FALSE	FALSE	finn-b-M13_ANKYLOSPON	4	68470605	0.1304	NA	0.9736	Ankylosing Spondylitis	Ankylosing spondylitis	Ankylosing spondylitis || ||	TRUE	igd	NA	NA	NA	NA	NA	NA	NA	2985_35_CXCL1_Gro_a	CXCL1	chr4	67604887	0.029701	1.889e-10	35350	TRUE	reported	textfile	2	1	TRUE
rs954645	C	T	C	T	0.0556	-0.0289	0.2086	0.2455	FALSE	FALSE	FALSE	finn-b-M13_ANKYLOSPON	4	62859511	0.0432	NA	0.5038	Ankylosing Spondylitis	Ankylosing spondylitis	Ankylosing spondylitis || ||	TRUE	igd	NA	NA	NA	NA	NA	NA	NA	2985_35_CXCL1_Gro_a	CXCL1	chr4	61993793	0.010159	4.422e-08	35349	TRUE	reported	textfile	2	1	TRUE
rs10019833	C	T	C	T	0.0444	-0.0242	0.40021	0.401	FALSE	FALSE	FALSE	finn-b-M13_ANKYLOSPON	4	77357592	0.038	NA	0.5235	Ankylosing Spondylitis	Ankylosing spondylitis	Ankylosing spondylitis || ||	TRUE	igd	NA	NA	NA	NA	NA	NA	NA	2687_2_MIA_MIA	MIA	chr4	76436439	0.008065	3.682e-08	35356	TRUE	reported	textfile	2	1	TRUE
rs111613270	T	C	T	C	1.2361	0.1919	0.01242	0.01147	FALSE	FALSE	FALSE	finn-b-M13_ANKYLOSPON	19	41080673	0.1775	NA	0.2794	Ankylosing Spondylitis	Ankylosing spondylitis	Ankylosing spondylitis || ||	TRUE	igd	NA	NA	NA	NA	NA	NA	NA	2687_2_MIA_MIA	MIA	chr19	40574767	0.037663	1e-200	35373	TRUE	reported	textfile	2	1	TRUE
rs11668176	G	C	G	C	-0.1441	-0.0557	0.04149	0.02648	FALSE	TRUE	FALSE	finn-b-M13_ANKYLOSPON	19	39532769	0.1176	NA	0.6359	Ankylosing Spondylitis	Ankylosing spondylitis	Ankylosing spondylitis || ||	TRUE	igd	NA	NA	NA	NA	NA	NA	NA	2687_2_MIA_MIA	MIA	chr19	39042129	0.020738	3.689e-12	35374	TRUE	reported	textfile	2	1	TRUE
rs117030537	T	C	T	C	0.3589	-0.1425	0.01304	0.02563	FALSE	FALSE	FALSE	finn-b-M13_ANKYLOSPON	19	41096116	0.1187	NA	0.2299	Ankylosing Spondylitis	Ankylosing spondylitis	Ankylosing spondylitis || ||	TRUE	igd	NA	NA	NA	NA	NA	NA	NA	2687_2_MIA_MIA	MIA	chr19	40590210	0.036035	2.283e-23	35374	TRUE	reported	textfile	2	1	TRUE
rs117613652	G	A	G	A	0.2611	-0.1981	0.01577	0.0339	FALSE	FALSE	FALSE	finn-b-M13_ANKYLOSPON	19	42242739	0.1041	NA	0.0570703	Ankylosing Spondylitis	Ankylosing spondylitis	Ankylosing spondylitis || ||	TRUE	igd	NA	NA	NA	NA	NA	NA	NA	2687_2_MIA_MIA	MIA	chr19	41738819	0.033291	4.398e-15	35375	TRUE	reported	textfile	2	1	TRUE
rs150890087	T	A	T	A	0.3481	-0.0324	0.10145	0.08187	FALSE	TRUE	FALSE	finn-b-M13_ANKYLOSPON	19	41382560	0.0677	NA	0.631899	Ankylosing Spondylitis	Ankylosing spondylitis	Ankylosing spondylitis || ||	TRUE	igd	NA	NA	NA	NA	NA	NA	NA	2687_2_MIA_MIA	MIA	chr19	40876655	0.013851	2.27e-139	35370	TRUE	reported	textfile	2	1	TRUE
rs184589612	C	T	C	T	0.893	0.0334	0.02063	0.02598	FALSE	FALSE	FALSE	finn-b-M13_ANKYLOSPON	19	41412192	0.1187	NA	0.7782	Ankylosing Spondylitis	Ankylosing spondylitis	Ankylosing spondylitis || ||	TRUE	igd	NA	NA	NA	NA	NA	NA	NA	2687_2_MIA_MIA	MIA	chr19	40906287	0.028912	1e-200	35375	TRUE	reported	textfile	2	1	TRUE
rs191048002	C	T	C	T	0.1833	0.2114	0.02037	0.01395	FALSE	FALSE	FALSE	finn-b-M13_ANKYLOSPON	19	33828339	0.1638	NA	0.1969	Ankylosing Spondylitis	Ankylosing spondylitis	Ankylosing spondylitis || ||	TRUE	igd	NA	NA	NA	NA	NA	NA	NA	2687_2_MIA_MIA	MIA	chr19	33337433	0.029541	5.471e-10	35368	TRUE	reported	textfile	2	1	TRUE
rs34262842	G	A	G	A	-0.0649	-0.0343	0.18967	0.2201	FALSE	FALSE	FALSE	finn-b-M13_ANKYLOSPON	16	20355811	0.0449	NA	0.4456	Ankylosing Spondylitis	Ankylosing spondylitis	Ankylosing spondylitis || ||	TRUE	igd	NA	NA	NA	NA	NA	NA	NA	2687_2_MIA_MIA	MIA	chr16	20344489	0.010185	1.865e-10	35357	TRUE	reported	textfile	2	1	TRUE
rs60530219	G	A	G	A	0.1271	-0.1277	0.04942	0.02142	FALSE	FALSE	FALSE	finn-b-M13_ANKYLOSPON	19	39000825	0.1272	NA	0.3155	Ankylosing Spondylitis	Ankylosing spondylitis	Ankylosing spondylitis || ||	TRUE	igd	TRUE	rs60530219	rs73030997	G	A	A	T	2687_2_MIA_MIA	MIA	chr19	38507228	0.019367	5.28e-11	35375	TRUE	reported	textfile	2	1	TRUE
rs74746550	C	T	C	T	0.8936	0.0334	0.03467	0.05292	FALSE	FALSE	FALSE	finn-b-M13_ANKYLOSPON	19	41214932	0.0834	NA	0.6885	Ankylosing Spondylitis	Ankylosing spondylitis	Ankylosing spondylitis || ||	TRUE	igd	NA	NA	NA	NA	NA	NA	NA	2687_2_MIA_MIA	MIA	chr19	40709027	0.016773	1e-200	35374	TRUE	reported	textfile	2	1	TRUE
rs76157475	G	C	G	C	0.4161	0.0772	0.01718	0.03545	FALSE	TRUE	FALSE	finn-b-M13_ANKYLOSPON	19	42538896	0.1011	NA	0.4449	Ankylosing Spondylitis	Ankylosing spondylitis	Ankylosing spondylitis || ||	TRUE	igd	NA	NA	NA	NA	NA	NA	NA	2687_2_MIA_MIA	MIA	chr19	42034744	0.03203	1.377e-38	35370	TRUE	reported	textfile	2	1	TRUE
rs77542162	G	A	G	A	0.2181	0.0159	0.025	0.00689	FALSE	FALSE	FALSE	finn-b-M13_ANKYLOSPON	17	67081278	0.2296	NA	0.9446	Ankylosing Spondylitis	Ankylosing spondylitis	Ankylosing spondylitis || ||	TRUE	igd	NA	NA	NA	NA	NA	NA	NA	2687_2_MIA_MIA	MIA	chr17	69085137	0.024914	2.056e-18	35371	TRUE	reported	textfile	2	1	TRUE
rs117654599	A	T	A	T	0.1865	-0.2544	0.01336	0.01685	FALSE	TRUE	FALSE	finn-b-M13_ANKYLOSPON	12	124228300	0.1465	NA	0.0823702	Ankylosing Spondylitis	Ankylosing spondylitis	Ankylosing spondylitis || ||	TRUE	igd	NA	NA	NA	NA	NA	NA	NA	19590_46_SFTPD_SP_D	SFTPD	chr12	123743753	0.034073	4.411e-08	35369	TRUE	reported	textfile	2	1	TRUE
rs12793244	A	G	A	G	-0.0538	0.0075	0.31177	0.3646	FALSE	FALSE	FALSE	finn-b-M13_ANKYLOSPON	11	102054604	0.0387	NA	0.8462	Ankylosing Spondylitis	Ankylosing spondylitis	Ankylosing spondylitis || ||	TRUE	igd	NA	NA	NA	NA	NA	NA	NA	19590_46_SFTPD_SP_D	SFTPD	chr11	102183873	0.008319	1.001e-10	35363	TRUE	reported	textfile	2	1	TRUE
rs12905199	G	A	G	A	-0.0451	0.073	0.32642	0.562	FALSE	FALSE	FALSE	finn-b-M13_ANKYLOSPON	15	75070196	0.0374	NA	0.0511199	Ankylosing Spondylitis	Ankylosing spondylitis	Ankylosing spondylitis || ||	TRUE	igd	NA	NA	NA	NA	NA	NA	NA	19590_46_SFTPD_SP_D	SFTPD	chr15	74777855	0.008142	3.043e-08	35358	TRUE	reported	textfile	2	1	TRUE
rs13336938	C	A	C	A	-0.0704	-0.0317	0.22176	0.2525	FALSE	FALSE	FALSE	finn-b-M13_ANKYLOSPON	16	84429240	0.0428	NA	0.4592	Ankylosing Spondylitis	Ankylosing spondylitis	Ankylosing spondylitis || ||	TRUE	igd	NA	NA	NA	NA	NA	NA	NA	19590_46_SFTPD_SP_D	SFTPD	chr16	84395634	0.00928	3.3e-14	35377	TRUE	reported	textfile	2	1	TRUE
rs140393761	G	A	G	A	0.1807	0.0422	0.01999	0.01143	FALSE	FALSE	FALSE	finn-b-M13_ANKYLOSPON	6	25737913	0.1753	NA	0.8098	Ankylosing Spondylitis	Ankylosing spondylitis	Ankylosing spondylitis || ||	TRUE	igd	NA	NA	NA	NA	NA	NA	NA	19590_46_SFTPD_SP_D	SFTPD	chr6	25737685	0.028205	1.487e-10	35375	TRUE	reported	textfile	2	1	TRUE
rs148111397	C	A	C	A	0.2469	0.1132	0.01426	0.008448	FALSE	FALSE	FALSE	finn-b-M13_ANKYLOSPON	10	82096772	0.2136	NA	0.5962	Ankylosing Spondylitis	Ankylosing spondylitis	Ankylosing spondylitis || ||	TRUE	igd	NA	NA	NA	NA	NA	NA	NA	19590_46_SFTPD_SP_D	SFTPD	chr10	80337016	0.034168	4.973e-13	35367	TRUE	reported	textfile	2	1	TRUE
rs1528074	G	A	G	A	-0.0711	0.0271	0.19277	0.08266	FALSE	FALSE	FALSE	finn-b-M13_ANKYLOSPON	17	44234060	0.0679	NA	0.69	Ankylosing Spondylitis	Ankylosing spondylitis	Ankylosing spondylitis || ||	TRUE	igd	NA	NA	NA	NA	NA	NA	NA	19590_46_SFTPD_SP_D	SFTPD	chr17	46156694	0.009524	8.286e-14	35361	TRUE	reported	textfile	2	1	TRUE
rs1718859	C	T	C	T	-0.0602	-0.0414	0.42507	0.5568	FALSE	FALSE	FALSE	finn-b-M13_ANKYLOSPON	4	57948224	0.0375	NA	0.2698	Ankylosing Spondylitis	Ankylosing spondylitis	Ankylosing spondylitis || ||	TRUE	igd	NA	NA	NA	NA	NA	NA	NA	19590_46_SFTPD_SP_D	SFTPD	chr4	57082058	0.00776	8.625e-15	35358	TRUE	reported	textfile	2	1	TRUE
rs191706102	C	G	C	G	0.3214	0.0506	0.10374	0.09078	FALSE	TRUE	FALSE	finn-b-M13_ANKYLOSPON	10	81531845	0.0663	NA	0.4458	Ankylosing Spondylitis	Ankylosing spondylitis	Ankylosing spondylitis || ||	TRUE	igd	NA	NA	NA	NA	NA	NA	NA	19590_46_SFTPD_SP_D	SFTPD	chr10	79772089	0.013164	1.177e-131	35365	TRUE	reported	textfile	2	1	TRUE
rs192731179	T	C	T	C	-0.2	-0.0341	0.01423	0.02115	FALSE	FALSE	FALSE	finn-b-M13_ANKYLOSPON	10	91205584	0.1309	NA	0.7947	Ankylosing Spondylitis	Ankylosing spondylitis	Ankylosing spondylitis || ||	TRUE	igd	NA	NA	NA	NA	NA	NA	NA	19590_46_SFTPD_SP_D	SFTPD	chr10	89445827	0.033728	3.034e-09	35357	TRUE	reported	textfile	2	1	TRUE
rs2181205	A	G	A	G	-0.8383	-0.1788	0.03626	0.01529	FALSE	FALSE	FALSE	finn-b-M13_ANKYLOSPON	10	81704156	0.1508	NA	0.2357	Ankylosing Spondylitis	Ankylosing spondylitis	Ankylosing spondylitis || ||	TRUE	igd	NA	NA	NA	NA	NA	NA	NA	19590_46_SFTPD_SP_D	SFTPD	chr10	79944400	0.014438	1e-200	35368	TRUE	reported	textfile	2	1	TRUE
rs2446301	G	T	G	T	-0.0922	0.0593	0.20361	0.6808	FALSE	FALSE	FALSE	finn-b-M13_ANKYLOSPON	4	89831275	0.0399	NA	0.137	Ankylosing Spondylitis	Ankylosing spondylitis	Ankylosing spondylitis || ||	TRUE	igd	NA	NA	NA	NA	NA	NA	NA	19590_46_SFTPD_SP_D	SFTPD	chr4	88910124	0.009515	3.323e-22	35349	TRUE	reported	textfile	2	1	TRUE
rs2451951	C	T	C	T	-0.1281	-0.0032	0.4854	0.4697	FALSE	FALSE	FALSE	finn-b-M13_ANKYLOSPON	9	109496630	0.0373	NA	0.932	Ankylosing Spondylitis	Ankylosing spondylitis	Ankylosing spondylitis || ||	TRUE	igd	NA	NA	NA	NA	NA	NA	NA	19590_46_SFTPD_SP_D	SFTPD	chr9	106734349	0.007665	1.048e-62	35370	TRUE	reported	textfile	2	1	TRUE
rs2521994	T	G	T	G	-0.0488	0.0651	0.46401	0.6303	FALSE	FALSE	FALSE	finn-b-M13_ANKYLOSPON	5	95027223	0.0385	NA	0.0904795	Ankylosing Spondylitis	Ankylosing spondylitis	Ankylosing spondylitis || ||	TRUE	igd	NA	NA	NA	NA	NA	NA	NA	19590_46_SFTPD_SP_D	SFTPD	chr5	95691519	0.007661	1.888e-10	35351	TRUE	reported	textfile	2	1	TRUE
rs2789693	T	C	T	C	-0.1275	-0.0895	0.12361	0.115	FALSE	FALSE	FALSE	finn-b-M13_ANKYLOSPON	10	81940317	0.0582	NA	0.1243	Ankylosing Spondylitis	Ankylosing spondylitis	Ankylosing spondylitis || ||	TRUE	igd	NA	NA	NA	NA	NA	NA	NA	19590_46_SFTPD_SP_D	SFTPD	chr10	80180561	0.012279	2.958e-25	35368	TRUE	reported	textfile	2	1	TRUE
rs34847854	C	T	C	T	0.3725	-0.2502	0.1167	0.07817	FALSE	FALSE	FALSE	finn-b-M13_ANKYLOSPON	6	30939237	0.0706	NA	0.000394603	Ankylosing Spondylitis	Ankylosing spondylitis	Ankylosing spondylitis || ||	TRUE	igd	NA	NA	NA	NA	NA	NA	NA	19590_46_SFTPD_SP_D	SFTPD	chr6	30971460	0.012245	1e-200	35437	TRUE	reported	textfile	2	1	TRUE
rs4253536	C	T	C	T	-0.4447	-0.0034	0.08161	0.07712	FALSE	FALSE	FALSE	finn-b-M13_ANKYLOSPON	10	81374457	0.0702	NA	0.9613	Ankylosing Spondylitis	Ankylosing spondylitis	Ankylosing spondylitis || ||	TRUE	igd	NA	NA	NA	NA	NA	NA	NA	19590_46_SFTPD_SP_D	SFTPD	chr10	79614701	0.014575	1e-200	35364	TRUE	reported	textfile	2	1	TRUE
rs56218657	A	G	A	G	-0.1786	-0.1048	0.04003	0.03407	FALSE	FALSE	FALSE	finn-b-M13_ANKYLOSPON	1	207269449	0.1043	NA	0.3149	Ankylosing Spondylitis	Ankylosing spondylitis	Ankylosing spondylitis || ||	TRUE	igd	NA	NA	NA	NA	NA	NA	NA	19590_46_SFTPD_SP_D	SFTPD	chr1	207096104	0.019717	1.328e-19	35369	TRUE	reported	textfile	2	1	TRUE
rs7067934	G	A	G	A	0.1318	0.0311	0.13103	0.894	FALSE	FALSE	FALSE	finn-b-M13_ANKYLOSPON	10	82380665	0.0609	NA	0.609399	Ankylosing Spondylitis	Ankylosing spondylitis	Ankylosing spondylitis || ||	TRUE	igd	NA	NA	NA	NA	NA	NA	NA	19590_46_SFTPD_SP_D	SFTPD	chr10	80620909	0.011929	2.226e-28	35365	TRUE	reported	textfile	2	1	TRUE
rs71479646	C	A	C	A	-0.1462	-0.136	0.05115	0.03734	FALSE	FALSE	FALSE	finn-b-M13_ANKYLOSPON	10	80768652	0.0979	NA	0.1649	Ankylosing Spondylitis	Ankylosing spondylitis	Ankylosing spondylitis || ||	TRUE	igd	NA	NA	NA	NA	NA	NA	NA	19590_46_SFTPD_SP_D	SFTPD	chr10	79008895	0.018221	1.025e-15	35370	TRUE	reported	textfile	2	1	TRUE
rs74950512	G	T	G	T	-0.0817	-0.1278	0.07762	0.06455	FALSE	FALSE	FALSE	finn-b-M13_ANKYLOSPON	9	109621880	0.0774	NA	0.0988303	Ankylosing Spondylitis	Ankylosing spondylitis	Ankylosing spondylitis || ||	TRUE	igd	NA	NA	NA	NA	NA	NA	NA	19590_46_SFTPD_SP_D	SFTPD	chr9	106859599	0.014499	1.751e-08	35372	TRUE	reported	textfile	2	1	TRUE
rs76198540	G	A	G	A	0.0897	-0.1164	0.06029	0.02148	FALSE	FALSE	FALSE	finn-b-M13_ANKYLOSPON	7	74050024	0.1298	NA	0.3698	Ankylosing Spondylitis	Ankylosing spondylitis	Ankylosing spondylitis || ||	TRUE	igd	NA	NA	NA	NA	NA	NA	NA	19590_46_SFTPD_SP_D	SFTPD	chr7	74635708	0.016264	3.485e-08	35340	TRUE	reported	textfile	2	1	TRUE
rs79118723	T	C	T	C	0.4433	-0.3079	0.04961	0.05592	FALSE	FALSE	FALSE	finn-b-M13_ANKYLOSPON	6	31446920	0.0831	NA	0.000212398	Ankylosing Spondylitis	Ankylosing spondylitis	Ankylosing spondylitis || ||	TRUE	igd	NA	NA	NA	NA	NA	NA	NA	19590_46_SFTPD_SP_D	SFTPD	chr6	31479143	0.01817	1.819e-131	35441	TRUE	reported	textfile	2	1	TRUE
rs9468618	T	C	T	C	0.1101	-0.389	0.10306	0.0558	FALSE	FALSE	FALSE	finn-b-M13_ANKYLOSPON	6	29750776	0.0827	NA	2.54203e-06	Ankylosing Spondylitis	Ankylosing spondylitis	Ankylosing spondylitis || ||	TRUE	igd	NA	NA	NA	NA	NA	NA	NA	19590_46_SFTPD_SP_D	SFTPD	chr6	29782999	0.013049	3.245e-17	35446	TRUE	reported	textfile	2	1	TRUE
rs9927461	A	C	A	C	-0.2677	-0.0619	0.16266	0.1583	FALSE	FALSE	FALSE	finn-b-M13_ANKYLOSPON	16	84403561	0.0508	NA	0.2231	Ankylosing Spondylitis	Ankylosing spondylitis	Ankylosing spondylitis || ||	TRUE	igd	NA	NA	NA	NA	NA	NA	NA	19590_46_SFTPD_SP_D	SFTPD	chr16	84369955	0.010332	5.053e-148	35378	TRUE	reported	textfile	2	1	TRUE
rs10021230	A	T	A	T	0.1854	-0.0301	0.17523	0.2234	FALSE	TRUE	FALSE	finn-b-M13_ANKYLOSPON	4	74745550	0.0446	NA	0.4999	Ankylosing Spondylitis	Ankylosing spondylitis	Ankylosing spondylitis || ||	TRUE	igd	NA	NA	NA	NA	NA	NA	NA	3495_15_CXCL6_GCP_2	CXCL6	chr4	73879833	0.01082	8.133e-66	35350	TRUE	reported	textfile	2	1	TRUE
rs10031141	G	A	G	A	0.4927	0.0624	0.41213	0.3678	FALSE	FALSE	FALSE	finn-b-M13_ANKYLOSPON	4	74594043	0.0386	NA	0.1061	Ankylosing Spondylitis	Ankylosing spondylitis	Ankylosing spondylitis || ||	TRUE	igd	NA	NA	NA	NA	NA	NA	NA	3495_15_CXCL6_GCP_2	CXCL6	chr4	73728326	0.006009	1e-200	35350	TRUE	reported	textfile	2	1	TRUE
rs116119339	A	G	A	G	0.341	0.0493	0.01188	0.01616	FALSE	FALSE	FALSE	finn-b-M13_ANKYLOSPON	4	72509457	0.1505	NA	0.7431	Ankylosing Spondylitis	Ankylosing spondylitis	Ankylosing spondylitis || ||	TRUE	igd	NA	NA	NA	NA	NA	NA	NA	3495_15_CXCL6_GCP_2	CXCL6	chr4	71643740	0.037466	8.901e-20	35352	TRUE	reported	textfile	2	1	TRUE
rs116280909	T	A	T	A	0.1718	0.1559	0.04484	0.02368	FALSE	TRUE	FALSE	finn-b-M13_ANKYLOSPON	4	71780988	0.1261	NA	0.2164	Ankylosing Spondylitis	Ankylosing spondylitis	Ankylosing spondylitis || ||	TRUE	igd	NA	NA	NA	NA	NA	NA	NA	3495_15_CXCL6_GCP_2	CXCL6	chr4	70915271	0.019975	7.915e-18	35346	TRUE	reported	textfile	2	1	TRUE
rs116608301	T	C	T	C	-0.1751	-0.0264	0.03591	0.03109	FALSE	FALSE	FALSE	finn-b-M13_ANKYLOSPON	4	60411941	0.1074	NA	0.8059	Ankylosing Spondylitis	Ankylosing spondylitis	Ankylosing spondylitis || ||	TRUE	igd	NA	NA	NA	NA	NA	NA	NA	3495_15_CXCL6_GCP_2	CXCL6	chr4	59546223	0.021941	1.457e-15	35354	TRUE	reported	textfile	2	1	TRUE
rs653178	T	C	T	C	-0.0616	-0.0035	0.38124	0.5838	FALSE	FALSE	FALSE	finn-b-M13_ANKYLOSPON	12	112007756	0.0377	NA	0.9254	Ankylosing Spondylitis	Ankylosing spondylitis	Ankylosing spondylitis || ||	TRUE	igd	NA	NA	NA	NA	NA	NA	NA	3495_15_CXCL6_GCP_2	CXCL6	chr12	111569952	0.008036	1.783e-14	35371	TRUE	reported	textfile	2	1	TRUE
rs72647456	T	C	T	C	-0.2159	0.043	0.02486	0.03271	FALSE	FALSE	FALSE	finn-b-M13_ANKYLOSPON	4	76465457	0.1055	NA	0.683701	Ankylosing Spondylitis	Ankylosing spondylitis	Ankylosing spondylitis || ||	TRUE	igd	NA	NA	NA	NA	NA	NA	NA	3495_15_CXCL6_GCP_2	CXCL6	chr4	75540247	0.025733	4.86e-17	35352	TRUE	reported	textfile	2	1	TRUE
rs72653982	A	G	A	G	-0.1156	-0.0582	0.06904	0.08286	FALSE	FALSE	FALSE	finn-b-M13_ANKYLOSPON	4	73155348	0.0682	NA	0.3936	Ankylosing Spondylitis	Ankylosing spondylitis	Ankylosing spondylitis || ||	TRUE	igd	NA	NA	NA	NA	NA	NA	NA	3495_15_CXCL6_GCP_2	CXCL6	chr4	72289631	0.016104	7.061e-13	35350	TRUE	reported	textfile	2	1	TRUE
rs77858271	A	G	A	G	-0.2662	-0.0724	0.01948	0.03776	FALSE	FALSE	FALSE	finn-b-M13_ANKYLOSPON	4	75747902	0.0976	NA	0.4579	Ankylosing Spondylitis	Ankylosing spondylitis	Ankylosing spondylitis || ||	TRUE	igd	NA	NA	NA	NA	NA	NA	NA	3495_15_CXCL6_GCP_2	CXCL6	chr4	74822692	0.028932	3.545e-20	35345	TRUE	reported	textfile	2	1	TRUE
rs79190329	C	A	C	A	0.1575	0.0458	0.1362	0.139	FALSE	FALSE	FALSE	finn-b-M13_ANKYLOSPON	4	73050992	0.0539	NA	0.3949	Ankylosing Spondylitis	Ankylosing spondylitis	Ankylosing spondylitis || ||	TRUE	igd	NA	NA	NA	NA	NA	NA	NA	3495_15_CXCL6_GCP_2	CXCL6	chr4	72185275	0.01199	2.042e-39	35353	TRUE	reported	textfile	2	1	TRUE
rs9494145	C	T	C	T	0.0575	0.0056	0.24334	0.3131	FALSE	FALSE	FALSE	finn-b-M13_ANKYLOSPON	6	135435501	0.0402	NA	0.8891	Ankylosing Spondylitis	Ankylosing spondylitis	Ankylosing spondylitis || ||	TRUE	igd	TRUE	rs9494145	rs9483788	C	T	C	T	3495_15_CXCL6_GCP_2	CXCL6	chr6	135111414	0.009092	2.548e-10	35372	TRUE	reported	textfile	2	1	TRUE
rs10517405	T	C	T	C	0.1532	0.0152	0.02885	0.05644	FALSE	FALSE	FALSE	finn-b-M13_ANKYLOSPON	4	37259703	0.0804	NA	0.8496	Ankylosing Spondylitis	Ankylosing spondylitis	Ankylosing spondylitis || ||	TRUE	igd	NA	NA	NA	NA	NA	NA	NA	17755_5_UGDH_UGDH	UGDH	chr4	37258081	0.024245	2.634e-10	35363	TRUE	reported	textfile	2	1	TRUE
rs1354034	C	T	C	T	0.0811	-0.0153	0.38119	0.7059	FALSE	FALSE	FALSE	finn-b-M13_ANKYLOSPON	3	56849749	0.0409	NA	0.7077	Ankylosing Spondylitis	Ankylosing spondylitis	Ankylosing spondylitis || ||	TRUE	igd	NA	NA	NA	NA	NA	NA	NA	17755_5_UGDH_UGDH	UGDH	chr3	56815721	0.008428	6.384e-22	35356	TRUE	reported	textfile	2	1	TRUE
rs4734879	G	A	G	A	-0.066	-0.0184	0.21866	0.2206	FALSE	FALSE	FALSE	finn-b-M13_ANKYLOSPON	8	106583124	0.045	NA	0.681999	Ankylosing Spondylitis	Ankylosing spondylitis	Ankylosing spondylitis || ||	TRUE	igd	NA	NA	NA	NA	NA	NA	NA	17755_5_UGDH_UGDH	UGDH	chr8	105570896	0.009941	3.151e-11	35365	TRUE	reported	textfile	2	1	TRUE
rs7667751	T	C	T	C	0.273	0.0767	0.37142	0.7351	FALSE	FALSE	FALSE	finn-b-M13_ANKYLOSPON	4	39504269	0.0422	NA	0.0694496	Ankylosing Spondylitis	Ankylosing spondylitis	Ankylosing spondylitis || ||	TRUE	igd	NA	NA	NA	NA	NA	NA	NA	17755_5_UGDH_UGDH	UGDH	chr4	39502649	0.008431	1e-200	35364	TRUE	reported	textfile	2	1	TRUE
rs10025052	T	C	T	C	-0.064	-0.0556	0.39135	0.3088	FALSE	FALSE	FALSE	finn-b-M13_ANKYLOSPON	4	106961846	0.0402	NA	0.1673	Ankylosing Spondylitis	Ankylosing spondylitis	Ankylosing spondylitis || ||	TRUE	igd	NA	NA	NA	NA	NA	NA	NA	6342_10_NPNT_Nephronectin	NPNT	chr4	106040689	0.008186	5.339e-15	35350	TRUE	reported	textfile	2	1	TRUE
rs1250258	T	C	T	C	0.1856	0.062	0.32665	0.7882	FALSE	FALSE	FALSE	finn-b-M13_ANKYLOSPON	2	216300185	0.0456	NA	0.1741	Ankylosing Spondylitis	Ankylosing spondylitis	Ankylosing spondylitis || ||	TRUE	igd	NA	NA	NA	NA	NA	NA	NA	6342_10_NPNT_Nephronectin	NPNT	chr2	215435462	0.008448	5.553e-107	35355	TRUE	reported	textfile	2	1	TRUE
rs34712979	A	G	A	G	-0.1964	-0.0655	0.24399	0.2576	FALSE	FALSE	FALSE	finn-b-M13_ANKYLOSPON	4	106819053	0.0433	NA	0.1306	Ankylosing Spondylitis	Ankylosing spondylitis	Ankylosing spondylitis || ||	TRUE	igd	NA	NA	NA	NA	NA	NA	NA	6342_10_NPNT_Nephronectin	NPNT	chr4	105897896	0.009233	2.055e-100	35350	TRUE	reported	textfile	2	1	TRUE
rs9760233	T	C	T	C	-0.1681	0.1073	0.02337	0.01085	FALSE	FALSE	FALSE	finn-b-M13_ANKYLOSPON	4	106489568	0.1899	NA	0.5723	Ankylosing Spondylitis	Ankylosing spondylitis	Ankylosing spondylitis || ||	TRUE	igd	NA	NA	NA	NA	NA	NA	NA	6342_10_NPNT_Nephronectin	NPNT	chr4	105568411	0.025916	8.798e-11	35351	TRUE	reported	textfile	2	1	TRUE
rs10026650	C	T	C	T	-0.1065	-0.0174	0.44014	0.4349	FALSE	FALSE	FALSE	finn-b-M13_ANKYLOSPON	4	118657169	0.0376	NA	0.643101	Ankylosing Spondylitis	Ankylosing spondylitis	Ankylosing spondylitis || ||	TRUE	igd	NA	NA	NA	NA	NA	NA	NA	15385_116_FABP2_FABP2	FABP2	chr4	117736014	0.007709	2.044e-43	35351	TRUE	reported	textfile	2	1	TRUE
rs116089146	T	G	T	G	0.1384	-0.1443	0.02477	0.0273	FALSE	FALSE	FALSE	finn-b-M13_ANKYLOSPON	4	147528573	0.1166	NA	0.2159	Ankylosing Spondylitis	Ankylosing spondylitis	Ankylosing spondylitis || ||	TRUE	igd	NA	NA	NA	NA	NA	NA	NA	15385_116_FABP2_FABP2	FABP2	chr4	146607421	0.025077	3.411e-08	35362	TRUE	reported	textfile	2	1	TRUE
rs11726993	G	C	G	C	-0.3329	-0.016	0.17561	0.1108	FALSE	TRUE	FALSE	finn-b-M13_ANKYLOSPON	4	119946789	0.0602	NA	0.7901	Ankylosing Spondylitis	Ankylosing spondylitis	Ankylosing spondylitis || ||	TRUE	igd	NA	NA	NA	NA	NA	NA	NA	15385_116_FABP2_FABP2	FABP2	chr4	119025634	0.009925	1e-200	35351	TRUE	reported	textfile	2	1	TRUE
rs12502424	A	G	A	G	0.2271	-0.0398	0.32334	0.6388	FALSE	FALSE	FALSE	finn-b-M13_ANKYLOSPON	4	120867544	0.0387	NA	0.3038	Ankylosing Spondylitis	Ankylosing spondylitis	Ankylosing spondylitis || ||	TRUE	igd	TRUE	rs12502424	rs1420613	G	A	C	T	15385_116_FABP2_FABP2	FABP2	chr4	119945301	0.007865	2.546e-183	35351	TRUE	reported	textfile	2	1	TRUE
rs13111751	G	C	G	C	0.2459	-0.0021	0.32945	0.3206	FALSE	TRUE	FALSE	finn-b-M13_ANKYLOSPON	4	120050762	0.0398	NA	0.958	Ankylosing Spondylitis	Ankylosing spondylitis	Ankylosing spondylitis || ||	TRUE	igd	NA	NA	NA	NA	NA	NA	NA	15385_116_FABP2_FABP2	FABP2	chr4	119129607	0.008062	1e-200	35353	TRUE	reported	textfile	2	1	TRUE
rs281379	A	G	A	G	-0.0445	-0.01	0.37357	0.4082	FALSE	FALSE	FALSE	finn-b-M13_ANKYLOSPON	19	49214274	0.0378	NA	0.7914	Ankylosing Spondylitis	Ankylosing spondylitis	Ankylosing spondylitis || ||	TRUE	igd	NA	NA	NA	NA	NA	NA	NA	15385_116_FABP2_FABP2	FABP2	chr19	48711017	0.007535	3.517e-09	35378	TRUE	reported	textfile	2	1	TRUE
rs28688825	G	A	G	A	0.0519	-0.2463	0.19618	0.1433	FALSE	FALSE	FALSE	finn-b-M13_ANKYLOSPON	6	32587157	0.0553	NA	8.36296e-06	Ankylosing Spondylitis	Ankylosing spondylitis	Ankylosing spondylitis || ||	TRUE	igd	NA	NA	NA	NA	NA	NA	NA	15385_116_FABP2_FABP2	FABP2	chr6	32619380	0.009107	1.206e-08	35439	TRUE	reported	textfile	2	1	TRUE
rs424535	T	A	T	A	-0.0503	-0.0117	0.34321	0.2761	FALSE	TRUE	FALSE	finn-b-M13_ANKYLOSPON	1	196709223	0.0415	NA	0.7782	Ankylosing Spondylitis	Ankylosing spondylitis	Ankylosing spondylitis || ||	TRUE	igd	NA	NA	NA	NA	NA	NA	NA	15385_116_FABP2_FABP2	FABP2	chr1	196740093	0.007658	5.091e-11	35339	TRUE	reported	textfile	2	1	TRUE
rs58289215	G	T	G	T	0.0548	-0.0952	0.1897	0.2497	FALSE	FALSE	FALSE	finn-b-M13_ANKYLOSPON	4	109312197	0.0432	NA	0.0273899	Ankylosing Spondylitis	Ankylosing spondylitis	Ankylosing spondylitis || ||	TRUE	igd	NA	NA	NA	NA	NA	NA	NA	15385_116_FABP2_FABP2	FABP2	chr4	108391041	0.009777	2.08e-08	35354	TRUE	reported	textfile	2	1	TRUE
rs75135627	G	A	G	A	0.3616	-0.0591	0.27917	0.2474	FALSE	FALSE	FALSE	finn-b-M13_ANKYLOSPON	4	120362839	0.0431	NA	0.1697	Ankylosing Spondylitis	Ankylosing spondylitis	Ankylosing spondylitis || ||	TRUE	igd	NA	NA	NA	NA	NA	NA	NA	15385_116_FABP2_FABP2	FABP2	chr4	119441684	0.006664	1e-200	35353	TRUE	reported	textfile	2	1	TRUE
rs76350290	G	A	G	A	-0.2297	0.1025	0.09274	0.07436	FALSE	FALSE	FALSE	finn-b-M13_ANKYLOSPON	4	121437373	0.0714	NA	0.151	Ankylosing Spondylitis	Ankylosing spondylitis	Ankylosing spondylitis || ||	TRUE	igd	NA	NA	NA	NA	NA	NA	NA	15385_116_FABP2_FABP2	FABP2	chr4	120516218	0.013218	1.205e-67	35361	TRUE	reported	textfile	2	1	TRUE
rs77657103	A	G	A	G	0.1273	0.0758	0.13667	0.06878	FALSE	FALSE	FALSE	finn-b-M13_ANKYLOSPON	4	121754652	0.0735	NA	0.3024	Ankylosing Spondylitis	Ankylosing spondylitis	Ankylosing spondylitis || ||	TRUE	igd	NA	NA	NA	NA	NA	NA	NA	15385_116_FABP2_FABP2	FABP2	chr4	120833497	0.011162	3.952e-30	35362	TRUE	reported	textfile	2	1	TRUE
rs79551293	C	T	C	T	-0.1119	0.1675	0.09409	0.037	FALSE	FALSE	FALSE	finn-b-M13_ANKYLOSPON	4	124585393	0.0998	NA	0.0932095	Ankylosing Spondylitis	Ankylosing spondylitis	Ankylosing spondylitis || ||	TRUE	igd	NA	NA	NA	NA	NA	NA	NA	15385_116_FABP2_FABP2	FABP2	chr4	123664238	0.01306	1.051e-17	35351	TRUE	reported	textfile	2	1	TRUE
rs10029917	T	C	T	C	0.0543	-0.0182	0.27408	0.2886	FALSE	FALSE	FALSE	finn-b-M13_ANKYLOSPON	4	113946683	0.0417	NA	0.6622	Ankylosing Spondylitis	Ankylosing spondylitis	Ankylosing spondylitis || ||	TRUE	igd	NA	NA	NA	NA	NA	NA	NA	15558_63_ENPEP_AMPE	ENPEP	chr4	113025527	0.009292	5.107e-09	35355	TRUE	reported	textfile	2	1	TRUE
rs114702284	A	G	A	G	-0.1633	-0.0479	0.04207	0.005877	FALSE	FALSE	FALSE	finn-b-M13_ANKYLOSPON	4	112905080	0.2472	NA	0.8463	Ankylosing Spondylitis	Ankylosing spondylitis	Ankylosing spondylitis || ||	TRUE	igd	NA	NA	NA	NA	NA	NA	NA	15558_63_ENPEP_AMPE	ENPEP	chr4	111983924	0.020736	3.398e-15	35358	TRUE	reported	textfile	2	1	TRUE
rs13120170	T	C	T	C	-0.1397	0.0039	0.28132	0.2214	FALSE	FALSE	FALSE	finn-b-M13_ANKYLOSPON	4	111506951	0.0452	NA	0.9307	Ankylosing Spondylitis	Ankylosing spondylitis	Ankylosing spondylitis || ||	TRUE	igd	NA	NA	NA	NA	NA	NA	NA	15558_63_ENPEP_AMPE	ENPEP	chr4	110585795	0.009246	1.424e-51	35354	TRUE	reported	textfile	2	1	TRUE
rs144496825	G	T	G	T	0.3284	0.1261	0.02315	0.008744	FALSE	FALSE	FALSE	finn-b-M13_ANKYLOSPON	4	112315231	0.2051	NA	0.5386	Ankylosing Spondylitis	Ankylosing spondylitis	Ankylosing spondylitis || ||	TRUE	igd	NA	NA	NA	NA	NA	NA	NA	15558_63_ENPEP_AMPE	ENPEP	chr4	111394075	0.02739	4.03e-33	35359	TRUE	reported	textfile	2	1	TRUE
rs6833731	A	G	A	G	0.287	-0.0445	0.28437	0.2656	FALSE	FALSE	FALSE	finn-b-M13_ANKYLOSPON	4	111410482	0.042	NA	0.2894	Ankylosing Spondylitis	Ankylosing spondylitis	Ankylosing spondylitis || ||	TRUE	igd	NA	NA	NA	NA	NA	NA	NA	15558_63_ENPEP_AMPE	ENPEP	chr4	110489326	0.009076	1e-200	35355	TRUE	reported	textfile	2	1	TRUE
rs76716443	C	A	C	A	0.2359	-0.168	0.02264	0.02594	FALSE	FALSE	FALSE	finn-b-M13_ANKYLOSPON	4	112013742	0.1214	NA	0.1663	Ankylosing Spondylitis	Ankylosing spondylitis	Ankylosing spondylitis || ||	TRUE	igd	NA	NA	NA	NA	NA	NA	NA	15558_63_ENPEP_AMPE	ENPEP	chr4	111092586	0.027887	2.693e-17	35354	TRUE	reported	textfile	2	1	TRUE
rs79797272	A	G	A	G	-0.151	0.2524	0.07082	0.01412	FALSE	FALSE	FALSE	finn-b-M13_ANKYLOSPON	4	112391485	0.1586	NA	0.1115	Ankylosing Spondylitis	Ankylosing spondylitis	Ankylosing spondylitis || ||	TRUE	igd	NA	NA	NA	NA	NA	NA	NA	15558_63_ENPEP_AMPE	ENPEP	chr4	111470329	0.016123	7.582e-21	35359	TRUE	reported	textfile	2	1	TRUE
rs80008037	A	G	A	G	0.1453	-0.0583	0.07967	0.08188	FALSE	FALSE	FALSE	finn-b-M13_ANKYLOSPON	4	110529953	0.0684	NA	0.3942	Ankylosing Spondylitis	Ankylosing spondylitis	Ankylosing spondylitis || ||	TRUE	igd	NA	NA	NA	NA	NA	NA	NA	15558_63_ENPEP_AMPE	ENPEP	chr4	109608797	0.015318	2.416e-21	35361	TRUE	reported	textfile	2	1	TRUE
rs10031270	G	T	G	T	0.447	-0.0459	0.19216	0.1167	FALSE	FALSE	FALSE	finn-b-M13_ANKYLOSPON	4	5017508	0.058	NA	0.4288	Ankylosing Spondylitis	Ankylosing spondylitis	Ankylosing spondylitis || ||	TRUE	igd	NA	NA	NA	NA	NA	NA	NA	8402_22_CYTL1_CYTL1	CYTL1	chr4	5015781	0.008707	1e-200	35344	TRUE	reported	textfile	2	1	TRUE
rs151316626	A	G	A	G	-0.2829	-0.4685	0.01782	0.003483	FALSE	FALSE	FALSE	finn-b-M13_ANKYLOSPON	4	4510202	0.3423	NA	0.171	Ankylosing Spondylitis	Ankylosing spondylitis	Ankylosing spondylitis || ||	TRUE	igd	NA	NA	NA	NA	NA	NA	NA	8402_22_CYTL1_CYTL1	CYTL1	chr4	4508475	0.032088	1.181e-18	35341	TRUE	reported	textfile	2	1	TRUE
rs56724509	G	T	G	T	-0.1827	-0.0126	0.06091	0.1001	FALSE	FALSE	FALSE	finn-b-M13_ANKYLOSPON	4	4778256	0.0621	NA	0.8385	Ankylosing Spondylitis	Ankylosing spondylitis	Ankylosing spondylitis || ||	TRUE	igd	NA	NA	NA	NA	NA	NA	NA	8402_22_CYTL1_CYTL1	CYTL1	chr4	4776529	0.017455	1.226e-25	35342	TRUE	reported	textfile	2	1	TRUE
rs77924615	A	G	A	G	-0.0796	-0.045	0.19701	0.2229	FALSE	FALSE	FALSE	finn-b-M13_ANKYLOSPON	16	20392332	0.045	NA	0.3167	Ankylosing Spondylitis	Ankylosing spondylitis	Ankylosing spondylitis || ||	TRUE	igd	NA	NA	NA	NA	NA	NA	NA	8402_22_CYTL1_CYTL1	CYTL1	chr16	20381010	0.01037	1.638e-14	35355	TRUE	reported	textfile	2	1	TRUE
rs10032216	C	T	C	T	-0.0548	0.1051	0.21066	0.1215	FALSE	FALSE	FALSE	finn-b-M13_ANKYLOSPON	4	149669506	0.0577	NA	0.0684794	Ankylosing Spondylitis	Ankylosing spondylitis	Ankylosing spondylitis || ||	TRUE	igd	NA	NA	NA	NA	NA	NA	NA	18839_24_TG_Thyroglobulin	TG	chr4	148748354	0.009783	2.125e-08	35370	TRUE	reported	textfile	2	1	TRUE
rs116909374	T	C	T	C	-0.1234	-0.0481	0.04906	0.0312	FALSE	FALSE	FALSE	finn-b-M13_ANKYLOSPON	14	36738361	0.1071	NA	0.6531	Ankylosing Spondylitis	Ankylosing spondylitis	Ankylosing spondylitis || ||	TRUE	igd	NA	NA	NA	NA	NA	NA	NA	18839_24_TG_Thyroglobulin	TG	chr14	36269155	0.018212	1.239e-11	35355	TRUE	reported	textfile	2	1	TRUE
rs13061952	C	G	C	G	-0.1022	-0.0685	0.14639	0.1455	FALSE	TRUE	FALSE	finn-b-M13_ANKYLOSPON	3	186658866	0.0528	NA	0.1949	Ankylosing Spondylitis	Ankylosing spondylitis	Ankylosing spondylitis || ||	TRUE	igd	NA	NA	NA	NA	NA	NA	NA	18839_24_TG_Thyroglobulin	TG	chr3	186941077	0.011275	1.258e-19	35368	TRUE	reported	textfile	2	1	TRUE
rs180223	G	T	G	T	0.0489	0.055	0.49321	0.5772	FALSE	FALSE	FALSE	finn-b-M13_ANKYLOSPON	8	133900252	0.0377	NA	0.1447	Ankylosing Spondylitis	Ankylosing spondylitis	Ankylosing spondylitis || ||	TRUE	igd	NA	NA	NA	NA	NA	NA	NA	18839_24_TG_Thyroglobulin	TG	chr8	132888007	0.007969	8.439e-10	35378	TRUE	reported	textfile	2	1	TRUE
rs2268533	C	G	C	G	-0.0963	0.024	0.34279	0.263	FALSE	TRUE	FALSE	finn-b-M13_ANKYLOSPON	3	186757810	0.0421	NA	0.569399	Ankylosing Spondylitis	Ankylosing spondylitis	Ankylosing spondylitis || ||	TRUE	igd	NA	NA	NA	NA	NA	NA	NA	18839_24_TG_Thyroglobulin	TG	chr3	187040022	0.008348	8.706e-31	35363	TRUE	reported	textfile	2	1	TRUE
rs3872724	T	C	T	C	-0.1374	-0.0207	0.40614	0.3582	FALSE	FALSE	FALSE	finn-b-M13_ANKYLOSPON	3	186741221	0.0389	NA	0.594101	Ankylosing Spondylitis	Ankylosing spondylitis	Ankylosing spondylitis || ||	TRUE	igd	NA	NA	NA	NA	NA	NA	NA	18839_24_TG_Thyroglobulin	TG	chr3	187023433	0.008113	2.413e-64	35363	TRUE	reported	textfile	2	1	TRUE
rs9295128	T	G	T	G	0.2472	0.2016	0.01256	0.01147	FALSE	FALSE	FALSE	finn-b-M13_ANKYLOSPON	6	160751531	0.1747	NA	0.2487	Ankylosing Spondylitis	Ankylosing spondylitis	Ankylosing spondylitis || ||	TRUE	igd	NA	NA	NA	NA	NA	NA	NA	18839_24_TG_Thyroglobulin	TG	chr6	160330499	0.035179	2.112e-12	35390	TRUE	reported	textfile	2	1	TRUE
rs10033280	A	T	A	T	0.1427	0.0092	0.04131	0.03934	FALSE	TRUE	FALSE	finn-b-M13_ANKYLOSPON	4	88082043	0.0959	NA	0.9236	Ankylosing Spondylitis	Ankylosing spondylitis	Ankylosing spondylitis || ||	TRUE	igd	NA	NA	NA	NA	NA	NA	NA	9482_110_NUDT9_NUDT9	NUDT9	chr4	87160891	0.02047	3.141e-12	35364	TRUE	reported	textfile	2	1	TRUE
rs1354034	C	T	C	T	0.0592	-0.0153	0.38119	0.7059	FALSE	FALSE	FALSE	finn-b-M13_ANKYLOSPON	3	56849749	0.0409	NA	0.7077	Ankylosing Spondylitis	Ankylosing spondylitis	Ankylosing spondylitis || ||	TRUE	igd	NA	NA	NA	NA	NA	NA	NA	9482_110_NUDT9_NUDT9	NUDT9	chr3	56815721	0.008337	1.242e-12	35356	TRUE	reported	textfile	2	1	TRUE
rs149062332	C	T	C	T	0.2266	-0.0263	0.02045	0.02873	FALSE	FALSE	FALSE	finn-b-M13_ANKYLOSPON	3	186341025	0.1126	NA	0.8155	Ankylosing Spondylitis	Ankylosing spondylitis	Ankylosing spondylitis || ||	TRUE	igd	NA	NA	NA	NA	NA	NA	NA	9482_110_NUDT9_NUDT9	NUDT9	chr3	186623236	0.027886	4.44e-16	35367	TRUE	reported	textfile	2	1	TRUE
rs28529046	T	C	T	C	-0.1379	0.0676	0.16738	0.1247	FALSE	FALSE	FALSE	finn-b-M13_ANKYLOSPON	4	88361716	0.0564	NA	0.2302	Ankylosing Spondylitis	Ankylosing spondylitis	Ankylosing spondylitis || ||	TRUE	igd	NA	NA	NA	NA	NA	NA	NA	9482_110_NUDT9_NUDT9	NUDT9	chr4	87440564	0.010909	1.247e-36	35364	TRUE	reported	textfile	2	1	TRUE
rs8178824	T	C	T	C	0.3059	-0.3197	0.01066	0.009337	FALSE	FALSE	FALSE	finn-b-M13_ANKYLOSPON	17	64224775	0.1947	NA	0.1006	Ankylosing Spondylitis	Ankylosing spondylitis	Ankylosing spondylitis || ||	TRUE	igd	NA	NA	NA	NA	NA	NA	NA	9482_110_NUDT9_NUDT9	NUDT9	chr17	66228657	0.039149	5.556e-15	35369	TRUE	reported	textfile	2	1	TRUE
rs1003879	A	G	A	G	-0.062	-0.3035	0.25281	0.2715	FALSE	FALSE	FALSE	finn-b-M13_ANKYLOSPON	6	32299592	0.0459	NA	3.98474e-11	Ankylosing Spondylitis	Ankylosing spondylitis	Ankylosing spondylitis || ||	TRUE	igd	NA	NA	NA	NA	NA	NA	NA	5740_17_ROBO1_ROBO1	ROBO1	chr6	32331815	0.009582	9.753e-11	35439	TRUE	reported	textfile	2	1	TRUE
rs10901252	C	G	C	G	0.1167	0.0003	0.06499	0.1313	FALSE	TRUE	FALSE	finn-b-M13_ANKYLOSPON	9	136128000	0.0548	NA	0.9951	Ankylosing Spondylitis	Ankylosing spondylitis	Ankylosing spondylitis || ||	TRUE	igd	NA	NA	NA	NA	NA	NA	NA	5740_17_ROBO1_ROBO1	ROBO1	chr9	133252613	0.016852	4.361e-12	35370	TRUE	reported	textfile	2	1	TRUE
rs10919615	T	C	T	C	0.0579	0.0151	0.24671	0.7378	FALSE	FALSE	FALSE	finn-b-M13_ANKYLOSPON	1	198974904	0.0422	NA	0.720299	Ankylosing Spondylitis	Ankylosing spondylitis	Ankylosing spondylitis || ||	TRUE	igd	NA	NA	NA	NA	NA	NA	NA	5740_17_ROBO1_ROBO1	ROBO1	chr1	199005775	0.009715	2.524e-09	35342	TRUE	reported	textfile	2	1	TRUE
rs11121245	C	T	C	T	0.0728	0.0435	0.445	0.5158	FALSE	FALSE	FALSE	finn-b-M13_ANKYLOSPON	1	8916224	0.0371	NA	0.2418	Ankylosing Spondylitis	Ankylosing spondylitis	Ankylosing spondylitis || ||	TRUE	igd	NA	NA	NA	NA	NA	NA	NA	5740_17_ROBO1_ROBO1	ROBO1	chr1	8856165	0.008361	3.107e-18	35388	TRUE	reported	textfile	2	1	TRUE
rs2477642	C	T	C	T	0.0845	0.0049	0.43852	0.5261	FALSE	FALSE	FALSE	finn-b-M13_ANKYLOSPON	10	17863037	0.0375	NA	0.8961	Ankylosing Spondylitis	Ankylosing spondylitis	Ankylosing spondylitis || ||	TRUE	igd	NA	NA	NA	NA	NA	NA	NA	5740_17_ROBO1_ROBO1	ROBO1	chr10	17821038	0.00838	6.564e-24	35351	TRUE	reported	textfile	2	1	TRUE
rs2686395	C	T	C	T	-0.0796	-0.0044	0.3101	0.7542	FALSE	FALSE	FALSE	finn-b-M13_ANKYLOSPON	3	165485019	0.0432	NA	0.9197	Ankylosing Spondylitis	Ankylosing spondylitis	Ankylosing spondylitis || ||	TRUE	igd	NA	NA	NA	NA	NA	NA	NA	5740_17_ROBO1_ROBO1	ROBO1	chr3	165767231	0.008978	7.567e-19	35339	TRUE	reported	textfile	2	1	TRUE
rs331172	G	A	G	A	0.0783	0.0373	0.49224	0.4739	FALSE	FALSE	FALSE	finn-b-M13_ANKYLOSPON	3	78995978	0.0374	NA	0.3182	Ankylosing Spondylitis	Ankylosing spondylitis	Ankylosing spondylitis || ||	TRUE	igd	NA	NA	NA	NA	NA	NA	NA	5740_17_ROBO1_ROBO1	ROBO1	chr3	78946828	0.008319	4.849e-21	35344	TRUE	reported	textfile	2	1	TRUE
rs3773233	T	C	T	C	0.223	-0.0428	0.21279	0.2453	FALSE	FALSE	FALSE	finn-b-M13_ANKYLOSPON	3	78774284	0.0431	NA	0.3207	Ankylosing Spondylitis	Ankylosing spondylitis	Ankylosing spondylitis || ||	TRUE	igd	NA	NA	NA	NA	NA	NA	NA	5740_17_ROBO1_ROBO1	ROBO1	chr3	78725134	0.010121	1.405e-107	35345	TRUE	reported	textfile	2	1	TRUE
rs73103884	G	A	G	A	-0.2104	0.096	0.01772	0.04693	FALSE	FALSE	FALSE	finn-b-M13_ANKYLOSPON	3	77897614	0.089	NA	0.2804	Ankylosing Spondylitis	Ankylosing spondylitis	Ankylosing spondylitis || ||	TRUE	igd	NA	NA	NA	NA	NA	NA	NA	5740_17_ROBO1_ROBO1	ROBO1	chr3	77848463	0.031332	1.878e-11	35344	TRUE	reported	textfile	2	1	TRUE
rs73111654	A	T	A	T	-0.3342	0.0563	0.01335	0.008927	FALSE	TRUE	FALSE	finn-b-M13_ANKYLOSPON	3	78790555	0.2021	NA	0.7807	Ankylosing Spondylitis	Ankylosing spondylitis	Ankylosing spondylitis || ||	TRUE	igd	NA	NA	NA	NA	NA	NA	NA	5740_17_ROBO1_ROBO1	ROBO1	chr3	78741405	0.037022	1.764e-19	35345	TRUE	reported	textfile	2	1	TRUE
rs78539764	C	T	C	T	0.1663	-0.0358	0.01805	0.01498	FALSE	FALSE	FALSE	finn-b-M13_ANKYLOSPON	12	12490981	0.1546	NA	0.8168	Ankylosing Spondylitis	Ankylosing spondylitis	Ankylosing spondylitis || ||	TRUE	igd	NA	NA	NA	NA	NA	NA	NA	5740_17_ROBO1_ROBO1	ROBO1	chr12	12338047	0.030504	4.99e-08	35376	TRUE	reported	textfile	2	1	TRUE
rs78705678	G	A	G	A	0.0938	-0.0295	0.36741	0.3858	FALSE	FALSE	FALSE	finn-b-M13_ANKYLOSPON	10	17836280	0.0383	NA	0.4409	Ankylosing Spondylitis	Ankylosing spondylitis	Ankylosing spondylitis || ||	TRUE	igd	NA	NA	NA	NA	NA	NA	NA	5740_17_ROBO1_ROBO1	ROBO1	chr10	17794281	0.008629	1.588e-27	35353	TRUE	reported	textfile	2	1	TRUE
rs10039191	G	C	G	C	0.1098	-0.0916	0.33474	0.3028	FALSE	TRUE	FALSE	finn-b-M13_ANKYLOSPON	5	83019045	0.0405	NA	0.02391	Ankylosing Spondylitis	Ankylosing spondylitis	Ankylosing spondylitis || ||	TRUE	igd	NA	NA	NA	NA	NA	NA	NA	3196_6_HAPLN1_HPLN1	HAPLN1	chr5	83723226	0.008527	6.143e-38	35341	TRUE	reported	textfile	2	1	TRUE
rs10071051	A	G	A	G	-0.0683	0.0055	0.31444	0.3358	FALSE	FALSE	FALSE	finn-b-M13_ANKYLOSPON	5	131752620	0.0394	NA	0.89	Ankylosing Spondylitis	Ankylosing spondylitis	Ankylosing spondylitis || ||	TRUE	igd	NA	NA	NA	NA	NA	NA	NA	3196_6_HAPLN1_HPLN1	HAPLN1	chr5	132416928	0.008664	3.194e-15	35352	TRUE	reported	textfile	2	1	TRUE
rs10922098	T	C	T	C	-0.0554	-0.039	0.40011	0.5635	FALSE	FALSE	FALSE	finn-b-M13_ANKYLOSPON	1	196664651	0.0374	NA	0.2971	Ankylosing Spondylitis	Ankylosing spondylitis	Ankylosing spondylitis || ||	TRUE	igd	NA	NA	NA	NA	NA	NA	NA	3196_6_HAPLN1_HPLN1	HAPLN1	chr1	196695521	0.008213	1.527e-11	35338	TRUE	reported	textfile	2	1	TRUE
rs173053	C	T	C	T	0.0642	-0.0149	0.38645	0.3545	FALSE	FALSE	FALSE	finn-b-M13_ANKYLOSPON	5	82966054	0.0388	NA	0.7008	Ankylosing Spondylitis	Ankylosing spondylitis	Ankylosing spondylitis || ||	TRUE	igd	NA	NA	NA	NA	NA	NA	NA	3196_6_HAPLN1_HPLN1	HAPLN1	chr5	83670235	0.008318	1.183e-14	35340	TRUE	reported	textfile	2	1	TRUE
rs191703636	C	T	C	T	-0.247	0.1742	0.03111	0.009539	FALSE	FALSE	FALSE	finn-b-M13_ANKYLOSPON	5	82905542	0.1939	NA	0.3692	Ankylosing Spondylitis	Ankylosing spondylitis	Ankylosing spondylitis || ||	TRUE	igd	NA	NA	NA	NA	NA	NA	NA	3196_6_HAPLN1_HPLN1	HAPLN1	chr5	83609723	0.023635	1.454e-25	35342	TRUE	reported	textfile	2	1	TRUE
rs224916	G	A	G	A	0.0519	-0.0514	0.2588	0.7657	FALSE	FALSE	FALSE	finn-b-M13_ANKYLOSPON	5	81722747	0.0438	NA	0.2408	Ankylosing Spondylitis	Ankylosing spondylitis	Ankylosing spondylitis || ||	TRUE	igd	NA	NA	NA	NA	NA	NA	NA	3196_6_HAPLN1_HPLN1	HAPLN1	chr5	82426928	0.009173	1.533e-08	35340	TRUE	reported	textfile	2	1	TRUE
rs2544663	C	T	C	T	0.0513	0.0192	0.38724	0.6076	FALSE	FALSE	FALSE	finn-b-M13_ANKYLOSPON	5	86421471	0.038	NA	0.6124	Ankylosing Spondylitis	Ankylosing spondylitis	Ankylosing spondylitis || ||	TRUE	igd	NA	NA	NA	NA	NA	NA	NA	3196_6_HAPLN1_HPLN1	HAPLN1	chr5	87125654	0.008252	5.072e-10	35343	TRUE	reported	textfile	2	1	TRUE
rs10039569	T	A	T	A	-0.0753	-0.0042	0.18288	0.1652	FALSE	TRUE	FALSE	finn-b-M13_ANKYLOSPON	5	106272820	0.05	NA	0.9336	Ankylosing Spondylitis	Ankylosing spondylitis	Ankylosing spondylitis || ||	TRUE	igd	NA	NA	NA	NA	NA	NA	NA	13388_57_PCSK1_NEC1	PCSK1	chr5	106937119	0.010654	1.576e-12	35338	TRUE	reported	textfile	2	1	TRUE
rs10476544	T	C	T	C	0.1162	-0.1401	0.09215	0.04713	FALSE	FALSE	FALSE	finn-b-M13_ANKYLOSPON	5	95185933	0.0886	NA	0.1138	Ankylosing Spondylitis	Ankylosing spondylitis	Ankylosing spondylitis || ||	TRUE	igd	NA	NA	NA	NA	NA	NA	NA	13388_57_PCSK1_NEC1	PCSK1	chr5	95850229	0.014071	1.477e-16	35343	TRUE	reported	textfile	2	1	TRUE
rs143213504	T	C	T	C	-0.3043	0.0863	0.02544	0.02025	FALSE	FALSE	FALSE	finn-b-M13_ANKYLOSPON	5	94440526	0.1334	NA	0.5177	Ankylosing Spondylitis	Ankylosing spondylitis	Ankylosing spondylitis || ||	TRUE	igd	NA	NA	NA	NA	NA	NA	NA	13388_57_PCSK1_NEC1	PCSK1	chr5	95104822	0.027031	2.13e-29	35335	TRUE	reported	textfile	2	1	TRUE
rs144329796	C	G	C	G	0.2405	0.0187	0.04045	0.005157	FALSE	TRUE	FALSE	finn-b-M13_ANKYLOSPON	5	95256560	0.2613	NA	0.943	Ankylosing Spondylitis	Ankylosing spondylitis	Ankylosing spondylitis || ||	TRUE	igd	NA	NA	NA	NA	NA	NA	NA	13388_57_PCSK1_NEC1	PCSK1	chr5	95920856	0.020711	3.584e-31	35342	TRUE	reported	textfile	2	1	TRUE
rs152557	C	G	C	G	-0.0612	-0.0152	0.25999	0.3645	FALSE	TRUE	FALSE	finn-b-M13_ANKYLOSPON	5	106848206	0.0392	NA	0.699199	Ankylosing Spondylitis	Ankylosing spondylitis	Ankylosing spondylitis || ||	TRUE	igd	NA	NA	NA	NA	NA	NA	NA	13388_57_PCSK1_NEC1	PCSK1	chr5	107512505	0.009474	1.048e-10	35339	TRUE	reported	textfile	2	1	TRUE
rs27373	T	C	T	C	-0.2698	0.0966	0.04944	0.03984	FALSE	FALSE	FALSE	finn-b-M13_ANKYLOSPON	5	96107022	0.0947	NA	0.3077	Ankylosing Spondylitis	Ankylosing spondylitis	Ankylosing spondylitis || ||	TRUE	igd	NA	NA	NA	NA	NA	NA	NA	13388_57_PCSK1_NEC1	PCSK1	chr5	96771318	0.019053	1.611e-45	35343	TRUE	reported	textfile	2	1	TRUE
rs309580	T	A	T	A	-0.0574	-0.0234	0.35071	0.3742	FALSE	TRUE	FALSE	finn-b-M13_ANKYLOSPON	5	82871657	0.0386	NA	0.5438	Ankylosing Spondylitis	Ankylosing spondylitis	Ankylosing spondylitis || ||	TRUE	igd	NA	NA	NA	NA	NA	NA	NA	13388_57_PCSK1_NEC1	PCSK1	chr5	83575838	0.008604	2.534e-11	35336	TRUE	reported	textfile	2	1	TRUE
rs3811952	G	C	G	C	0.2778	0.1232	0.01511	0.005187	FALSE	TRUE	FALSE	finn-b-M13_ANKYLOSPON	5	95766382	0.2581	NA	0.6332	Ankylosing Spondylitis	Ankylosing spondylitis	Ankylosing spondylitis || ||	TRUE	igd	NA	NA	NA	NA	NA	NA	NA	13388_57_PCSK1_NEC1	PCSK1	chr5	96430678	0.034661	1.103e-15	35342	TRUE	reported	textfile	2	1	TRUE
rs6232	C	T	C	T	-0.6235	0.1509	0.08679	0.03509	FALSE	FALSE	FALSE	finn-b-M13_ANKYLOSPON	5	95751785	0.1019	NA	0.1384	Ankylosing Spondylitis	Ankylosing spondylitis	Ankylosing spondylitis || ||	TRUE	igd	NA	NA	NA	NA	NA	NA	NA	13388_57_PCSK1_NEC1	PCSK1	chr5	96416081	0.010783	1e-200	35342	TRUE	reported	textfile	2	1	TRUE
rs6872684	T	C	T	C	-0.0687	-0.0124	0.12818	0.1289	FALSE	FALSE	FALSE	finn-b-M13_ANKYLOSPON	5	80682867	0.0554	NA	0.8231	Ankylosing Spondylitis	Ankylosing spondylitis	Ankylosing spondylitis || ||	TRUE	igd	NA	NA	NA	NA	NA	NA	NA	13388_57_PCSK1_NEC1	PCSK1	chr5	81387048	0.012292	2.282e-08	35333	TRUE	reported	textfile	2	1	TRUE
rs72772040	C	T	C	T	0.2321	-0.0405	0.06384	0.07599	FALSE	FALSE	FALSE	finn-b-M13_ANKYLOSPON	5	95952840	0.0705	NA	0.5653	Ankylosing Spondylitis	Ankylosing spondylitis	Ankylosing spondylitis || ||	TRUE	igd	NA	NA	NA	NA	NA	NA	NA	13388_57_PCSK1_NEC1	PCSK1	chr5	96617136	0.016803	2.126e-43	35343	TRUE	reported	textfile	2	1	TRUE
rs76239650	A	C	A	C	-0.4909	0.0395	0.10806	0.1184	FALSE	FALSE	FALSE	finn-b-M13_ANKYLOSPON	5	95358224	0.0581	NA	0.4965	Ankylosing Spondylitis	Ankylosing spondylitis	Ankylosing spondylitis || ||	TRUE	igd	NA	NA	NA	NA	NA	NA	NA	13388_57_PCSK1_NEC1	PCSK1	chr5	96022520	0.009712	1e-200	35342	TRUE	reported	textfile	2	1	TRUE
rs770184	A	T	A	T	-0.0592	-0.0669	0.28221	0.4142	FALSE	TRUE	FALSE	finn-b-M13_ANKYLOSPON	5	107113333	0.0377	NA	0.07576	Ankylosing Spondylitis	Ankylosing spondylitis	Ankylosing spondylitis || ||	TRUE	igd	NA	NA	NA	NA	NA	NA	NA	13388_57_PCSK1_NEC1	PCSK1	chr5	107777632	0.009098	7.678e-11	35350	TRUE	reported	textfile	2	1	TRUE
rs10040716	C	A	C	A	0.0523	-0.0144	0.32942	0.3078	FALSE	FALSE	FALSE	finn-b-M13_ANKYLOSPON	5	109200034	0.0403	NA	0.7209	Ankylosing Spondylitis	Ankylosing spondylitis	Ankylosing spondylitis || ||	TRUE	igd	NA	NA	NA	NA	NA	NA	NA	17447_52_SFRP4_SFRP4	SFRP4	chr5	109864333	0.008897	4.145e-09	35351	TRUE	reported	textfile	2	1	TRUE
rs10512861	T	G	T	G	-0.0634	0.0213	0.15422	0.1751	FALSE	FALSE	FALSE	finn-b-M13_ANKYLOSPON	3	132257961	0.0491	NA	0.6645	Ankylosing Spondylitis	Ankylosing spondylitis	Ankylosing spondylitis || ||	TRUE	igd	NA	NA	NA	NA	NA	NA	NA	17447_52_SFRP4_SFRP4	SFRP4	chr3	132539117	0.011564	4.19e-08	35359	TRUE	reported	textfile	2	1	TRUE
rs1052981	A	G	A	G	0.1241	-0.0274	0.25366	0.7365	FALSE	FALSE	FALSE	finn-b-M13_ANKYLOSPON	7	37946501	0.0421	NA	0.5157	Ankylosing Spondylitis	Ankylosing spondylitis	Ankylosing spondylitis || ||	TRUE	igd	NA	NA	NA	NA	NA	NA	NA	17447_52_SFRP4_SFRP4	SFRP4	chr7	37906899	0.009614	4.063e-38	35361	TRUE	reported	textfile	2	1	TRUE
rs215223	A	G	A	G	0.0992	0.018	0.41963	0.3646	FALSE	FALSE	FALSE	finn-b-M13_ANKYLOSPON	12	590259	0.0387	NA	0.6414	Ankylosing Spondylitis	Ankylosing spondylitis	Ankylosing spondylitis || ||	TRUE	igd	NA	NA	NA	NA	NA	NA	NA	17447_52_SFRP4_SFRP4	SFRP4	chr12	481093	0.008467	1.056e-31	35311	TRUE	reported	textfile	2	1	TRUE
rs2598105	C	T	C	T	-0.2693	-0.0581	0.15511	0.8428	FALSE	FALSE	FALSE	finn-b-M13_ANKYLOSPON	7	37977116	0.051	NA	0.2547	Ankylosing Spondylitis	Ankylosing spondylitis	Ankylosing spondylitis || ||	TRUE	igd	NA	NA	NA	NA	NA	NA	NA	17447_52_SFRP4_SFRP4	SFRP4	chr7	37937514	0.011389	1.293e-123	35361	TRUE	reported	textfile	2	1	TRUE
rs35887873	C	T	C	T	0.1491	0.0195	0.26311	0.1935	FALSE	FALSE	FALSE	finn-b-M13_ANKYLOSPON	11	126219396	0.0475	NA	0.6818	Ankylosing Spondylitis	Ankylosing spondylitis	Ankylosing spondylitis || ||	TRUE	igd	NA	NA	NA	NA	NA	NA	NA	17447_52_SFRP4_SFRP4	SFRP4	chr11	126349501	0.009391	9.156e-57	35374	TRUE	reported	textfile	2	1	TRUE
rs4779525	G	C	G	C	-0.0556	0.0388	0.23688	0.2638	FALSE	TRUE	FALSE	finn-b-M13_ANKYLOSPON	15	31692350	0.0423	NA	0.3585	Ankylosing Spondylitis	Ankylosing spondylitis	Ankylosing spondylitis || ||	TRUE	igd	NA	NA	NA	NA	NA	NA	NA	17447_52_SFRP4_SFRP4	SFRP4	chr15	31400147	0.009797	1.383e-08	35397	TRUE	reported	textfile	2	1	TRUE
rs763665	T	C	T	C	0.0656	-0.0095	0.18297	0.1674	FALSE	FALSE	FALSE	finn-b-M13_ANKYLOSPON	16	72078043	0.0498	NA	0.8478	Ankylosing Spondylitis	Ankylosing spondylitis	Ankylosing spondylitis || ||	TRUE	igd	NA	NA	NA	NA	NA	NA	NA	17447_52_SFRP4_SFRP4	SFRP4	chr16	72044144	0.010679	8.089e-10	35375	TRUE	reported	textfile	2	1	TRUE
rs780094	C	T	C	T	0.05	-0.0312	0.33917	0.6434	FALSE	FALSE	FALSE	finn-b-M13_ANKYLOSPON	2	27741237	0.0388	NA	0.422	Ankylosing Spondylitis	Ankylosing spondylitis	Ankylosing spondylitis || ||	TRUE	igd	NA	NA	NA	NA	NA	NA	NA	17447_52_SFRP4_SFRP4	SFRP4	chr2	27518370	0.008824	1.456e-08	35373	TRUE	reported	textfile	2	1	TRUE
rs10041142	C	A	C	A	0.0598	-0.0109	0.22403	0.24	FALSE	FALSE	FALSE	finn-b-M13_ANKYLOSPON	5	99046178	0.0433	NA	0.8021	Ankylosing Spondylitis	Ankylosing spondylitis	Ankylosing spondylitis || ||	TRUE	igd	NA	NA	NA	NA	NA	NA	NA	8960_3_ERAP2_LRAP	ERAP2	chr5	99710474	0.008888	1.72e-11	35345	TRUE	reported	textfile	2	1	TRUE
rs10066211	T	C	T	C	0.0568	-0.022	0.36006	0.2656	FALSE	FALSE	FALSE	finn-b-M13_ANKYLOSPON	5	97883551	0.0421	NA	0.6011	Ankylosing Spondylitis	Ankylosing spondylitis	Ankylosing spondylitis || ||	TRUE	igd	NA	NA	NA	NA	NA	NA	NA	8960_3_ERAP2_LRAP	ERAP2	chr5	98547847	0.007637	1.03e-13	35344	TRUE	reported	textfile	2	1	TRUE
rs112672253	T	A	T	A	-0.1951	-0.0216	0.01096	0.004499	FALSE	TRUE	FALSE	finn-b-M13_ANKYLOSPON	5	74628706	0.277	NA	0.9379	Ankylosing Spondylitis	Ankylosing spondylitis	Ankylosing spondylitis || ||	TRUE	igd	NA	NA	NA	NA	NA	NA	NA	8960_3_ERAP2_LRAP	ERAP2	chr5	75332881	0.034124	1.082e-08	35364	TRUE	reported	textfile	2	1	TRUE
rs113007670	C	T	C	T	-0.3748	0.2113	0.01527	0.01694	FALSE	FALSE	FALSE	finn-b-M13_ANKYLOSPON	5	95982190	0.1445	NA	0.1436	Ankylosing Spondylitis	Ankylosing spondylitis	Ankylosing spondylitis || ||	TRUE	igd	NA	NA	NA	NA	NA	NA	NA	8960_3_ERAP2_LRAP	ERAP2	chr5	96646486	0.029989	7.675e-36	35349	TRUE	reported	textfile	2	1	TRUE
rs113448956	G	A	G	A	0.1032	0.2855	0.07163	0.01065	FALSE	FALSE	FALSE	finn-b-M13_ANKYLOSPON	5	82084061	0.1936	NA	0.1402	Ankylosing Spondylitis	Ankylosing spondylitis	Ankylosing spondylitis || ||	TRUE	igd	NA	NA	NA	NA	NA	NA	NA	8960_3_ERAP2_LRAP	ERAP2	chr5	82788242	0.014353	6.481e-13	35345	TRUE	reported	textfile	2	1	TRUE
rs113728742	T	G	T	G	0.3836	-0.0824	0.03098	0.02055	FALSE	FALSE	FALSE	finn-b-M13_ANKYLOSPON	5	96060242	0.131	NA	0.5292	Ankylosing Spondylitis	Ankylosing spondylitis	Ankylosing spondylitis || ||	TRUE	igd	NA	NA	NA	NA	NA	NA	NA	8960_3_ERAP2_LRAP	ERAP2	chr5	96724538	0.021416	9.492e-72	35349	TRUE	reported	textfile	2	1	TRUE
rs114499253	C	T	C	T	0.6521	0.0648	0.07306	0.0278	FALSE	FALSE	FALSE	finn-b-M13_ANKYLOSPON	5	96209178	0.1131	NA	0.566601	Ankylosing Spondylitis	Ankylosing spondylitis	Ankylosing spondylitis || ||	TRUE	igd	NA	NA	NA	NA	NA	NA	NA	8960_3_ERAP2_LRAP	ERAP2	chr5	96873475	0.007871	1e-200	35348	TRUE	reported	textfile	2	1	TRUE
rs114530311	C	T	C	T	0.2723	-0.1256	0.01844	0.02508	FALSE	FALSE	FALSE	finn-b-M13_ANKYLOSPON	5	105968567	0.1208	NA	0.2982	Ankylosing Spondylitis	Ankylosing spondylitis	Ankylosing spondylitis || ||	TRUE	igd	NA	NA	NA	NA	NA	NA	NA	8960_3_ERAP2_LRAP	ERAP2	chr5	106632866	0.026537	1.055e-24	35346	TRUE	reported	textfile	2	1	TRUE
rs115680316	T	C	T	C	-0.2504	-0.1568	0.01291	0.01043	FALSE	FALSE	FALSE	finn-b-M13_ANKYLOSPON	5	87967733	0.1824	NA	0.3898	Ankylosing Spondylitis	Ankylosing spondylitis	Ankylosing spondylitis || ||	TRUE	igd	NA	NA	NA	NA	NA	NA	NA	8960_3_ERAP2_LRAP	ERAP2	chr5	88671915	0.03256	1.467e-14	35342	TRUE	reported	textfile	2	1	TRUE
rs116790552	G	C	G	C	-0.1505	0.2144	0.02563	0.006056	FALSE	TRUE	FALSE	finn-b-M13_ANKYLOSPON	5	81457914	0.2492	NA	0.3897	Ankylosing Spondylitis	Ankylosing spondylitis	Ankylosing spondylitis || ||	TRUE	igd	NA	NA	NA	NA	NA	NA	NA	8960_3_ERAP2_LRAP	ERAP2	chr5	82162095	0.024084	4.132e-10	35341	TRUE	reported	textfile	2	1	TRUE
rs13153882	C	T	C	T	0.4166	-0.1419	0.01087	0.008375	FALSE	FALSE	FALSE	finn-b-M13_ANKYLOSPON	5	94644440	0.2046	NA	0.4879	Ankylosing Spondylitis	Ankylosing spondylitis	Ankylosing spondylitis || ||	TRUE	igd	NA	NA	NA	NA	NA	NA	NA	8960_3_ERAP2_LRAP	ERAP2	chr5	95308736	0.03459	2.09e-33	35344	TRUE	reported	textfile	2	1	TRUE
rs13165038	C	T	C	T	-0.0479	-0.0035	0.33156	0.3126	FALSE	FALSE	FALSE	finn-b-M13_ANKYLOSPON	5	131813350	0.0403	NA	0.9307	Ankylosing Spondylitis	Ankylosing spondylitis	Ankylosing spondylitis || ||	TRUE	igd	NA	NA	NA	NA	NA	NA	NA	8960_3_ERAP2_LRAP	ERAP2	chr5	132477658	0.007842	1.01e-09	35348	TRUE	reported	textfile	2	1	TRUE
rs146840726	C	T	C	T	0.1757	-0.0044	0.03089	0.02086	FALSE	FALSE	FALSE	finn-b-M13_ANKYLOSPON	5	93303051	0.1319	NA	0.9732	Ankylosing Spondylitis	Ankylosing spondylitis	Ankylosing spondylitis || ||	TRUE	igd	NA	NA	NA	NA	NA	NA	NA	8960_3_ERAP2_LRAP	ERAP2	chr5	93967346	0.021109	8.547e-17	35340	TRUE	reported	textfile	2	1	TRUE
rs150497532	T	C	T	C	-0.087	-0.0259	0.03468	0.01101	FALSE	FALSE	FALSE	finn-b-M13_ANKYLOSPON	11	23638775	0.1791	NA	0.8852	Ankylosing Spondylitis	Ankylosing spondylitis	Ankylosing spondylitis || ||	TRUE	igd	NA	NA	NA	NA	NA	NA	NA	8960_3_ERAP2_LRAP	ERAP2	chr11	23617229	0.015363	1.488e-08	35361	TRUE	reported	textfile	2	1	TRUE
rs152558	T	C	T	C	-0.0885	0.004	0.44141	0.5257	FALSE	FALSE	FALSE	finn-b-M13_ANKYLOSPON	5	106847662	0.0377	NA	0.916	Ankylosing Spondylitis	Ankylosing spondylitis	Ankylosing spondylitis || ||	TRUE	igd	NA	NA	NA	NA	NA	NA	NA	8960_3_ERAP2_LRAP	ERAP2	chr5	107511961	0.007435	1.149e-32	35342	TRUE	reported	textfile	2	1	TRUE
rs16940186	C	T	C	T	-0.0498	0.1165	0.16743	0.1497	FALSE	FALSE	FALSE	finn-b-M13_ANKYLOSPON	16	86014241	0.0524	NA	0.0260699	Ankylosing Spondylitis	Ankylosing spondylitis	Ankylosing spondylitis || ||	TRUE	igd	TRUE	rs16940186	rs16940202	C	T	C	T	8960_3_ERAP2_LRAP	ERAP2	chr16	85976134	0.00741	1.814e-11	35379	TRUE	reported	textfile	2	1	TRUE
rs185880938	G	T	G	T	-0.2462	0.0351	0.0169	0.01557	FALSE	FALSE	FALSE	finn-b-M13_ANKYLOSPON	5	105962590	0.1528	NA	0.8184	Ankylosing Spondylitis	Ankylosing spondylitis	Ankylosing spondylitis || ||	TRUE	igd	NA	NA	NA	NA	NA	NA	NA	8960_3_ERAP2_LRAP	ERAP2	chr5	106626889	0.028883	1.542e-17	35346	TRUE	reported	textfile	2	1	TRUE
rs187099314	T	C	T	C	0.1015	0.016	0.06588	0.136	FALSE	FALSE	FALSE	finn-b-M13_ANKYLOSPON	9	136142313	0.0531	NA	0.763999	Ankylosing Spondylitis	Ankylosing spondylitis	Ankylosing spondylitis || ||	TRUE	igd	TRUE	rs187099314	rs8176671	T	C	C	A	8960_3_ERAP2_LRAP	ERAP2	chr9	133255354	0.01119	1.184e-19	35370	TRUE	reported	textfile	2	1	TRUE
rs191446308	A	G	A	G	-0.2429	-0.1743	0.0128	0.00972	FALSE	FALSE	FALSE	finn-b-M13_ANKYLOSPON	5	109868031	0.1914	NA	0.3624	Ankylosing Spondylitis	Ankylosing spondylitis	Ankylosing spondylitis || ||	TRUE	igd	NA	NA	NA	NA	NA	NA	NA	8960_3_ERAP2_LRAP	ERAP2	chr5	110532330	0.034316	1.458e-12	35349	TRUE	reported	textfile	2	1	TRUE
rs35950258	C	G	C	G	-0.0846	0.0434	0.0373	0.01467	FALSE	TRUE	FALSE	finn-b-M13_ANKYLOSPON	16	59229961	0.1538	NA	0.7777	Ankylosing Spondylitis	Ankylosing spondylitis	Ankylosing spondylitis || ||	TRUE	igd	NA	NA	NA	NA	NA	NA	NA	8960_3_ERAP2_LRAP	ERAP2	chr16	59196057	0.014782	1.046e-08	35367	TRUE	reported	textfile	2	1	TRUE
rs36120431	T	C	T	C	0.0514	0.0834	0.10534	0.04445	FALSE	FALSE	FALSE	finn-b-M13_ANKYLOSPON	2	103632004	0.0918	NA	0.3639	Ankylosing Spondylitis	Ankylosing spondylitis	Ankylosing spondylitis || ||	TRUE	igd	NA	NA	NA	NA	NA	NA	NA	8960_3_ERAP2_LRAP	ERAP2	chr2	103015546	0.009119	1.733e-08	35363	TRUE	reported	textfile	2	1	TRUE
rs3811952	G	C	G	C	0.2764	0.1232	0.01511	0.005187	FALSE	TRUE	FALSE	finn-b-M13_ANKYLOSPON	5	95766382	0.2581	NA	0.6332	Ankylosing Spondylitis	Ankylosing spondylitis	Ankylosing spondylitis || ||	TRUE	igd	NA	NA	NA	NA	NA	NA	NA	8960_3_ERAP2_LRAP	ERAP2	chr5	96430678	0.030975	4.526e-19	35348	TRUE	reported	textfile	2	1	TRUE
rs62357017	G	C	G	C	0.1233	0.0245	0.03326	0.02623	FALSE	TRUE	FALSE	finn-b-M13_ANKYLOSPON	5	106387314	0.1173	NA	0.8344	Ankylosing Spondylitis	Ankylosing spondylitis	Ankylosing spondylitis || ||	TRUE	igd	NA	NA	NA	NA	NA	NA	NA	8960_3_ERAP2_LRAP	ERAP2	chr5	107051613	0.020812	3.135e-09	35346	TRUE	reported	textfile	2	1	TRUE
rs62373640	A	G	A	G	-0.1291	0.0637	0.02628	0.05195	FALSE	FALSE	FALSE	finn-b-M13_ANKYLOSPON	5	115980521	0.0843	NA	0.4497	Ankylosing Spondylitis	Ankylosing spondylitis	Ankylosing spondylitis || ||	TRUE	igd	NA	NA	NA	NA	NA	NA	NA	8960_3_ERAP2_LRAP	ERAP2	chr5	116644825	0.022992	1.965e-08	35361	TRUE	reported	textfile	2	1	TRUE
rs62376423	A	G	A	G	-0.3526	-0.1477	0.03772	0.01695	FALSE	FALSE	FALSE	finn-b-M13_ANKYLOSPON	5	96168636	0.1447	NA	0.3073	Ankylosing Spondylitis	Ankylosing spondylitis	Ankylosing spondylitis || ||	TRUE	igd	NA	NA	NA	NA	NA	NA	NA	8960_3_ERAP2_LRAP	ERAP2	chr5	96832933	0.01939	6.806e-74	35349	TRUE	reported	textfile	2	1	TRUE
rs6815	A	G	A	G	0.1889	-0.0039	0.23899	0.1687	FALSE	FALSE	FALSE	finn-b-M13_ANKYLOSPON	5	95131292	0.0498	NA	0.938	Ankylosing Spondylitis	Ankylosing spondylitis	Ankylosing spondylitis || ||	TRUE	igd	NA	NA	NA	NA	NA	NA	NA	8960_3_ERAP2_LRAP	ERAP2	chr5	95795588	0.008623	2.21e-106	35348	TRUE	reported	textfile	2	1	TRUE
rs72771211	G	A	G	A	-0.1387	0.0342	0.03079	0.0466	FALSE	FALSE	FALSE	finn-b-M13_ANKYLOSPON	5	82818741	0.0883	NA	0.6984	Ankylosing Spondylitis	Ankylosing spondylitis	Ankylosing spondylitis || ||	TRUE	igd	NA	NA	NA	NA	NA	NA	NA	8960_3_ERAP2_LRAP	ERAP2	chr5	83522922	0.021195	5.992e-11	35341	TRUE	reported	textfile	2	1	TRUE
rs72782129	G	T	G	T	-0.1302	-0.0601	0.04895	0.07546	FALSE	FALSE	FALSE	finn-b-M13_ANKYLOSPON	5	111200853	0.0704	NA	0.3929	Ankylosing Spondylitis	Ankylosing spondylitis	Ankylosing spondylitis || ||	TRUE	igd	NA	NA	NA	NA	NA	NA	NA	8960_3_ERAP2_LRAP	ERAP2	chr5	111865156	0.017091	2.578e-14	35350	TRUE	reported	textfile	2	1	TRUE
rs7310615	G	C	G	C	-0.0325	0.0122	0.37607	0.414	FALSE	TRUE	FALSE	finn-b-M13_ANKYLOSPON	12	111865049	0.0378	NA	0.746	Ankylosing Spondylitis	Ankylosing spondylitis	Ankylosing spondylitis || ||	TRUE	igd	NA	NA	NA	NA	NA	NA	NA	8960_3_ERAP2_LRAP	ERAP2	chr12	111427245	0.005754	1.618e-08	35370	TRUE	reported	textfile	2	1	TRUE
rs76872289	T	C	T	C	-0.1224	0.0467	0.08505	0.04995	FALSE	FALSE	FALSE	finn-b-M13_ANKYLOSPON	5	84794188	0.0851	NA	0.5829	Ankylosing Spondylitis	Ankylosing spondylitis	Ankylosing spondylitis || ||	TRUE	igd	NA	NA	NA	NA	NA	NA	NA	8960_3_ERAP2_LRAP	ERAP2	chr5	85498370	0.01319	1.695e-20	35343	TRUE	reported	textfile	2	1	TRUE
rs7705528	G	A	G	A	-0.2134	-0.0086	0.33635	0.4852	FALSE	FALSE	FALSE	finn-b-M13_ANKYLOSPON	5	96613085	0.0373	NA	0.8173	Ankylosing Spondylitis	Ankylosing spondylitis	Ankylosing spondylitis || ||	TRUE	igd	NA	NA	NA	NA	NA	NA	NA	8960_3_ERAP2_LRAP	ERAP2	chr5	97277381	0.007712	1.612e-168	35345	TRUE	reported	textfile	2	1	TRUE
rs7709763	C	T	C	T	-0.2962	-0.014	0.2278	0.1683	FALSE	FALSE	FALSE	finn-b-M13_ANKYLOSPON	5	95822590	0.0503	NA	0.7801	Ankylosing Spondylitis	Ankylosing spondylitis	Ankylosing spondylitis || ||	TRUE	igd	NA	NA	NA	NA	NA	NA	NA	8960_3_ERAP2_LRAP	ERAP2	chr5	96486886	0.008648	1e-200	35348	TRUE	reported	textfile	2	1	TRUE
rs77989040	G	A	G	A	0.1828	0.1436	0.01629	0.0421	FALSE	FALSE	FALSE	finn-b-M13_ANKYLOSPON	5	115853707	0.0933	NA	0.1239	Ankylosing Spondylitis	Ankylosing spondylitis	Ankylosing spondylitis || ||	TRUE	igd	NA	NA	NA	NA	NA	NA	NA	8960_3_ERAP2_LRAP	ERAP2	chr5	116518011	0.029685	7.372e-10	35361	TRUE	reported	textfile	2	1	TRUE
rs78036869	G	A	G	A	0.1224	-0.0461	0.06679	0.1134	FALSE	FALSE	FALSE	finn-b-M13_ANKYLOSPON	5	82175876	0.0585	NA	0.4302	Ankylosing Spondylitis	Ankylosing spondylitis	Ankylosing spondylitis || ||	TRUE	igd	NA	NA	NA	NA	NA	NA	NA	8960_3_ERAP2_LRAP	ERAP2	chr5	82880057	0.014847	1.663e-16	35348	TRUE	reported	textfile	2	1	TRUE
rs78768201	C	G	C	G	-0.1622	0.0757	0.01699	0.03268	FALSE	TRUE	FALSE	finn-b-M13_ANKYLOSPON	5	109385320	0.1055	NA	0.4731	Ankylosing Spondylitis	Ankylosing spondylitis	Ankylosing spondylitis || ||	TRUE	igd	NA	NA	NA	NA	NA	NA	NA	8960_3_ERAP2_LRAP	ERAP2	chr5	110049619	0.028114	7.959e-09	35351	TRUE	reported	textfile	2	1	TRUE
rs79728738	T	C	T	C	0.1601	-0.0722	0.03294	0.02783	FALSE	FALSE	FALSE	finn-b-M13_ANKYLOSPON	12	102215675	0.1128	NA	0.5224	Ankylosing Spondylitis	Ankylosing spondylitis	Ankylosing spondylitis || ||	TRUE	igd	NA	NA	NA	NA	NA	NA	NA	8960_3_ERAP2_LRAP	ERAP2	chr12	101821897	0.016056	2.032e-23	35364	TRUE	reported	textfile	2	1	TRUE
rs80332069	A	G	A	G	0.1768	0.1543	0.02341	0.008048	FALSE	FALSE	FALSE	finn-b-M13_ANKYLOSPON	5	108281192	0.2192	NA	0.4814	Ankylosing Spondylitis	Ankylosing spondylitis	Ankylosing spondylitis || ||	TRUE	igd	NA	NA	NA	NA	NA	NA	NA	8960_3_ERAP2_LRAP	ERAP2	chr5	108945491	0.02442	4.491e-13	35351	TRUE	reported	textfile	2	1	TRUE
rs888713	A	T	A	T	0.5738	-0.3034	0.05602	0.02602	FALSE	TRUE	FALSE	finn-b-M13_ANKYLOSPON	5	95974992	0.119	NA	0.0107701	Ankylosing Spondylitis	Ankylosing spondylitis	Ankylosing spondylitis || ||	TRUE	igd	NA	NA	NA	NA	NA	NA	NA	8960_3_ERAP2_LRAP	ERAP2	chr5	96639288	0.015985	1e-200	35349	TRUE	reported	textfile	2	1	TRUE
rs9495450	A	G	A	G	0.0307	0.0452	0.4966	0.4113	FALSE	FALSE	FALSE	finn-b-M13_ANKYLOSPON	6	139675479	0.0379	NA	0.2326	Ankylosing Spondylitis	Ankylosing spondylitis	Ankylosing spondylitis || ||	TRUE	igd	NA	NA	NA	NA	NA	NA	NA	8960_3_ERAP2_LRAP	ERAP2	chr6	139354342	0.005588	3.923e-08	35350	TRUE	reported	textfile	2	1	TRUE
rs10045921	A	G	A	G	-0.0505	-0.0114	0.39281	0.5027	FALSE	FALSE	FALSE	finn-b-M13_ANKYLOSPON	5	88749082	0.0374	NA	0.761001	Ankylosing Spondylitis	Ankylosing spondylitis	Ankylosing spondylitis || ||	TRUE	igd	NA	NA	NA	NA	NA	NA	NA	7227_75_COCH_COCH	COCH	chr5	89453265	0.008623	4.737e-09	35342	TRUE	reported	textfile	2	1	TRUE
rs1057881	A	G	A	G	0.0621	-0.0569	0.38231	0.2849	FALSE	FALSE	FALSE	finn-b-M13_ANKYLOSPON	14	103073525	0.0411	NA	0.1663	Ankylosing Spondylitis	Ankylosing spondylitis	Ankylosing spondylitis || ||	TRUE	igd	TRUE	rs1057881	rs2403067	G	A	C	G	7227_75_COCH_COCH	COCH	chr14	102592883	0.008749	1.265e-12	35375	TRUE	reported	textfile	2	1	TRUE
rs10822155	A	C	A	C	0.0647	-0.0025	0.43479	0.3847	FALSE	FALSE	FALSE	finn-b-M13_ANKYLOSPON	10	65071215	0.0383	NA	0.9488	Ankylosing Spondylitis	Ankylosing spondylitis	Ankylosing spondylitis || ||	TRUE	igd	NA	NA	NA	NA	NA	NA	NA	7227_75_COCH_COCH	COCH	chr10	63311455	0.008477	2.302e-14	35351	TRUE	reported	textfile	2	1	TRUE
rs11083114	T	C	T	C	-0.0552	0.0631	0.25877	0.2733	FALSE	FALSE	FALSE	finn-b-M13_ANKYLOSPON	18	22852714	0.0416	NA	0.1298	Ankylosing Spondylitis	Ankylosing spondylitis	Ankylosing spondylitis || ||	TRUE	igd	NA	NA	NA	NA	NA	NA	NA	7227_75_COCH_COCH	COCH	chr18	25272750	0.009634	1.005e-08	35368	TRUE	reported	textfile	2	1	TRUE
rs11154799	T	C	T	C	0.0495	0.0053	0.45988	0.5958	FALSE	FALSE	FALSE	finn-b-M13_ANKYLOSPON	6	135632649	0.0381	NA	0.8903	Ankylosing Spondylitis	Ankylosing spondylitis	Ankylosing spondylitis || ||	TRUE	igd	NA	NA	NA	NA	NA	NA	NA	7227_75_COCH_COCH	COCH	chr6	135311511	0.008464	4.963e-09	35364	TRUE	reported	textfile	2	1	TRUE
rs11171914	C	T	C	T	-0.0605	0.0268	0.31333	0.2991	FALSE	FALSE	FALSE	finn-b-M13_ANKYLOSPON	12	57043246	0.0407	NA	0.51	Ankylosing Spondylitis	Ankylosing spondylitis	Ankylosing spondylitis || ||	TRUE	igd	NA	NA	NA	NA	NA	NA	NA	7227_75_COCH_COCH	COCH	chr12	56649462	0.009149	3.774e-11	35369	TRUE	reported	textfile	2	1	TRUE
rs114694170	C	T	C	T	-0.1974	-0.0464	0.08378	0.05612	FALSE	FALSE	FALSE	finn-b-M13_ANKYLOSPON	5	88180196	0.0807	NA	0.565599	Ankylosing Spondylitis	Ankylosing spondylitis	Ankylosing spondylitis || ||	TRUE	igd	NA	NA	NA	NA	NA	NA	NA	7227_75_COCH_COCH	COCH	chr5	88884379	0.015256	2.697e-38	35344	TRUE	reported	textfile	2	1	TRUE
rs11708890	C	T	C	T	-0.0486	-0.0227	0.4683	0.6383	FALSE	FALSE	FALSE	finn-b-M13_ANKYLOSPON	3	178775735	0.0386	NA	0.5564	Ankylosing Spondylitis	Ankylosing spondylitis	Ankylosing spondylitis || ||	TRUE	igd	NA	NA	NA	NA	NA	NA	NA	7227_75_COCH_COCH	COCH	chr3	179057947	0.008454	8.973e-09	35354	TRUE	reported	textfile	2	1	TRUE
rs117309559	G	A	G	A	0.4934	-0.1745	0.02722	0.0467	FALSE	FALSE	FALSE	finn-b-M13_ANKYLOSPON	14	31030304	0.0883	NA	0.0480596	Ankylosing Spondylitis	Ankylosing spondylitis	Ankylosing spondylitis || ||	TRUE	igd	NA	NA	NA	NA	NA	NA	NA	7227_75_COCH_COCH	COCH	chr14	30561098	0.026153	2.182e-79	35362	TRUE	reported	textfile	2	1	TRUE
rs12825574	T	C	T	C	0.0543	0.0135	0.41502	0.3337	FALSE	FALSE	FALSE	finn-b-M13_ANKYLOSPON	12	8174402	0.0395	NA	0.7329	Ankylosing Spondylitis	Ankylosing spondylitis	Ankylosing spondylitis || ||	TRUE	igd	NA	NA	NA	NA	NA	NA	NA	7227_75_COCH_COCH	COCH	chr12	8021806	0.008614	2.9e-10	35381	TRUE	reported	textfile	2	1	TRUE
rs142183746	A	C	A	C	0.1619	0.0426	0.03748	0.05983	FALSE	FALSE	FALSE	finn-b-M13_ANKYLOSPON	14	31940943	0.0794	NA	0.5918	Ankylosing Spondylitis	Ankylosing spondylitis	Ankylosing spondylitis || ||	TRUE	igd	NA	NA	NA	NA	NA	NA	NA	7227_75_COCH_COCH	COCH	chr14	31471737	0.021931	1.555e-13	35358	TRUE	reported	textfile	2	1	TRUE
rs1434282	T	C	T	C	0.0982	0.0119	0.26524	0.7104	FALSE	FALSE	FALSE	finn-b-M13_ANKYLOSPON	1	199010721	0.041	NA	0.7712	Ankylosing Spondylitis	Ankylosing spondylitis	Ankylosing spondylitis || ||	TRUE	igd	NA	NA	NA	NA	NA	NA	NA	7227_75_COCH_COCH	COCH	chr1	199041592	0.009638	2.228e-24	35343	TRUE	reported	textfile	2	1	TRUE
rs1460580	G	C	G	C	0.075	-0.006	0.1857	0.2174	FALSE	TRUE	FALSE	finn-b-M13_ANKYLOSPON	8	106207406	0.0451	NA	0.8946	Ankylosing Spondylitis	Ankylosing spondylitis	Ankylosing spondylitis || ||	TRUE	igd	NA	NA	NA	NA	NA	NA	NA	7227_75_COCH_COCH	COCH	chr8	105195178	0.010861	5.001e-12	35361	TRUE	reported	textfile	2	1	TRUE
rs154513	T	C	T	C	-0.0472	0.0064	0.49159	0.6142	FALSE	FALSE	FALSE	finn-b-M13_ANKYLOSPON	5	122193725	0.0382	NA	0.8679	Ankylosing Spondylitis	Ankylosing spondylitis	Ankylosing spondylitis || ||	TRUE	igd	NA	NA	NA	NA	NA	NA	NA	7227_75_COCH_COCH	COCH	chr5	122858030	0.008434	2.192e-08	35354	TRUE	reported	textfile	2	1	TRUE
rs1769758	T	G	T	G	0.0667	-0.0277	0.45567	0.4975	FALSE	FALSE	FALSE	finn-b-M13_ANKYLOSPON	10	80898969	0.0375	NA	0.4607	Ankylosing Spondylitis	Ankylosing spondylitis	Ankylosing spondylitis || ||	TRUE	igd	NA	NA	NA	NA	NA	NA	NA	7227_75_COCH_COCH	COCH	chr10	79139212	0.008454	3.036e-15	35363	TRUE	reported	textfile	2	1	TRUE
rs342299	T	C	T	C	0.0802	0.0215	0.45394	0.4782	FALSE	FALSE	FALSE	finn-b-M13_ANKYLOSPON	7	106373718	0.0373	NA	0.5639	Ankylosing Spondylitis	Ankylosing spondylitis	Ankylosing spondylitis || ||	TRUE	igd	NA	NA	NA	NA	NA	NA	NA	7227_75_COCH_COCH	COCH	chr7	106733272	0.008414	1.541e-21	35354	TRUE	reported	textfile	2	1	TRUE
rs35140383	C	T	C	T	-0.219	0.087	0.01155	0.02565	FALSE	FALSE	FALSE	finn-b-M13_ANKYLOSPON	9	135522272	0.1181	NA	0.4614	Ankylosing Spondylitis	Ankylosing spondylitis	Ankylosing spondylitis || ||	TRUE	igd	NA	NA	NA	NA	NA	NA	NA	7227_75_COCH_COCH	COCH	chr9	132646885	0.039907	4.071e-08	35373	TRUE	reported	textfile	2	1	TRUE
rs3759217	T	C	T	C	0.0795	-0.0158	0.09927	0.1132	FALSE	FALSE	FALSE	finn-b-M13_ANKYLOSPON	12	12868452	0.0589	NA	0.7879	Ankylosing Spondylitis	Ankylosing spondylitis	Ankylosing spondylitis || ||	TRUE	igd	NA	NA	NA	NA	NA	NA	NA	7227_75_COCH_COCH	COCH	chr12	12715518	0.01417	2.017e-08	35371	TRUE	reported	textfile	2	1	TRUE
rs432002	C	T	C	T	0.0622	0.0862	0.18348	0.8805	FALSE	FALSE	FALSE	finn-b-M13_ANKYLOSPON	7	101686485	0.0574	NA	0.1334	Ankylosing Spondylitis	Ankylosing spondylitis	Ankylosing spondylitis || ||	TRUE	igd	NA	NA	NA	NA	NA	NA	NA	7227_75_COCH_COCH	COCH	chr7	102043205	0.010878	1.077e-08	35366	TRUE	reported	textfile	2	1	TRUE
rs4414033	A	G	A	G	0.0555	-0.0287	0.39306	0.5721	FALSE	FALSE	FALSE	finn-b-M13_ANKYLOSPON	1	156406853	0.0377	NA	0.4472	Ankylosing Spondylitis	Ankylosing spondylitis	Ankylosing spondylitis || ||	TRUE	igd	NA	NA	NA	NA	NA	NA	NA	7227_75_COCH_COCH	COCH	chr1	156437061	0.008614	1.169e-10	35358	TRUE	reported	textfile	2	1	TRUE
rs4671605	T	C	T	C	-0.0659	0.0272	0.27763	0.7711	FALSE	FALSE	FALSE	finn-b-M13_ANKYLOSPON	2	64887382	0.0443	NA	0.5391	Ankylosing Spondylitis	Ankylosing spondylitis	Ankylosing spondylitis || ||	TRUE	igd	NA	NA	NA	NA	NA	NA	NA	7227_75_COCH_COCH	COCH	chr2	64660248	0.0094	2.374e-12	35349	TRUE	reported	textfile	2	1	TRUE
rs4759076	C	T	C	T	0.1288	0.0456	0.4756	0.5803	FALSE	FALSE	FALSE	finn-b-M13_ANKYLOSPON	12	54729872	0.0378	NA	0.228	Ankylosing Spondylitis	Ankylosing spondylitis	Ankylosing spondylitis || ||	TRUE	igd	NA	NA	NA	NA	NA	NA	NA	7227_75_COCH_COCH	COCH	chr12	54336088	0.008429	1.036e-52	35372	TRUE	reported	textfile	2	1	TRUE
rs60377712	C	A	C	A	0.061	-0.0044	0.27928	0.3635	FALSE	FALSE	FALSE	finn-b-M13_ANKYLOSPON	19	58373051	0.0386	NA	0.9101	Ankylosing Spondylitis	Ankylosing spondylitis	Ankylosing spondylitis || ||	TRUE	igd	NA	NA	NA	NA	NA	NA	NA	7227_75_COCH_COCH	COCH	chr19	57861683	0.009364	7.295e-11	35164	TRUE	reported	textfile	2	1	TRUE
rs61269268	C	A	C	A	-0.0832	-0.0455	0.20448	0.2298	FALSE	FALSE	FALSE	finn-b-M13_ANKYLOSPON	14	92241352	0.0441	NA	0.3029	Ankylosing Spondylitis	Ankylosing spondylitis	Ankylosing spondylitis || ||	TRUE	igd	NA	NA	NA	NA	NA	NA	NA	7227_75_COCH_COCH	COCH	chr14	91775008	0.010556	3.229e-15	35360	TRUE	reported	textfile	2	1	TRUE
rs690686	T	C	T	C	0.165	0.0683	0.05901	0.1013	FALSE	FALSE	FALSE	finn-b-M13_ANKYLOSPON	7	129211489	0.0617	NA	0.2682	Ankylosing Spondylitis	Ankylosing spondylitis	Ankylosing spondylitis || ||	TRUE	igd	NA	NA	NA	NA	NA	NA	NA	7227_75_COCH_COCH	COCH	chr7	129571648	0.017707	1.181e-20	35354	TRUE	reported	textfile	2	1	TRUE
rs6993770	T	A	T	A	-0.2292	-0.0311	0.22448	0.2232	FALSE	TRUE	FALSE	finn-b-M13_ANKYLOSPON	8	106581528	0.0449	NA	0.4885	Ankylosing Spondylitis	Ankylosing spondylitis	Ankylosing spondylitis || ||	TRUE	igd	NA	NA	NA	NA	NA	NA	NA	7227_75_COCH_COCH	COCH	chr8	105569300	0.010066	9.348e-115	35365	TRUE	reported	textfile	2	1	TRUE
rs7159420	G	T	G	T	0.4286	0.0046	0.1198	0.1103	FALSE	FALSE	FALSE	finn-b-M13_ANKYLOSPON	14	31314355	0.0596	NA	0.9382	Ankylosing Spondylitis	Ankylosing spondylitis	Ankylosing spondylitis || ||	TRUE	igd	NA	NA	NA	NA	NA	NA	NA	7227_75_COCH_COCH	COCH	chr14	30845149	0.012891	1e-200	35362	TRUE	reported	textfile	2	1	TRUE
rs73000929	A	G	A	G	-0.2059	0.1549	0.04815	0.03109	FALSE	FALSE	FALSE	finn-b-M13_ANKYLOSPON	11	113953622	0.1103	NA	0.1603	Ankylosing Spondylitis	Ankylosing spondylitis	Ankylosing spondylitis || ||	TRUE	igd	NA	NA	NA	NA	NA	NA	NA	7227_75_COCH_COCH	COCH	chr11	114082900	0.019606	8.478e-26	35365	TRUE	reported	textfile	2	1	TRUE
rs7618405	A	C	A	C	-0.0562	0.0538	0.21773	0.2103	FALSE	FALSE	FALSE	finn-b-M13_ANKYLOSPON	3	18250509	0.0455	NA	0.2377	Ankylosing Spondylitis	Ankylosing spondylitis	Ankylosing spondylitis || ||	TRUE	igd	NA	NA	NA	NA	NA	NA	NA	7227_75_COCH_COCH	COCH	chr3	18209017	0.010187	3.448e-08	35369	TRUE	reported	textfile	2	1	TRUE
rs76539348	A	G	A	G	0.1939	-0.0823	0.01692	0.01216	FALSE	FALSE	FALSE	finn-b-M13_ANKYLOSPON	14	32069052	0.1704	NA	0.629001	Ankylosing Spondylitis	Ankylosing spondylitis	Ankylosing spondylitis || ||	TRUE	igd	NA	NA	NA	NA	NA	NA	NA	7227_75_COCH_COCH	COCH	chr14	31599846	0.03325	5.49e-09	35357	TRUE	reported	textfile	2	1	TRUE
rs10046898	T	C	T	C	-0.2659	-0.0278	0.41992	0.3055	FALSE	FALSE	FALSE	finn-b-M13_ANKYLOSPON	9	94939076	0.0408	NA	0.4946	Ankylosing Spondylitis	Ankylosing spondylitis	Ankylosing spondylitis || ||	TRUE	igd	NA	NA	NA	NA	NA	NA	NA	6451_64_ASPN_ASPN	ASPN	chr9	92176794	0.008205	1e-200	35354	TRUE	reported	textfile	2	1	TRUE
rs1201042	T	A	T	A	-0.0756	0.02	0.24459	0.2224	FALSE	TRUE	FALSE	finn-b-M13_ANKYLOSPON	9	94453525	0.0448	NA	0.6557	Ankylosing Spondylitis	Ankylosing spondylitis	Ankylosing spondylitis || ||	TRUE	igd	NA	NA	NA	NA	NA	NA	NA	6451_64_ASPN_ASPN	ASPN	chr9	91691243	0.009488	1.613e-15	35356	TRUE	reported	textfile	2	1	TRUE
rs143501783	C	T	C	T	0.208	-0.1901	0.01116	0.002067	FALSE	FALSE	FALSE	finn-b-M13_ANKYLOSPON	17	7800319	0.4215	NA	0.652001	Ankylosing Spondylitis	Ankylosing spondylitis	Ankylosing spondylitis || ||	TRUE	igd	NA	NA	NA	NA	NA	NA	NA	6451_64_ASPN_ASPN	ASPN	chr17	7897001	0.036549	1.263e-08	35373	TRUE	reported	textfile	2	1	TRUE
rs2073333	T	C	T	C	0.1043	0.0758	0.20754	0.2427	FALSE	FALSE	FALSE	finn-b-M13_ANKYLOSPON	14	94844562	0.0434	NA	0.08036	Ankylosing Spondylitis	Ankylosing spondylitis	Ankylosing spondylitis || ||	TRUE	igd	NA	NA	NA	NA	NA	NA	NA	6451_64_ASPN_ASPN	ASPN	chr14	94378225	0.009928	8.106e-26	35371	TRUE	reported	textfile	2	1	TRUE
rs2229498	A	G	A	G	-0.0746	-0.0435	0.16514	0.8668	FALSE	FALSE	FALSE	finn-b-M13_ANKYLOSPON	10	70856852	0.0548	NA	0.428	Ankylosing Spondylitis	Ankylosing spondylitis	Ankylosing spondylitis || ||	TRUE	igd	NA	NA	NA	NA	NA	NA	NA	6451_64_ASPN_ASPN	ASPN	chr10	69097096	0.010878	6.987e-12	35362	TRUE	reported	textfile	2	1	TRUE
rs3199918	C	T	C	T	0.0556	0.0025	0.20519	0.2019	FALSE	FALSE	FALSE	finn-b-M13_ANKYLOSPON	3	52581435	0.0462	NA	0.9573	Ankylosing Spondylitis	Ankylosing spondylitis	Ankylosing spondylitis || ||	TRUE	igd	NA	NA	NA	NA	NA	NA	NA	6451_64_ASPN_ASPN	ASPN	chr3	52547419	0.009925	2.118e-08	35352	TRUE	reported	textfile	2	1	TRUE
rs333947	A	G	A	G	-0.0756	-0.0032	0.14937	0.1656	FALSE	FALSE	FALSE	finn-b-M13_ANKYLOSPON	1	110470764	0.05	NA	0.9482	Ankylosing Spondylitis	Ankylosing spondylitis	Ankylosing spondylitis || ||	TRUE	igd	NA	NA	NA	NA	NA	NA	NA	6451_64_ASPN_ASPN	ASPN	chr1	109928142	0.011356	2.792e-11	35349	TRUE	reported	textfile	2	1	TRUE
rs35887873	C	T	C	T	0.0993	0.0195	0.26311	0.1935	FALSE	FALSE	FALSE	finn-b-M13_ANKYLOSPON	11	126219396	0.0475	NA	0.6818	Ankylosing Spondylitis	Ankylosing spondylitis	Ankylosing spondylitis || ||	TRUE	igd	NA	NA	NA	NA	NA	NA	NA	6451_64_ASPN_ASPN	ASPN	chr11	126349501	0.00906	5.948e-28	35374	TRUE	reported	textfile	2	1	TRUE
rs55714927	T	C	T	C	0.0935	-0.0493	0.21166	0.2644	FALSE	FALSE	FALSE	finn-b-M13_ANKYLOSPON	17	7080316	0.0428	NA	0.249	Ankylosing Spondylitis	Ankylosing spondylitis	Ankylosing spondylitis || ||	TRUE	igd	NA	NA	NA	NA	NA	NA	NA	6451_64_ASPN_ASPN	ASPN	chr17	7176997	0.009894	3.374e-21	35370	TRUE	reported	textfile	2	1	TRUE
rs67012539	A	T	A	T	-0.1091	-0.0088	0.16071	0.1726	FALSE	TRUE	FALSE	finn-b-M13_ANKYLOSPON	9	96453906	0.0491	NA	0.8584	Ankylosing Spondylitis	Ankylosing spondylitis	Ankylosing spondylitis || ||	TRUE	igd	NA	NA	NA	NA	NA	NA	NA	6451_64_ASPN_ASPN	ASPN	chr9	93691624	0.011255	3.224e-22	35361	TRUE	reported	textfile	2	1	TRUE
rs73505430	T	C	T	C	-0.1525	0.0117	0.03003	0.05563	FALSE	FALSE	FALSE	finn-b-M13_ANKYLOSPON	9	93364816	0.0816	NA	0.886	Ankylosing Spondylitis	Ankylosing spondylitis	Ankylosing spondylitis || ||	TRUE	igd	NA	NA	NA	NA	NA	NA	NA	6451_64_ASPN_ASPN	ASPN	chr9	90602534	0.023571	9.813e-11	35358	TRUE	reported	textfile	2	1	TRUE
rs868876	T	A	T	A	-0.0514	-0.0095	0.29149	0.3046	FALSE	TRUE	FALSE	finn-b-M13_ANKYLOSPON	19	7831226	0.0404	NA	0.8132	Ankylosing Spondylitis	Ankylosing spondylitis	Ankylosing spondylitis || ||	TRUE	igd	NA	NA	NA	NA	NA	NA	NA	6451_64_ASPN_ASPN	ASPN	chr19	7766340	0.008842	6.138e-09	35374	TRUE	reported	textfile	2	1	TRUE
rs10048885	G	A	G	A	-0.0582	0.0771	0.25188	0.2786	FALSE	FALSE	FALSE	finn-b-M13_ANKYLOSPON	22	30580252	0.0415	NA	0.0632106	Ankylosing Spondylitis	Ankylosing spondylitis	Ankylosing spondylitis || ||	TRUE	igd	NA	NA	NA	NA	NA	NA	NA	2665_26_TNFRSF17_BCMA	TNFRSF17	chr22	30184263	0.00961	1.396e-09	35366	TRUE	reported	textfile	2	1	TRUE
rs1140809	A	C	A	C	-0.0621	0.1804	0.45749	0.3727	FALSE	FALSE	FALSE	finn-b-M13_ANKYLOSPON	6	30611676	0.0403	NA	7.70903e-06	Ankylosing Spondylitis	Ankylosing spondylitis	Ankylosing spondylitis || ||	TRUE	igd	NA	NA	NA	NA	NA	NA	NA	2665_26_TNFRSF17_BCMA	TNFRSF17	chr6	30643899	0.008389	1.334e-13	35442	TRUE	reported	textfile	2	1	TRUE
rs11570136	A	T	A	T	-0.1343	-0.0084	0.35441	0.3567	FALSE	TRUE	FALSE	finn-b-M13_ANKYLOSPON	16	12058832	0.039	NA	0.8294	Ankylosing Spondylitis	Ankylosing spondylitis	Ankylosing spondylitis || ||	TRUE	igd	NA	NA	NA	NA	NA	NA	NA	2665_26_TNFRSF17_BCMA	TNFRSF17	chr16	11964975	0.008724	1.794e-53	35380	TRUE	reported	textfile	2	1	TRUE
rs115736104	A	G	A	G	-0.1151	-0.0292	0.07118	0.04967	FALSE	FALSE	FALSE	finn-b-M13_ANKYLOSPON	6	267616	0.0868	NA	0.7362	Ankylosing Spondylitis	Ankylosing spondylitis	Ankylosing spondylitis || ||	TRUE	igd	NA	NA	NA	NA	NA	NA	NA	2665_26_TNFRSF17_BCMA	TNFRSF17	chr6	267616	0.016628	4.457e-12	35309	TRUE	reported	textfile	2	1	TRUE
rs12758915	G	A	G	A	-0.0503	-0.0171	0.48594	0.4769	FALSE	FALSE	FALSE	finn-b-M13_ANKYLOSPON	1	227058344	0.0372	NA	0.6459	Ankylosing Spondylitis	Ankylosing spondylitis	Ankylosing spondylitis || ||	TRUE	igd	NA	NA	NA	NA	NA	NA	NA	2665_26_TNFRSF17_BCMA	TNFRSF17	chr1	226870643	0.008396	2.084e-09	35358	TRUE	reported	textfile	2	1	TRUE
rs1418708	A	G	A	G	0.0748	0.0349	0.12213	0.1305	FALSE	FALSE	FALSE	finn-b-M13_ANKYLOSPON	6	205610	0.0559	NA	0.5316	Ankylosing Spondylitis	Ankylosing spondylitis	Ankylosing spondylitis || ||	TRUE	igd	NA	NA	NA	NA	NA	NA	NA	2665_26_TNFRSF17_BCMA	TNFRSF17	chr6	205610	0.012841	5.712e-09	35316	TRUE	reported	textfile	2	1	TRUE
rs17334923	T	C	T	C	-0.0602	0.0324	0.18787	0.08202	FALSE	FALSE	FALSE	finn-b-M13_ANKYLOSPON	17	43827244	0.0681	NA	0.6343	Ankylosing Spondylitis	Ankylosing spondylitis	Ankylosing spondylitis || ||	TRUE	igd	NA	NA	NA	NA	NA	NA	NA	2665_26_TNFRSF17_BCMA	TNFRSF17	chr17	45749878	0.010774	2.305e-08	35363	TRUE	reported	textfile	2	1	TRUE
rs2532744	G	T	G	T	-0.0764	-0.0352	0.28804	0.2286	FALSE	FALSE	FALSE	finn-b-M13_ANKYLOSPON	10	28902618	0.0443	NA	0.4269	Ankylosing Spondylitis	Ankylosing spondylitis	Ankylosing spondylitis || ||	TRUE	igd	NA	NA	NA	NA	NA	NA	NA	2665_26_TNFRSF17_BCMA	TNFRSF17	chr10	28613689	0.00926	1.582e-16	35351	TRUE	reported	textfile	2	1	TRUE
rs2647071	T	C	T	C	-0.07	-0.1163	0.18843	0.2411	FALSE	FALSE	FALSE	finn-b-M13_ANKYLOSPON	6	32573910	0.0622	NA	0.0616893	Ankylosing Spondylitis	Ankylosing spondylitis	Ankylosing spondylitis || ||	TRUE	igd	NA	NA	NA	NA	NA	NA	NA	2665_26_TNFRSF17_BCMA	TNFRSF17	chr6	32606133	0.010806	9.319e-11	35439	TRUE	reported	textfile	2	1	TRUE
rs34562254	A	G	A	G	0.2207	0.1219	0.07695	0.1005	FALSE	FALSE	FALSE	finn-b-M13_ANKYLOSPON	17	16842991	0.0618	NA	0.0486194	Ankylosing Spondylitis	Ankylosing spondylitis	Ankylosing spondylitis || ||	TRUE	igd	NA	NA	NA	NA	NA	NA	NA	2665_26_TNFRSF17_BCMA	TNFRSF17	chr17	16939677	0.015664	4.395e-45	35357	TRUE	reported	textfile	2	1	TRUE
rs4690163	C	T	C	T	-0.0744	-0.0053	0.33124	0.726	FALSE	FALSE	FALSE	finn-b-M13_ANKYLOSPON	4	975137	0.0418	NA	0.8993	Ankylosing Spondylitis	Ankylosing spondylitis	Ankylosing spondylitis || ||	TRUE	igd	NA	NA	NA	NA	NA	NA	NA	2665_26_TNFRSF17_BCMA	TNFRSF17	chr4	981349	0.008916	7.129e-17	35274	TRUE	reported	textfile	2	1	TRUE
rs4851257	T	C	T	C	-0.0511	-0.0222	0.3606	0.3183	FALSE	FALSE	FALSE	finn-b-M13_ANKYLOSPON	2	100775297	0.0398	NA	0.5767	Ankylosing Spondylitis	Ankylosing spondylitis	Ankylosing spondylitis || ||	TRUE	igd	NA	NA	NA	NA	NA	NA	NA	2665_26_TNFRSF17_BCMA	TNFRSF17	chr2	100158835	0.008697	4.208e-09	35360	TRUE	reported	textfile	2	1	TRUE
rs510432	C	T	C	T	0.0499	-0.033	0.46309	0.4928	FALSE	FALSE	FALSE	finn-b-M13_ANKYLOSPON	6	106774030	0.0371	NA	0.3745	Ankylosing Spondylitis	Ankylosing spondylitis	Ankylosing spondylitis || ||	TRUE	igd	NA	NA	NA	NA	NA	NA	NA	2665_26_TNFRSF17_BCMA	TNFRSF17	chr6	106326155	0.008363	2.422e-09	35374	TRUE	reported	textfile	2	1	TRUE
rs6728684	G	T	G	T	0.0696	-0.0105	0.216	0.6645	FALSE	FALSE	FALSE	finn-b-M13_ANKYLOSPON	2	26150773	0.0394	NA	0.790801	Ankylosing Spondylitis	Ankylosing spondylitis	Ankylosing spondylitis || ||	TRUE	igd	NA	NA	NA	NA	NA	NA	NA	2665_26_TNFRSF17_BCMA	TNFRSF17	chr2	25927904	0.010183	8.209e-12	35369	TRUE	reported	textfile	2	1	TRUE
rs72939458	A	T	A	T	-0.107	0.0168	0.06858	0.04948	FALSE	TRUE	FALSE	finn-b-M13_ANKYLOSPON	18	60765648	0.0859	NA	0.8453	Ankylosing Spondylitis	Ankylosing spondylitis	Ankylosing spondylitis || ||	TRUE	igd	NA	NA	NA	NA	NA	NA	NA	2665_26_TNFRSF17_BCMA	TNFRSF17	chr18	63098415	0.016378	6.437e-11	35366	TRUE	reported	textfile	2	1	TRUE
rs78377363	C	T	C	T	0.195	0.0288	0.0156	0.01412	FALSE	FALSE	FALSE	finn-b-M13_ANKYLOSPON	6	138125881	0.1578	NA	0.8553	Ankylosing Spondylitis	Ankylosing spondylitis	Ankylosing spondylitis || ||	TRUE	igd	NA	NA	NA	NA	NA	NA	NA	2665_26_TNFRSF17_BCMA	TNFRSF17	chr6	137804744	0.033913	8.922e-09	35362	TRUE	reported	textfile	2	1	TRUE
rs894872	G	T	G	T	0.0507	-0.0608	0.37062	0.3167	FALSE	FALSE	FALSE	finn-b-M13_ANKYLOSPON	17	77910974	0.0401	NA	0.1296	Ankylosing Spondylitis	Ankylosing spondylitis	Ankylosing spondylitis || ||	TRUE	igd	NA	NA	NA	NA	NA	NA	NA	2665_26_TNFRSF17_BCMA	TNFRSF17	chr17	79937175	0.00869	5.409e-09	35376	TRUE	reported	textfile	2	1	TRUE
rs10051765	C	T	C	T	-0.0854	-0.0071	0.39217	0.4007	FALSE	FALSE	FALSE	finn-b-M13_ANKYLOSPON	5	176799992	0.0379	NA	0.8508	Ankylosing Spondylitis	Ankylosing spondylitis	Ankylosing spondylitis || ||	TRUE	igd	NA	NA	NA	NA	NA	NA	NA	5954_62_PTH_PTH	PTH	chr5	177372991	0.008351	1.513e-24	35365	TRUE	reported	textfile	2	1	TRUE
rs219771	T	C	T	C	-0.0585	-0.0639	0.24559	0.215	FALSE	FALSE	FALSE	finn-b-M13_ANKYLOSPON	21	37835501	0.0452	NA	0.1577	Ankylosing Spondylitis	Ankylosing spondylitis	Ankylosing spondylitis || ||	TRUE	igd	NA	NA	NA	NA	NA	NA	NA	5954_62_PTH_PTH	PTH	chr21	36463203	0.009416	5.214e-10	35384	TRUE	reported	textfile	2	1	TRUE
rs6127099	T	A	T	A	0.1328	0.0205	0.25525	0.2679	FALSE	TRUE	FALSE	finn-b-M13_ANKYLOSPON	20	52731402	0.0423	NA	0.6272	Ankylosing Spondylitis	Ankylosing spondylitis	Ankylosing spondylitis || ||	TRUE	igd	NA	NA	NA	NA	NA	NA	NA	5954_62_PTH_PTH	PTH	chr20	54114863	0.009274	1.646e-46	35388	TRUE	reported	textfile	2	1	TRUE
rs10051765	C	T	C	T	0.0498	-0.0071	0.39217	0.4007	FALSE	FALSE	FALSE	finn-b-M13_ANKYLOSPON	5	176799992	0.0379	NA	0.8508	Ankylosing Spondylitis	Ankylosing spondylitis	Ankylosing spondylitis || ||	TRUE	igd	NA	NA	NA	NA	NA	NA	NA	14131_37_EFNB2_EFNB2	EFNB2	chr5	177372991	0.008428	3.448e-09	35365	TRUE	reported	textfile	2	1	TRUE
rs10253736	T	C	T	C	0.054	-0.0261	0.26815	0.2321	FALSE	FALSE	FALSE	finn-b-M13_ANKYLOSPON	7	151415256	0.0444	NA	0.5565	Ankylosing Spondylitis	Ankylosing spondylitis	Ankylosing spondylitis || ||	TRUE	igd	NA	NA	NA	NA	NA	NA	NA	14131_37_EFNB2_EFNB2	EFNB2	chr7	151718170	0.009203	4.428e-09	35372	TRUE	reported	textfile	2	1	TRUE
rs11568581	A	G	A	G	-0.098	0.0267	0.05565	0.02366	FALSE	FALSE	FALSE	finn-b-M13_ANKYLOSPON	17	48738491	0.123	NA	0.8281	Ankylosing Spondylitis	Ankylosing spondylitis	Ankylosing spondylitis || ||	TRUE	igd	NA	NA	NA	NA	NA	NA	NA	14131_37_EFNB2_EFNB2	EFNB2	chr17	50661130	0.017545	2.33e-08	35360	TRUE	reported	textfile	2	1	TRUE
rs1260326	C	T	C	T	0.0512	-0.0305	0.34132	0.6495	FALSE	FALSE	FALSE	finn-b-M13_ANKYLOSPON	2	27730940	0.039	NA	0.4342	Ankylosing Spondylitis	Ankylosing spondylitis	Ankylosing spondylitis || ||	TRUE	igd	NA	NA	NA	NA	NA	NA	NA	14131_37_EFNB2_EFNB2	EFNB2	chr2	27508073	0.008669	3.507e-09	35373	TRUE	reported	textfile	2	1	TRUE
rs13108218	G	A	G	A	0.0487	0.0013	0.36204	0.6767	FALSE	FALSE	FALSE	finn-b-M13_ANKYLOSPON	4	3443931	0.0399	NA	0.9749	Ankylosing Spondylitis	Ankylosing spondylitis	Ankylosing spondylitis || ||	TRUE	igd	NA	NA	NA	NA	NA	NA	NA	14131_37_EFNB2_EFNB2	EFNB2	chr4	3442204	0.008505	1.027e-08	35280	TRUE	reported	textfile	2	1	TRUE
rs143616286	C	G	C	G	0.1038	0.0043	0.05689	0.08762	FALSE	TRUE	FALSE	finn-b-M13_ANKYLOSPON	14	97060467	0.0672	NA	0.9495	Ankylosing Spondylitis	Ankylosing spondylitis	Ankylosing spondylitis || ||	TRUE	igd	NA	NA	NA	NA	NA	NA	NA	14131_37_EFNB2_EFNB2	EFNB2	chr14	96594130	0.017818	5.695e-09	35381	TRUE	reported	textfile	2	1	TRUE
rs635634	C	T	C	T	0.1867	-0.0548	0.12995	0.8004	FALSE	FALSE	FALSE	finn-b-M13_ANKYLOSPON	9	136155000	0.0466	NA	0.2395	Ankylosing Spondylitis	Ankylosing spondylitis	Ankylosing spondylitis || ||	TRUE	igd	NA	NA	NA	NA	NA	NA	NA	14131_37_EFNB2_EFNB2	EFNB2	chr9	133279427	0.012157	3.176e-53	35371	TRUE	reported	textfile	2	1	TRUE
rs72632701	G	T	G	T	0.0912	-0.0289	0.12726	0.1139	FALSE	FALSE	FALSE	finn-b-M13_ANKYLOSPON	13	107296067	0.0585	NA	0.6214	Ankylosing Spondylitis	Ankylosing spondylitis	Ankylosing spondylitis || ||	TRUE	igd	NA	NA	NA	NA	NA	NA	NA	14131_37_EFNB2_EFNB2	EFNB2	chr13	106643719	0.012174	6.802e-14	35358	TRUE	reported	textfile	2	1	TRUE
rs72704449	C	T	C	T	0.1398	-0.0125	0.04582	0.06439	FALSE	FALSE	FALSE	finn-b-M13_ANKYLOSPON	1	179473273	0.0765	NA	0.8702	Ankylosing Spondylitis	Ankylosing spondylitis	Ankylosing spondylitis || ||	TRUE	igd	NA	NA	NA	NA	NA	NA	NA	14131_37_EFNB2_EFNB2	EFNB2	chr1	179504138	0.019493	7.403e-13	35358	TRUE	reported	textfile	2	1	TRUE
rs77924615	A	G	A	G	-0.0815	-0.045	0.19701	0.2229	FALSE	FALSE	FALSE	finn-b-M13_ANKYLOSPON	16	20392332	0.045	NA	0.3167	Ankylosing Spondylitis	Ankylosing spondylitis	Ankylosing spondylitis || ||	TRUE	igd	NA	NA	NA	NA	NA	NA	NA	14131_37_EFNB2_EFNB2	EFNB2	chr16	20381010	0.01036	3.641e-15	35355	TRUE	reported	textfile	2	1	TRUE
rs10051765	C	T	C	T	0.0494	-0.0071	0.39217	0.4007	FALSE	FALSE	FALSE	finn-b-M13_ANKYLOSPON	5	176799992	0.0379	NA	0.8508	Ankylosing Spondylitis	Ankylosing spondylitis	Ankylosing spondylitis || ||	TRUE	igd	NA	NA	NA	NA	NA	NA	NA	9312_8_AZGP1_AZGP1	AZGP1	chr5	177372991	0.008467	5.392e-09	35365	TRUE	reported	textfile	2	1	TRUE
rs10922098	T	C	T	C	-0.0772	-0.039	0.40011	0.5635	FALSE	FALSE	FALSE	finn-b-M13_ANKYLOSPON	1	196664651	0.0374	NA	0.2971	Ankylosing Spondylitis	Ankylosing spondylitis	Ankylosing spondylitis || ||	TRUE	igd	NA	NA	NA	NA	NA	NA	NA	9312_8_AZGP1_AZGP1	AZGP1	chr1	196695521	0.008397	3.789e-20	35338	TRUE	reported	textfile	2	1	TRUE
rs1128097	G	A	G	A	-0.0609	0.0179	0.20775	0.8462	FALSE	FALSE	FALSE	finn-b-M13_ANKYLOSPON	7	98716813	0.0548	NA	0.744399	Ankylosing Spondylitis	Ankylosing spondylitis	Ankylosing spondylitis || ||	TRUE	igd	NA	NA	NA	NA	NA	NA	NA	9312_8_AZGP1_AZGP1	AZGP1	chr7	99119190	0.010157	2.022e-09	35368	TRUE	reported	textfile	2	1	TRUE
rs150844304	C	A	C	A	-0.2192	-0.3178	0.0276	0.004985	FALSE	FALSE	FALSE	finn-b-M13_ANKYLOSPON	15	43726625	0.2658	NA	0.2319	Ankylosing Spondylitis	Ankylosing spondylitis	Ankylosing spondylitis || ||	TRUE	igd	NA	NA	NA	NA	NA	NA	NA	9312_8_AZGP1_AZGP1	AZGP1	chr15	43434427	0.024972	1.667e-18	35363	TRUE	reported	textfile	2	1	TRUE
rs1727	A	C	A	C	-0.0653	-0.0863	0.26422	0.7967	FALSE	FALSE	FALSE	finn-b-M13_ANKYLOSPON	10	91066769	0.0462	NA	0.0617305	Ankylosing Spondylitis	Ankylosing spondylitis	Ankylosing spondylitis || ||	TRUE	igd	NA	NA	NA	NA	NA	NA	NA	9312_8_AZGP1_AZGP1	AZGP1	chr10	89307012	0.009351	2.884e-12	35355	TRUE	reported	textfile	2	1	TRUE
rs2525546	T	C	T	C	-0.2378	-0.004	0.31224	0.3406	FALSE	FALSE	FALSE	finn-b-M13_ANKYLOSPON	7	99551944	0.0393	NA	0.9194	Ankylosing Spondylitis	Ankylosing spondylitis	Ankylosing spondylitis || ||	TRUE	igd	NA	NA	NA	NA	NA	NA	NA	9312_8_AZGP1_AZGP1	AZGP1	chr7	99954321	0.008863	1.394e-158	35368	TRUE	reported	textfile	2	1	TRUE
rs6535576	A	G	A	G	0.0463	-0.0518	0.4143	0.5595	FALSE	FALSE	FALSE	finn-b-M13_ANKYLOSPON	4	148986804	0.0377	NA	0.1695	Ankylosing Spondylitis	Ankylosing spondylitis	Ankylosing spondylitis || ||	TRUE	igd	NA	NA	NA	NA	NA	NA	NA	9312_8_AZGP1_AZGP1	AZGP1	chr4	148065653	0.00835	2.938e-08	35362	TRUE	reported	textfile	2	1	TRUE
rs72704449	C	T	C	T	0.1588	-0.0125	0.04582	0.06439	FALSE	FALSE	FALSE	finn-b-M13_ANKYLOSPON	1	179473273	0.0765	NA	0.8702	Ankylosing Spondylitis	Ankylosing spondylitis	Ankylosing spondylitis || ||	TRUE	igd	NA	NA	NA	NA	NA	NA	NA	9312_8_AZGP1_AZGP1	AZGP1	chr1	179504138	0.019578	5.008e-16	35358	TRUE	reported	textfile	2	1	TRUE
rs77924615	A	G	A	G	-0.0676	-0.045	0.19701	0.2229	FALSE	FALSE	FALSE	finn-b-M13_ANKYLOSPON	16	20392332	0.045	NA	0.3167	Ankylosing Spondylitis	Ankylosing spondylitis	Ankylosing spondylitis || ||	TRUE	igd	NA	NA	NA	NA	NA	NA	NA	9312_8_AZGP1_AZGP1	AZGP1	chr16	20381010	0.010395	7.863e-11	35355	TRUE	reported	textfile	2	1	TRUE
rs9272122	T	C	T	C	0.0457	-0.3228	0.46524	0.562	FALSE	FALSE	FALSE	finn-b-M13_ANKYLOSPON	6	32600562	0.0387	NA	7.69485e-17	Ankylosing Spondylitis	Ankylosing spondylitis	Ankylosing spondylitis || ||	TRUE	igd	NA	NA	NA	NA	NA	NA	NA	9312_8_AZGP1_AZGP1	AZGP1	chr6	32632785	0.008218	2.68e-08	35439	TRUE	reported	textfile	2	1	TRUE
rs138605513	T	C	T	C	0.2225	-0.157	0.02349	0.003927	FALSE	FALSE	FALSE	finn-b-M13_ANKYLOSPON	5	135241480	0.2994	NA	0.6	Ankylosing Spondylitis	Ankylosing spondylitis	Ankylosing spondylitis || ||	TRUE	igd	NA	NA	NA	NA	NA	NA	NA	3283_21_TGFBI_BGH3	TGFBI	chr5	135905791	0.026972	1.593e-16	35356	TRUE	reported	textfile	2	1	TRUE
rs17750709	T	C	T	C	0.1847	-0.2412	0.03996	0.01751	FALSE	FALSE	FALSE	finn-b-M13_ANKYLOSPON	5	135566428	0.1432	NA	0.0920598	Ankylosing Spondylitis	Ankylosing spondylitis	Ankylosing spondylitis || ||	TRUE	igd	NA	NA	NA	NA	NA	NA	NA	3283_21_TGFBI_BGH3	TGFBI	chr5	136230740	0.021043	1.678e-18	35356	TRUE	reported	textfile	2	1	TRUE
rs2255531	A	G	A	G	0.0513	-0.0236	0.3496	0.3923	FALSE	FALSE	FALSE	finn-b-M13_ANKYLOSPON	12	121414915	0.0382	NA	0.5364	Ankylosing Spondylitis	Ankylosing spondylitis	Ankylosing spondylitis || ||	TRUE	igd	NA	NA	NA	NA	NA	NA	NA	3283_21_TGFBI_BGH3	TGFBI	chr12	120977112	0.008457	1.312e-09	35365	TRUE	reported	textfile	2	1	TRUE
rs34199389	A	T	A	T	0.1221	0.0054	0.20274	0.2128	FALSE	TRUE	FALSE	finn-b-M13_ANKYLOSPON	5	136057250	0.0454	NA	0.9054	Ankylosing Spondylitis	Ankylosing spondylitis	Ankylosing spondylitis || ||	TRUE	igd	NA	NA	NA	NA	NA	NA	NA	3283_21_TGFBI_BGH3	TGFBI	chr5	136721561	0.010259	1.155e-32	35355	TRUE	reported	textfile	2	1	TRUE
rs6892697	A	G	A	G	-0.2622	0.0157	0.39238	0.6368	FALSE	FALSE	FALSE	finn-b-M13_ANKYLOSPON	5	135344163	0.0388	NA	0.6863	Ankylosing Spondylitis	Ankylosing spondylitis	Ankylosing spondylitis || ||	TRUE	igd	NA	NA	NA	NA	NA	NA	NA	3283_21_TGFBI_BGH3	TGFBI	chr5	136008474	0.00841	1e-200	35354	TRUE	reported	textfile	2	1	TRUE
rs699	G	A	G	A	0.0955	-0.0215	0.42489	0.4287	FALSE	FALSE	FALSE	finn-b-M13_ANKYLOSPON	1	230845794	0.0375	NA	0.5675	Ankylosing Spondylitis	Ankylosing spondylitis	Ankylosing spondylitis || ||	TRUE	igd	NA	NA	NA	NA	NA	NA	NA	3283_21_TGFBI_BGH3	TGFBI	chr1	230710048	0.008183	1.792e-31	35364	TRUE	reported	textfile	2	1	TRUE
rs76221198	T	G	T	G	-0.1985	0.0501	0.01585	0.03956	FALSE	FALSE	FALSE	finn-b-M13_ANKYLOSPON	5	135124798	0.0961	NA	0.602101	Ankylosing Spondylitis	Ankylosing spondylitis	Ankylosing spondylitis || ||	TRUE	igd	NA	NA	NA	NA	NA	NA	NA	3283_21_TGFBI_BGH3	TGFBI	chr5	135789109	0.032618	1.161e-09	35355	TRUE	reported	textfile	2	1	TRUE
rs76926676	C	T	C	T	0.1568	0.1838	0.02741	0.01301	FALSE	FALSE	FALSE	finn-b-M13_ANKYLOSPON	5	141184976	0.1671	NA	0.2715	Ankylosing Spondylitis	Ankylosing spondylitis	Ankylosing spondylitis || ||	TRUE	igd	NA	NA	NA	NA	NA	NA	NA	3283_21_TGFBI_BGH3	TGFBI	chr5	141805409	0.025392	6.606e-10	35371	TRUE	reported	textfile	2	1	TRUE
rs7810066	G	A	G	A	-0.0832	0.0259	0.27436	0.7589	FALSE	FALSE	FALSE	finn-b-M13_ANKYLOSPON	7	76851323	0.0433	NA	0.5494	Ankylosing Spondylitis	Ankylosing spondylitis	Ankylosing spondylitis || ||	TRUE	igd	NA	NA	NA	NA	NA	NA	NA	3283_21_TGFBI_BGH3	TGFBI	chr7	77222006	0.009014	2.707e-20	35351	TRUE	reported	textfile	2	1	TRUE
rs78705678	G	A	G	A	0.0516	-0.0295	0.36741	0.3858	FALSE	FALSE	FALSE	finn-b-M13_ANKYLOSPON	10	17836280	0.0383	NA	0.4409	Ankylosing Spondylitis	Ankylosing spondylitis	Ankylosing spondylitis || ||	TRUE	igd	NA	NA	NA	NA	NA	NA	NA	3283_21_TGFBI_BGH3	TGFBI	chr10	17794281	0.008381	7.434e-10	35353	TRUE	reported	textfile	2	1	TRUE
rs1005364	G	C	G	C	-0.1997	0.0041	0.16299	0.1472	FALSE	TRUE	FALSE	finn-b-M13_ANKYLOSPON	16	230481	0.0525	NA	0.9382	Ankylosing Spondylitis	Ankylosing spondylitis	Ankylosing spondylitis || ||	TRUE	igd	NA	NA	NA	NA	NA	NA	NA	13603_7_RFESD_RFESD	RFESD	chr16	180482	0.01058	1.809e-79	35310	TRUE	reported	textfile	2	1	TRUE
rs1698237	C	T	C	T	0.0525	0.0403	0.42456	0.5501	FALSE	FALSE	FALSE	finn-b-M13_ANKYLOSPON	16	451306	0.0377	NA	0.2842	Ankylosing Spondylitis	Ankylosing spondylitis	Ankylosing spondylitis || ||	TRUE	igd	NA	NA	NA	NA	NA	NA	NA	13603_7_RFESD_RFESD	RFESD	chr16	401306	0.008022	5.973e-11	35313	TRUE	reported	textfile	2	1	TRUE
rs17580	A	T	A	T	0.138	-0.0909	0.03316	0.009368	FALSE	TRUE	FALSE	finn-b-M13_ANKYLOSPON	14	94847262	0.1932	NA	0.637801	Ankylosing Spondylitis	Ankylosing spondylitis	Ankylosing spondylitis || ||	TRUE	igd	NA	NA	NA	NA	NA	NA	NA	13603_7_RFESD_RFESD	RFESD	chr14	94380925	0.022267	5.739e-10	35366	TRUE	reported	textfile	2	1	TRUE
rs75044039	C	G	C	G	-0.1607	0.0979	0.03692	0.02453	FALSE	TRUE	FALSE	finn-b-M13_ANKYLOSPON	5	94964257	0.121	NA	0.4185	Ankylosing Spondylitis	Ankylosing spondylitis	Ankylosing spondylitis || ||	TRUE	igd	NA	NA	NA	NA	NA	NA	NA	13603_7_RFESD_RFESD	RFESD	chr5	95628553	0.021283	4.326e-14	35338	TRUE	reported	textfile	2	1	TRUE
rs1005364	G	C	G	C	-0.1244	0.0041	0.16299	0.1472	FALSE	TRUE	FALSE	finn-b-M13_ANKYLOSPON	16	230481	0.0525	NA	0.9382	Ankylosing Spondylitis	Ankylosing spondylitis	Ankylosing spondylitis || ||	TRUE	igd	NA	NA	NA	NA	NA	NA	NA	18198_51_HBQ1_HBAT	HBQ1	chr16	180482	0.01061	9.477e-32	35316	TRUE	reported	textfile	2	1	TRUE
rs11227136	A	G	A	G	-0.0664	-0.0746	0.25007	0.224	FALSE	FALSE	FALSE	finn-b-M13_ANKYLOSPON	11	64931964	0.0449	NA	0.0963297	Ankylosing Spondylitis	Ankylosing spondylitis	Ankylosing spondylitis || ||	TRUE	igd	NA	NA	NA	NA	NA	NA	NA	18198_51_HBQ1_HBAT	HBQ1	chr11	65164493	0.009144	3.834e-13	35363	TRUE	reported	textfile	2	1	TRUE
rs138620872	G	A	G	A	0.2444	-0.2868	0.01929	0.004678	FALSE	FALSE	FALSE	finn-b-M13_ANKYLOSPON	16	72706640	0.2846	NA	0.3136	Ankylosing Spondylitis	Ankylosing spondylitis	Ankylosing spondylitis || ||	TRUE	igd	NA	NA	NA	NA	NA	NA	NA	18198_51_HBQ1_HBAT	HBQ1	chr16	72672741	0.029014	3.655e-17	35372	TRUE	reported	textfile	2	1	TRUE
rs2287997	A	G	A	G	0.0715	-0.0876	0.14857	0.1941	FALSE	FALSE	FALSE	finn-b-M13_ANKYLOSPON	16	72140553	0.0471	NA	0.0627798	Ankylosing Spondylitis	Ankylosing spondylitis	Ankylosing spondylitis || ||	TRUE	igd	NA	NA	NA	NA	NA	NA	NA	18198_51_HBQ1_HBAT	HBQ1	chr16	72106654	0.011241	2.008e-10	35375	TRUE	reported	textfile	2	1	TRUE
rs34924625	G	A	G	A	0.1793	0.2699	0.01967	0.01893	FALSE	FALSE	FALSE	finn-b-M13_ANKYLOSPON	16	69466637	0.1359	NA	0.0471097	Ankylosing Spondylitis	Ankylosing spondylitis	Ankylosing spondylitis || ||	TRUE	igd	NA	NA	NA	NA	NA	NA	NA	18198_51_HBQ1_HBAT	HBQ1	chr16	69432734	0.028422	2.816e-10	35374	TRUE	reported	textfile	2	1	TRUE
rs3863087	A	G	A	G	-0.102	-0.0874	0.09559	0.8521	FALSE	FALSE	FALSE	finn-b-M13_ANKYLOSPON	3	165509887	0.0613	NA	0.1538	Ankylosing Spondylitis	Ankylosing spondylitis	Ankylosing spondylitis || ||	TRUE	igd	NA	NA	NA	NA	NA	NA	NA	18198_51_HBQ1_HBAT	HBQ1	chr3	165792099	0.013671	8.568e-14	35338	TRUE	reported	textfile	2	2	TRUE
rs6445035	A	G	A	G	0.1289	0.0261	0.1904	0.1753	FALSE	FALSE	FALSE	finn-b-M13_ANKYLOSPON	3	165480100	0.0488	NA	0.593	Ankylosing Spondylitis	Ankylosing spondylitis	Ankylosing spondylitis || ||	TRUE	igd	NA	NA	NA	NA	NA	NA	NA	18198_51_HBQ1_HBAT	HBQ1	chr3	165762312	0.010041	1.016e-37	35339	TRUE	reported	textfile	2	1	TRUE
rs7774739	G	A	G	A	0.0647	0.3033	0.17585	0.002496	FALSE	FALSE	FALSE	finn-b-M13_ANKYLOSPON	6	32009301	0.3858	NA	0.4317	Ankylosing Spondylitis	Ankylosing spondylitis	Ankylosing spondylitis || ||	TRUE	igd	NA	NA	NA	NA	NA	NA	NA	18198_51_HBQ1_HBAT	HBQ1	chr6	32041524	0.011038	4.587e-09	35437	TRUE	reported	textfile	2	1	TRUE
rs10055076	A	G	A	G	-0.0666	-0.1144	0.14101	0.177	FALSE	FALSE	FALSE	finn-b-M13_ANKYLOSPON	5	60484087	0.0487	NA	0.01882	Ankylosing Spondylitis	Ankylosing spondylitis	Ankylosing spondylitis || ||	TRUE	igd	NA	NA	NA	NA	NA	NA	NA	6927_7_NDST1_NDST1	NDST1	chr5	61188260	0.012004	2.89e-08	35355	TRUE	reported	textfile	2	1	TRUE
rs13107325	T	C	T	C	-0.2595	0.0613	0.01596	0.0141	FALSE	FALSE	FALSE	finn-b-M13_ANKYLOSPON	4	103188709	0.1565	NA	0.6953	Ankylosing Spondylitis	Ankylosing spondylitis	Ankylosing spondylitis || ||	TRUE	igd	NA	NA	NA	NA	NA	NA	NA	6927_7_NDST1_NDST1	NDST1	chr4	102267552	0.033799	1.618e-14	35343	TRUE	reported	textfile	2	1	TRUE
rs140624338	C	T	C	T	0.2693	-0.0238	0.01047	0.04578	FALSE	FALSE	FALSE	finn-b-M13_ANKYLOSPON	12	102357432	0.0899	NA	0.790999	Ankylosing Spondylitis	Ankylosing spondylitis	Ankylosing spondylitis || ||	TRUE	igd	NA	NA	NA	NA	NA	NA	NA	6927_7_NDST1_NDST1	NDST1	chr12	101963654	0.040811	4.149e-11	35362	TRUE	reported	textfile	2	1	TRUE
rs1560661	T	C	T	C	-0.0589	-0.024	0.43381	0.4954	FALSE	FALSE	FALSE	finn-b-M13_ANKYLOSPON	5	149793457	0.0378	NA	0.524901	Ankylosing Spondylitis	Ankylosing spondylitis	Ankylosing spondylitis || ||	TRUE	igd	NA	NA	NA	NA	NA	NA	NA	6927_7_NDST1_NDST1	NDST1	chr5	150413894	0.008387	2.17e-12	35353	TRUE	reported	textfile	2	1	TRUE
rs2272662	C	T	C	T	-0.0501	-0.0054	0.35723	0.6048	FALSE	FALSE	FALSE	finn-b-M13_ANKYLOSPON	8	145639726	0.0388	NA	0.8894	Ankylosing Spondylitis	Ankylosing spondylitis	Ankylosing spondylitis || ||	TRUE	igd	NA	NA	NA	NA	NA	NA	NA	6927_7_NDST1_NDST1	NDST1	chr8	144414342	0.008754	1.047e-08	34529	TRUE	reported	textfile	2	1	TRUE
rs635634	C	T	C	T	-0.1395	-0.0548	0.12995	0.8004	FALSE	FALSE	FALSE	finn-b-M13_ANKYLOSPON	9	136155000	0.0466	NA	0.2395	Ankylosing Spondylitis	Ankylosing spondylitis	Ankylosing spondylitis || ||	TRUE	igd	NA	NA	NA	NA	NA	NA	NA	6927_7_NDST1_NDST1	NDST1	chr9	133279427	0.01231	9.103e-30	35371	TRUE	reported	textfile	2	1	TRUE
rs6863373	T	C	T	C	0.1343	-0.0443	0.44916	0.4439	FALSE	FALSE	FALSE	finn-b-M13_ANKYLOSPON	5	149909931	0.0373	NA	0.2344	Ankylosing Spondylitis	Ankylosing spondylitis	Ankylosing spondylitis || ||	TRUE	igd	NA	NA	NA	NA	NA	NA	NA	6927_7_NDST1_NDST1	NDST1	chr5	150530369	0.008357	4.078e-58	35355	TRUE	reported	textfile	2	1	TRUE
rs77542162	G	A	G	A	0.2454	0.0159	0.025	0.00689	FALSE	FALSE	FALSE	finn-b-M13_ANKYLOSPON	17	67081278	0.2296	NA	0.9446	Ankylosing Spondylitis	Ankylosing spondylitis	Ankylosing spondylitis || ||	TRUE	igd	NA	NA	NA	NA	NA	NA	NA	6927_7_NDST1_NDST1	NDST1	chr17	69085137	0.026076	4.925e-21	35371	TRUE	reported	textfile	2	1	TRUE
rs7964859	G	C	G	C	-0.1435	-0.0129	0.27831	0.283	FALSE	TRUE	FALSE	finn-b-M13_ANKYLOSPON	12	102221037	0.0413	NA	0.7541	Ankylosing Spondylitis	Ankylosing spondylitis	Ankylosing spondylitis || ||	TRUE	igd	TRUE	rs7964859	rs10128856	G	C	G	A	6927_7_NDST1_NDST1	NDST1	chr12	101827005	0.009311	1.363e-53	35364	TRUE	reported	textfile	2	1	TRUE
rs950419	G	A	G	A	0.0835	-0.0126	0.08025	0.08919	FALSE	FALSE	FALSE	finn-b-M13_ANKYLOSPON	15	82398217	0.0652	NA	0.8465	Ankylosing Spondylitis	Ankylosing spondylitis	Ankylosing spondylitis || ||	TRUE	igd	NA	NA	NA	NA	NA	NA	NA	6927_7_NDST1_NDST1	NDST1	chr15	82105876	0.015296	4.787e-08	35365	TRUE	reported	textfile	2	1	TRUE
rs9554252	A	G	A	G	0.0568	0.0043	0.20156	0.3103	FALSE	FALSE	FALSE	finn-b-M13_ANKYLOSPON	13	28670039	0.0401	NA	0.9152	Ankylosing Spondylitis	Ankylosing spondylitis	Ankylosing spondylitis || ||	TRUE	igd	NA	NA	NA	NA	NA	NA	NA	6927_7_NDST1_NDST1	NDST1	chr13	28095902	0.010342	3.969e-08	35359	TRUE	reported	textfile	2	1	TRUE
rs1005714	C	G	C	G	-0.1076	-0.0633	0.14804	0.1055	FALSE	TRUE	FALSE	finn-b-M13_ANKYLOSPON	17	73224639	0.0605	NA	0.2951	Ankylosing Spondylitis	Ankylosing spondylitis	Ankylosing spondylitis || ||	TRUE	igd	NA	NA	NA	NA	NA	NA	NA	12560_9_NT5C_NT5C	NT5C	chr17	75228544	0.011456	5.882e-21	35372	TRUE	reported	textfile	2	1	TRUE
rs2706538	A	G	A	G	-0.0499	0.0346	0.482	0.5485	FALSE	FALSE	FALSE	finn-b-M13_ANKYLOSPON	17	72551652	0.0374	NA	0.3552	Ankylosing Spondylitis	Ankylosing spondylitis	Ankylosing spondylitis || ||	TRUE	igd	NA	NA	NA	NA	NA	NA	NA	12560_9_NT5C_NT5C	NT5C	chr17	74555513	0.008174	1.029e-09	35371	TRUE	reported	textfile	2	1	TRUE
rs80155227	A	G	A	G	-0.7497	0.235	0.03137	0.01497	FALSE	FALSE	FALSE	finn-b-M13_ANKYLOSPON	17	72792288	0.1536	NA	0.1261	Ankylosing Spondylitis	Ankylosing spondylitis	Ankylosing spondylitis || ||	TRUE	igd	NA	NA	NA	NA	NA	NA	NA	12560_9_NT5C_NT5C	NT5C	chr17	74796149	0.023933	1e-200	35369	TRUE	reported	textfile	2	1	TRUE
rs10057588	A	G	A	G	0.0617	0.0018	0.35423	0.573	FALSE	FALSE	FALSE	finn-b-M13_ANKYLOSPON	5	43160167	0.0375	NA	0.9627	Ankylosing Spondylitis	Ankylosing spondylitis	Ankylosing spondylitis || ||	TRUE	igd	NA	NA	NA	NA	NA	NA	NA	11098_1_PDXK_PDXK	PDXK	chr5	43160065	0.008409	2.18e-13	35352	TRUE	reported	textfile	2	1	TRUE
rs144059351	A	G	A	G	-0.1033	0.0784	0.06601	0.04811	FALSE	FALSE	FALSE	finn-b-M13_ANKYLOSPON	21	45468581	0.0876	NA	0.3712	Ankylosing Spondylitis	Ankylosing spondylitis	Ankylosing spondylitis || ||	TRUE	igd	NA	NA	NA	NA	NA	NA	NA	11098_1_PDXK_PDXK	PDXK	chr21	44048700	0.016092	1.368e-10	35258	TRUE	reported	textfile	2	1	TRUE
rs4818855	T	C	T	C	-0.1278	-0.0316	0.41893	0.6417	FALSE	FALSE	FALSE	finn-b-M13_ANKYLOSPON	21	45038951	0.0388	NA	0.4157	Ankylosing Spondylitis	Ankylosing spondylitis	Ankylosing spondylitis || ||	TRUE	igd	NA	NA	NA	NA	NA	NA	NA	11098_1_PDXK_PDXK	PDXK	chr21	43619070	0.008111	6.136e-56	35267	TRUE	reported	textfile	2	1	TRUE
rs55704290	T	C	T	C	-0.1207	-0.2548	0.03483	0.00932	FALSE	FALSE	FALSE	finn-b-M13_ANKYLOSPON	21	45266026	0.1963	NA	0.1942	Ankylosing Spondylitis	Ankylosing spondylitis	Ankylosing spondylitis || ||	TRUE	igd	NA	NA	NA	NA	NA	NA	NA	11098_1_PDXK_PDXK	PDXK	chr21	43846145	0.022037	4.322e-08	35261	TRUE	reported	textfile	2	1	TRUE
rs75136590	A	G	A	G	0.1215	-0.0756	0.04352	0.04744	FALSE	FALSE	FALSE	finn-b-M13_ANKYLOSPON	21	45279525	0.0873	NA	0.3865	Ankylosing Spondylitis	Ankylosing spondylitis	Ankylosing spondylitis || ||	TRUE	igd	NA	NA	NA	NA	NA	NA	NA	11098_1_PDXK_PDXK	PDXK	chr21	43859644	0.019886	9.974e-10	35261	TRUE	reported	textfile	2	1	TRUE
rs79039769	A	G	A	G	-0.2996	0.038	0.01537	0.005647	FALSE	FALSE	FALSE	finn-b-M13_ANKYLOSPON	21	45457969	0.2552	NA	0.8817	Ankylosing Spondylitis	Ankylosing spondylitis	Ankylosing spondylitis || ||	TRUE	igd	NA	NA	NA	NA	NA	NA	NA	11098_1_PDXK_PDXK	PDXK	chr21	44038088	0.032805	6.674e-20	35257	TRUE	reported	textfile	2	1	TRUE
rs10922098	T	C	T	C	-0.0864	-0.039	0.40011	0.5635	FALSE	FALSE	FALSE	finn-b-M13_ANKYLOSPON	1	196664651	0.0374	NA	0.2971	Ankylosing Spondylitis	Ankylosing spondylitis	Ankylosing spondylitis || ||	TRUE	igd	NA	NA	NA	NA	NA	NA	NA	5089_11_IL7R_IL_7_Ra	IL7R	chr1	196695521	0.007992	3.048e-27	35338	TRUE	reported	textfile	2	1	TRUE
rs1706435	G	A	G	A	0.0549	-0.009	0.36981	0.3096	FALSE	FALSE	FALSE	finn-b-M13_ANKYLOSPON	3	165461476	0.0402	NA	0.8223	Ankylosing Spondylitis	Ankylosing spondylitis	Ankylosing spondylitis || ||	TRUE	igd	NA	NA	NA	NA	NA	NA	NA	5089_11_IL7R_IL_7_Ra	IL7R	chr3	165743688	0.008105	1.259e-11	35339	TRUE	reported	textfile	2	1	TRUE
rs28688825	G	A	G	A	0.055	-0.2463	0.19618	0.1433	FALSE	FALSE	FALSE	finn-b-M13_ANKYLOSPON	6	32587157	0.0553	NA	8.36296e-06	Ankylosing Spondylitis	Ankylosing spondylitis	Ankylosing spondylitis || ||	TRUE	igd	NA	NA	NA	NA	NA	NA	NA	5089_11_IL7R_IL_7_Ra	IL7R	chr6	32619380	0.009813	2.085e-08	35439	TRUE	reported	textfile	2	1	TRUE
rs6542680	T	C	T	C	-0.0584	-0.0455	0.18362	0.6496	FALSE	FALSE	FALSE	finn-b-M13_ANKYLOSPON	2	3640142	0.0395	NA	0.2496	Ankylosing Spondylitis	Ankylosing spondylitis	Ankylosing spondylitis || ||	TRUE	igd	NA	NA	NA	NA	NA	NA	NA	5089_11_IL7R_IL_7_Ra	IL7R	chr2	3592552	0.010132	8.226e-09	35332	TRUE	reported	textfile	2	1	TRUE
rs7774739	G	A	G	A	0.066	0.3033	0.17585	0.002496	FALSE	FALSE	FALSE	finn-b-M13_ANKYLOSPON	6	32009301	0.3858	NA	0.4317	Ankylosing Spondylitis	Ankylosing spondylitis	Ankylosing spondylitis || ||	TRUE	igd	NA	NA	NA	NA	NA	NA	NA	5089_11_IL7R_IL_7_Ra	IL7R	chr6	32041524	0.010931	1.563e-09	35437	TRUE	reported	textfile	2	1	TRUE
rs113745074	C	T	C	T	0.1932	0.0527	0.15059	0.1252	FALSE	FALSE	FALSE	finn-b-M13_ANKYLOSPON	7	150942349	0.0561	NA	0.3473	Ankylosing Spondylitis	Ankylosing spondylitis	Ankylosing spondylitis || ||	TRUE	igd	NA	NA	NA	NA	NA	NA	NA	13686_2_IL5RA_IL_5_Ra	IL5RA	chr7	151245263	0.011725	5.267e-61	35374	TRUE	reported	textfile	2	1	TRUE
rs12521868	T	G	T	G	-0.0557	0.0908	0.39184	0.318	FALSE	FALSE	FALSE	finn-b-M13_ANKYLOSPON	5	131784393	0.04	NA	0.02311	Ankylosing Spondylitis	Ankylosing spondylitis	Ankylosing spondylitis || ||	TRUE	igd	NA	NA	NA	NA	NA	NA	NA	13686_2_IL5RA_IL_5_Ra	IL5RA	chr5	132448701	0.008617	1.021e-10	35352	TRUE	reported	textfile	2	1	TRUE
rs12526858	C	G	C	G	0.0908	-0.3364	0.10812	0.1327	FALSE	TRUE	FALSE	finn-b-M13_ANKYLOSPON	6	31325684	0.0567	NA	2.93603e-09	Ankylosing Spondylitis	Ankylosing spondylitis	Ankylosing spondylitis || ||	TRUE	igd	TRUE	rs12526858	rs34265426	C	G	A	C	13686_2_IL5RA_IL_5_Ra	IL5RA	chr6	31355944	0.013474	1.598e-11	35440	TRUE	reported	textfile	2	1	TRUE
rs12887521	A	C	A	C	-0.0577	-0.0552	0.34316	0.6538	FALSE	FALSE	FALSE	finn-b-M13_ANKYLOSPON	14	103247844	0.0391	NA	0.1574	Ankylosing Spondylitis	Ankylosing spondylitis	Ankylosing spondylitis || ||	TRUE	igd	NA	NA	NA	NA	NA	NA	NA	13686_2_IL5RA_IL_5_Ra	IL5RA	chr14	102781507	0.00887	7.776e-11	35376	TRUE	reported	textfile	2	1	TRUE
rs139015452	CACTG	C	CACTG	C	-0.0704	0.0117	0.16686	0.1836	FALSE	FALSE	FALSE	finn-b-M13_ANKYLOSPON	2	111807596	0.0482	NA	0.809	Ankylosing Spondylitis	Ankylosing spondylitis	Ankylosing spondylitis || ||	TRUE	igd	NA	NA	NA	NA	NA	NA	NA	13686_2_IL5RA_IL_5_Ra	IL5RA	chr2	111050019	0.011419	7.04e-10	35358	TRUE	reported	textfile	2	1	TRUE
rs1391927	A	C	A	C	-0.0796	-0.0127	0.47891	0.5413	FALSE	FALSE	FALSE	finn-b-M13_ANKYLOSPON	3	3052402	0.0377	NA	0.7359	Ankylosing Spondylitis	Ankylosing spondylitis	Ankylosing spondylitis || ||	TRUE	igd	NA	NA	NA	NA	NA	NA	NA	13686_2_IL5RA_IL_5_Ra	IL5RA	chr3	3010718	0.008848	2.337e-19	35370	TRUE	reported	textfile	2	1	TRUE
rs16830188	T	C	T	C	-0.3108	0.1514	0.01152	0.009863	FALSE	FALSE	FALSE	finn-b-M13_ANKYLOSPON	1	25298841	0.189	NA	0.423	Ankylosing Spondylitis	Ankylosing spondylitis	Ankylosing spondylitis || ||	TRUE	igd	NA	NA	NA	NA	NA	NA	NA	13686_2_IL5RA_IL_5_Ra	IL5RA	chr1	24972350	0.040076	8.815e-15	35371	TRUE	reported	textfile	2	1	TRUE
rs1999148	T	C	T	C	-0.0511	-0.0077	0.37985	0.4529	FALSE	FALSE	FALSE	finn-b-M13_ANKYLOSPON	9	90092145	0.0373	NA	0.8359	Ankylosing Spondylitis	Ankylosing spondylitis	Ankylosing spondylitis || ||	TRUE	igd	NA	NA	NA	NA	NA	NA	NA	13686_2_IL5RA_IL_5_Ra	IL5RA	chr9	87477230	0.008644	3.392e-09	35356	TRUE	reported	textfile	2	1	TRUE
rs2511737	C	A	C	A	-0.0757	0.0159	0.27692	0.2894	FALSE	FALSE	FALSE	finn-b-M13_ANKYLOSPON	8	103580527	0.0411	NA	0.698499	Ankylosing Spondylitis	Ankylosing spondylitis	Ankylosing spondylitis || ||	TRUE	igd	NA	NA	NA	NA	NA	NA	NA	13686_2_IL5RA_IL_5_Ra	IL5RA	chr8	102568299	0.00942	9.249e-16	35360	TRUE	reported	textfile	2	1	TRUE
rs2872507	A	G	A	G	-0.0804	0.0527	0.49389	0.5161	FALSE	FALSE	FALSE	finn-b-M13_ANKYLOSPON	17	38040763	0.0372	NA	0.1563	Ankylosing Spondylitis	Ankylosing spondylitis	Ankylosing spondylitis || ||	TRUE	igd	NA	NA	NA	NA	NA	NA	NA	13686_2_IL5RA_IL_5_Ra	IL5RA	chr17	39884510	0.008446	1.737e-21	35379	TRUE	reported	textfile	2	1	TRUE
rs340829	G	T	G	T	0.1924	-0.0082	0.4698	0.4476	FALSE	FALSE	FALSE	finn-b-M13_ANKYLOSPON	3	3108242	0.0374	NA	0.8264	Ankylosing Spondylitis	Ankylosing spondylitis	Ankylosing spondylitis || ||	TRUE	igd	NA	NA	NA	NA	NA	NA	NA	13686_2_IL5RA_IL_5_Ra	IL5RA	chr3	3066558	0.008758	5.895e-107	35368	TRUE	reported	textfile	2	1	TRUE
rs34562254	A	G	A	G	0.1962	0.1219	0.07695	0.1005	FALSE	FALSE	FALSE	finn-b-M13_ANKYLOSPON	17	16842991	0.0618	NA	0.0486194	Ankylosing Spondylitis	Ankylosing spondylitis	Ankylosing spondylitis || ||	TRUE	igd	NA	NA	NA	NA	NA	NA	NA	13686_2_IL5RA_IL_5_Ra	IL5RA	chr17	16939677	0.015724	9.918e-36	35357	TRUE	reported	textfile	2	1	TRUE
rs60095187	T	A	T	A	0.0707	0.0646	0.25088	0.2759	FALSE	TRUE	FALSE	finn-b-M13_ANKYLOSPON	3	2920466	0.0416	NA	0.1204	Ankylosing Spondylitis	Ankylosing spondylitis	Ankylosing spondylitis || ||	TRUE	igd	NA	NA	NA	NA	NA	NA	NA	13686_2_IL5RA_IL_5_Ra	IL5RA	chr3	2878782	0.01022	4.588e-12	35372	TRUE	reported	textfile	2	1	TRUE
rs62127753	T	C	T	C	0.0525	-0.0194	0.29111	0.6172	FALSE	FALSE	FALSE	finn-b-M13_ANKYLOSPON	2	26143069	0.0383	NA	0.6123	Ankylosing Spondylitis	Ankylosing spondylitis	Ankylosing spondylitis || ||	TRUE	igd	NA	NA	NA	NA	NA	NA	NA	13686_2_IL5RA_IL_5_Ra	IL5RA	chr2	25920200	0.009277	1.522e-08	35369	TRUE	reported	textfile	2	1	TRUE
rs62328135	C	T	C	T	0.0778	0.1074	0.17108	0.07795	FALSE	FALSE	FALSE	finn-b-M13_ANKYLOSPON	4	146952492	0.0699	NA	0.1246	Ankylosing Spondylitis	Ankylosing spondylitis	Ankylosing spondylitis || ||	TRUE	igd	NA	NA	NA	NA	NA	NA	NA	13686_2_IL5RA_IL_5_Ra	IL5RA	chr4	146031340	0.011159	3.13e-12	35360	TRUE	reported	textfile	2	1	TRUE
rs6421315	C	G	C	G	-0.0684	-0.0913	0.36999	0.3557	FALSE	TRUE	FALSE	finn-b-M13_ANKYLOSPON	7	50355207	0.0389	NA	0.0190498	Ankylosing Spondylitis	Ankylosing spondylitis	Ankylosing spondylitis || ||	TRUE	igd	NA	NA	NA	NA	NA	NA	NA	13686_2_IL5RA_IL_5_Ra	IL5RA	chr7	50315611	0.008733	4.778e-15	35333	TRUE	reported	textfile	2	1	TRUE
rs6766682	C	T	C	T	-0.2858	-0.0141	0.02048	0.01874	FALSE	FALSE	FALSE	finn-b-M13_ANKYLOSPON	3	3144736	0.1397	NA	0.9197	Ankylosing Spondylitis	Ankylosing spondylitis	Ankylosing spondylitis || ||	TRUE	igd	NA	NA	NA	NA	NA	NA	NA	13686_2_IL5RA_IL_5_Ra	IL5RA	chr3	3103052	0.031443	9.965e-20	35369	TRUE	reported	textfile	2	1	TRUE
rs7635810	T	C	T	C	0.2918	0.0881	0.37746	0.2376	FALSE	FALSE	FALSE	finn-b-M13_ANKYLOSPON	3	3136700	0.0442	NA	0.0461403	Ankylosing Spondylitis	Ankylosing spondylitis	Ankylosing spondylitis || ||	TRUE	igd	NA	NA	NA	NA	NA	NA	NA	13686_2_IL5RA_IL_5_Ra	IL5RA	chr3	3095016	0.009023	1e-200	35366	TRUE	reported	textfile	2	1	TRUE
rs7758383	G	A	G	A	-0.0564	-0.011	0.49007	0.4625	FALSE	FALSE	FALSE	finn-b-M13_ANKYLOSPON	6	143169723	0.0373	NA	0.7681	Ankylosing Spondylitis	Ankylosing spondylitis	Ankylosing spondylitis || ||	TRUE	igd	NA	NA	NA	NA	NA	NA	NA	13686_2_IL5RA_IL_5_Ra	IL5RA	chr6	142848586	0.008401	1.899e-11	35350	TRUE	reported	textfile	2	1	TRUE
rs7766960	G	T	G	T	0.0505	0.0133	0.42824	0.5481	FALSE	FALSE	FALSE	finn-b-M13_ANKYLOSPON	6	41918190	0.0374	NA	0.7228	Ankylosing Spondylitis	Ankylosing spondylitis	Ankylosing spondylitis || ||	TRUE	igd	NA	NA	NA	NA	NA	NA	NA	13686_2_IL5RA_IL_5_Ra	IL5RA	chr6	41950452	0.008522	3.108e-09	35364	TRUE	reported	textfile	2	1	TRUE
rs885107	C	T	C	T	0.0654	0.1197	0.26534	0.2631	FALSE	FALSE	FALSE	finn-b-M13_ANKYLOSPON	16	30672719	0.0424	NA	0.00480397	Ankylosing Spondylitis	Ankylosing spondylitis	Ankylosing spondylitis || ||	TRUE	igd	NA	NA	NA	NA	NA	NA	NA	13686_2_IL5RA_IL_5_Ra	IL5RA	chr16	30661398	0.009483	5.341e-12	35368	TRUE	reported	textfile	2	1	TRUE
rs980455	C	T	C	T	0.0494	0.0841	0.41985	0.4245	FALSE	FALSE	FALSE	finn-b-M13_ANKYLOSPON	4	103418957	0.0376	NA	0.0253303	Ankylosing Spondylitis	Ankylosing spondylitis	Ankylosing spondylitis || ||	TRUE	igd	NA	NA	NA	NA	NA	NA	NA	13686_2_IL5RA_IL_5_Ra	IL5RA	chr4	102497800	0.008501	6.196e-09	35341	TRUE	reported	textfile	2	1	TRUE
rs9831674	A	G	A	G	-0.2704	-0.0169	0.19935	0.1707	FALSE	FALSE	FALSE	finn-b-M13_ANKYLOSPON	3	3158973	0.0503	NA	0.736901	Ankylosing Spondylitis	Ankylosing spondylitis	Ankylosing spondylitis || ||	TRUE	igd	NA	NA	NA	NA	NA	NA	NA	13686_2_IL5RA_IL_5_Ra	IL5RA	chr3	3117289	0.010944	8.75e-135	35369	TRUE	reported	textfile	2	1	TRUE
rs9858020	G	A	G	A	0.0673	-0.0133	0.35872	0.3378	FALSE	FALSE	FALSE	finn-b-M13_ANKYLOSPON	3	196219794	0.0393	NA	0.7358	Ankylosing Spondylitis	Ankylosing spondylitis	Ankylosing spondylitis || ||	TRUE	igd	NA	NA	NA	NA	NA	NA	NA	13686_2_IL5RA_IL_5_Ra	IL5RA	chr3	196492923	0.009193	2.464e-13	35206	TRUE	reported	textfile	2	1	TRUE
rs9901675	A	G	A	G	0.0951	-0.0504	0.07646	0.03029	FALSE	FALSE	FALSE	finn-b-M13_ANKYLOSPON	17	7484812	0.1089	NA	0.643701	Ankylosing Spondylitis	Ankylosing spondylitis	Ankylosing spondylitis || ||	TRUE	igd	NA	NA	NA	NA	NA	NA	NA	13686_2_IL5RA_IL_5_Ra	IL5RA	chr17	7581494	0.015786	1.697e-09	35379	TRUE	reported	textfile	2	1	TRUE
rs1006026	G	A	G	A	-0.1372	-0.0211	0.45689	0.4178	FALSE	FALSE	FALSE	finn-b-M13_ANKYLOSPON	9	117691270	0.0377	NA	0.5753	Ankylosing Spondylitis	Ankylosing spondylitis	Ankylosing spondylitis || ||	TRUE	igd	NA	NA	NA	NA	NA	NA	NA	3421_54_TNFSF8_CD30_Ligand	TNFSF8	chr9	114928990	0.008187	4.844e-63	35362	TRUE	reported	textfile	2	1	TRUE
rs10922098	T	C	T	C	-0.1456	-0.039	0.40011	0.5635	FALSE	FALSE	FALSE	finn-b-M13_ANKYLOSPON	1	196664651	0.0374	NA	0.2971	Ankylosing Spondylitis	Ankylosing spondylitis	Ankylosing spondylitis || ||	TRUE	igd	NA	NA	NA	NA	NA	NA	NA	3421_54_TNFSF8_CD30_Ligand	TNFSF8	chr1	196695521	0.008308	9.153e-69	35338	TRUE	reported	textfile	2	1	TRUE
rs10982299	C	T	C	T	-0.0547	0.0684	0.35539	0.3127	FALSE	FALSE	FALSE	finn-b-M13_ANKYLOSPON	9	117335721	0.0401	NA	0.0883507	Ankylosing Spondylitis	Ankylosing spondylitis	Ankylosing spondylitis || ||	TRUE	igd	NA	NA	NA	NA	NA	NA	NA	3421_54_TNFSF8_CD30_Ligand	TNFSF8	chr9	114573441	0.008538	1.486e-10	35362	TRUE	reported	textfile	2	1	TRUE
rs117633773	A	G	A	G	0.1425	-0.0309	0.04197	0.02392	FALSE	FALSE	FALSE	finn-b-M13_ANKYLOSPON	17	6856684	0.1231	NA	0.8015	Ankylosing Spondylitis	Ankylosing spondylitis	Ankylosing spondylitis || ||	TRUE	igd	NA	NA	NA	NA	NA	NA	NA	3421_54_TNFSF8_CD30_Ligand	TNFSF8	chr17	6953365	0.02013	1.452e-12	35374	TRUE	reported	textfile	2	1	TRUE
rs143501783	C	T	C	T	0.336	-0.1901	0.01116	0.002067	FALSE	FALSE	FALSE	finn-b-M13_ANKYLOSPON	17	7800319	0.4215	NA	0.652001	Ankylosing Spondylitis	Ankylosing spondylitis	Ankylosing spondylitis || ||	TRUE	igd	NA	NA	NA	NA	NA	NA	NA	3421_54_TNFSF8_CD30_Ligand	TNFSF8	chr17	7897001	0.037116	1.394e-19	35373	TRUE	reported	textfile	2	1	TRUE
rs1555405	A	G	A	G	-0.0514	0.0039	0.30381	0.3508	FALSE	FALSE	FALSE	finn-b-M13_ANKYLOSPON	14	101176769	0.039	NA	0.9196	Ankylosing Spondylitis	Ankylosing spondylitis	Ankylosing spondylitis || ||	TRUE	igd	NA	NA	NA	NA	NA	NA	NA	3421_54_TNFSF8_CD30_Ligand	TNFSF8	chr14	100710432	0.00891	7.995e-09	35380	TRUE	reported	textfile	2	1	TRUE
rs2062059	G	A	G	A	-0.0472	0.0309	0.45355	0.4268	FALSE	FALSE	FALSE	finn-b-M13_ANKYLOSPON	3	98697389	0.0375	NA	0.4097	Ankylosing Spondylitis	Ankylosing spondylitis	Ankylosing spondylitis || ||	TRUE	igd	NA	NA	NA	NA	NA	NA	NA	3421_54_TNFSF8_CD30_Ligand	TNFSF8	chr3	98978545	0.00823	9.75e-09	35331	TRUE	reported	textfile	2	1	TRUE
rs3184504	C	T	C	T	-0.0654	-0.0126	0.37862	0.591	FALSE	FALSE	FALSE	finn-b-M13_ANKYLOSPON	12	111884608	0.0378	NA	0.7388	Ankylosing Spondylitis	Ankylosing spondylitis	Ankylosing spondylitis || ||	TRUE	igd	NA	NA	NA	NA	NA	NA	NA	3421_54_TNFSF8_CD30_Ligand	TNFSF8	chr12	111446804	0.008419	7.939e-15	35371	TRUE	reported	textfile	2	1	TRUE
rs55714927	T	C	T	C	0.1307	-0.0493	0.21166	0.2644	FALSE	FALSE	FALSE	finn-b-M13_ANKYLOSPON	17	7080316	0.0428	NA	0.249	Ankylosing Spondylitis	Ankylosing spondylitis	Ankylosing spondylitis || ||	TRUE	igd	NA	NA	NA	NA	NA	NA	NA	3421_54_TNFSF8_CD30_Ligand	TNFSF8	chr17	7176997	0.010047	1.091e-38	35370	TRUE	reported	textfile	2	1	TRUE
rs681343	T	C	T	C	0.0563	-0.0068	0.3954	0.3741	FALSE	FALSE	FALSE	finn-b-M13_ANKYLOSPON	19	49206462	0.0384	NA	0.8587	Ankylosing Spondylitis	Ankylosing spondylitis	Ankylosing spondylitis || ||	TRUE	igd	NA	NA	NA	NA	NA	NA	NA	3421_54_TNFSF8_CD30_Ligand	TNFSF8	chr19	48703205	0.008385	1.888e-11	35377	TRUE	reported	textfile	2	1	TRUE
rs697357	G	A	G	A	0.0524	0.0105	0.38884	0.3373	FALSE	FALSE	FALSE	finn-b-M13_ANKYLOSPON	3	165436272	0.0394	NA	0.7893	Ankylosing Spondylitis	Ankylosing spondylitis	Ankylosing spondylitis || ||	TRUE	igd	NA	NA	NA	NA	NA	NA	NA	3421_54_TNFSF8_CD30_Ligand	TNFSF8	chr3	165718484	0.008346	3.414e-10	35339	TRUE	reported	textfile	2	1	TRUE
rs78689694	C	G	C	G	-0.0864	0.0602	0.10578	0.1416	FALSE	TRUE	FALSE	finn-b-M13_ANKYLOSPON	11	126234820	0.0536	NA	0.2618	Ankylosing Spondylitis	Ankylosing spondylitis	Ankylosing spondylitis || ||	TRUE	igd	NA	NA	NA	NA	NA	NA	NA	3421_54_TNFSF8_CD30_Ligand	TNFSF8	chr11	126364925	0.013299	8.21e-11	35375	TRUE	reported	textfile	2	1	TRUE
rs9810602	C	G	C	G	-0.0714	-0.0166	0.41895	0.3954	FALSE	TRUE	FALSE	finn-b-M13_ANKYLOSPON	3	169744841	0.038	NA	0.6627	Ankylosing Spondylitis	Ankylosing spondylitis	Ankylosing spondylitis || ||	TRUE	igd	NA	NA	NA	NA	NA	NA	NA	3421_54_TNFSF8_CD30_Ligand	TNFSF8	chr3	170027053	0.008238	4.443e-18	35361	TRUE	reported	textfile	2	1	TRUE
rs10060626	G	T	G	T	-0.0785	-0.0014	0.31712	0.3016	FALSE	FALSE	FALSE	finn-b-M13_ANKYLOSPON	5	131809316	0.0407	NA	0.972	Ankylosing Spondylitis	Ankylosing spondylitis	Ankylosing spondylitis || ||	TRUE	igd	TRUE	rs10060626	rs2057657	G	T	G	A	13666_222_CA10_Carbonic_Anhydrase_X	CA10	chr5	132468275	0.008907	1.214e-18	35348	TRUE	reported	textfile	2	1	TRUE
rs10157710	T	C	T	C	0.0649	-0.0207	0.19506	0.8413	FALSE	FALSE	FALSE	finn-b-M13_ANKYLOSPON	1	47961691	0.051	NA	0.685799	Ankylosing Spondylitis	Ankylosing spondylitis	Ankylosing spondylitis || ||	TRUE	igd	NA	NA	NA	NA	NA	NA	NA	13666_222_CA10_Carbonic_Anhydrase_X	CA10	chr1	47496019	0.010668	1.173e-09	35368	TRUE	reported	textfile	2	1	TRUE
rs10420053	T	C	T	C	0.0843	0.0014	0.10162	0.1324	FALSE	FALSE	FALSE	finn-b-M13_ANKYLOSPON	19	49392548	0.0549	NA	0.9795	Ankylosing Spondylitis	Ankylosing spondylitis	Ankylosing spondylitis || ||	TRUE	igd	NA	NA	NA	NA	NA	NA	NA	13666_222_CA10_Carbonic_Anhydrase_X	CA10	chr19	48889291	0.013715	7.927e-10	35379	TRUE	reported	textfile	2	1	TRUE
rs117399000	A	G	A	G	-0.5585	-0.0436	0.02683	0.06496	FALSE	FALSE	FALSE	finn-b-M13_ANKYLOSPON	17	50213731	0.0752	NA	0.562101	Ankylosing Spondylitis	Ankylosing spondylitis	Ankylosing spondylitis || ||	TRUE	igd	NA	NA	NA	NA	NA	NA	NA	13666_222_CA10_Carbonic_Anhydrase_X	CA10	chr17	52136371	0.025551	6.546e-106	35360	TRUE	reported	textfile	2	1	TRUE
rs1250565	A	G	A	G	0.0679	-0.0617	0.37923	0.4566	FALSE	FALSE	FALSE	finn-b-M13_ANKYLOSPON	10	81047015	0.0374	NA	0.0986893	Ankylosing Spondylitis	Ankylosing spondylitis	Ankylosing spondylitis || ||	TRUE	igd	NA	NA	NA	NA	NA	NA	NA	13666_222_CA10_Carbonic_Anhydrase_X	CA10	chr10	79287258	0.008608	3.071e-15	35368	TRUE	reported	textfile	2	1	TRUE
rs1263963	G	A	G	A	-0.0605	0.0114	0.37085	0.4745	FALSE	FALSE	FALSE	finn-b-M13_ANKYLOSPON	17	49779067	0.0372	NA	0.7596	Ankylosing Spondylitis	Ankylosing spondylitis	Ankylosing spondylitis || ||	TRUE	igd	NA	NA	NA	NA	NA	NA	NA	13666_222_CA10_Carbonic_Anhydrase_X	CA10	chr17	51701707	0.008722	4.009e-12	35362	TRUE	reported	textfile	2	1	TRUE
rs12945886	G	A	G	A	0.0595	-0.0496	0.24063	0.3119	FALSE	FALSE	FALSE	finn-b-M13_ANKYLOSPON	17	7073014	0.0407	NA	0.2232	Ankylosing Spondylitis	Ankylosing spondylitis	Ankylosing spondylitis || ||	TRUE	igd	NA	NA	NA	NA	NA	NA	NA	13666_222_CA10_Carbonic_Anhydrase_X	CA10	chr17	7169695	0.009848	1.523e-09	35370	TRUE	reported	textfile	2	1	TRUE
rs17879496	T	C	T	C	0.1464	-0.2501	0.12179	0.0981	FALSE	FALSE	FALSE	finn-b-M13_ANKYLOSPON	6	29915839	0.0634	NA	7.942e-05	Ankylosing Spondylitis	Ankylosing spondylitis	Ankylosing spondylitis || ||	TRUE	igd	TRUE	rs17879496	rs34016903	T	C	T	C	13666_222_CA10_Carbonic_Anhydrase_X	CA10	chr6	29944936	0.012651	5.687e-31	35445	TRUE	reported	textfile	2	1	TRUE
rs2106331	A	G	A	G	-0.0889	-0.046	0.31975	0.2738	FALSE	FALSE	FALSE	finn-b-M13_ANKYLOSPON	17	49737906	0.0416	NA	0.2692	Ankylosing Spondylitis	Ankylosing spondylitis	Ankylosing spondylitis || ||	TRUE	igd	NA	NA	NA	NA	NA	NA	NA	13666_222_CA10_Carbonic_Anhydrase_X	CA10	chr17	51660546	0.008999	5.154e-23	35362	TRUE	reported	textfile	2	1	TRUE
rs2938140	T	C	T	C	-0.1423	-0.0142	0.46038	0.445	FALSE	FALSE	FALSE	finn-b-M13_ANKYLOSPON	17	50176501	0.0374	NA	0.703301	Ankylosing Spondylitis	Ankylosing spondylitis	Ankylosing spondylitis || ||	TRUE	igd	NA	NA	NA	NA	NA	NA	NA	13666_222_CA10_Carbonic_Anhydrase_X	CA10	chr17	52099141	0.008394	1.845e-64	35360	TRUE	reported	textfile	2	1	TRUE
rs57880821	A	G	A	G	0.1036	0.0141	0.06174	0.03968	FALSE	FALSE	FALSE	finn-b-M13_ANKYLOSPON	3	186639993	0.0951	NA	0.8822	Ankylosing Spondylitis	Ankylosing spondylitis	Ankylosing spondylitis || ||	TRUE	igd	NA	NA	NA	NA	NA	NA	NA	13666_222_CA10_Carbonic_Anhydrase_X	CA10	chr3	186922204	0.017438	2.831e-09	35368	TRUE	reported	textfile	2	1	TRUE
rs669	C	T	C	T	-0.0495	-0.0315	0.34586	0.4059	FALSE	FALSE	FALSE	finn-b-M13_ANKYLOSPON	12	9232268	0.0379	NA	0.4062	Ankylosing Spondylitis	Ankylosing spondylitis	Ankylosing spondylitis || ||	TRUE	igd	NA	NA	NA	NA	NA	NA	NA	13666_222_CA10_Carbonic_Anhydrase_X	CA10	chr12	9079672	0.008777	1.7e-08	35387	TRUE	reported	textfile	2	1	TRUE
rs7528419	G	A	G	A	-0.3256	0.0521	0.21011	0.215	FALSE	FALSE	FALSE	finn-b-M13_ANKYLOSPON	1	109817192	0.0453	NA	0.2501	Ankylosing Spondylitis	Ankylosing spondylitis	Ankylosing spondylitis || ||	TRUE	igd	NA	NA	NA	NA	NA	NA	NA	13666_222_CA10_Carbonic_Anhydrase_X	CA10	chr1	109274570	0.01018	1e-200	35344	TRUE	reported	textfile	2	1	TRUE
rs7756288	C	T	C	T	-0.0599	0.0772	0.2673	0.2537	FALSE	FALSE	FALSE	finn-b-M13_ANKYLOSPON	6	15110712	0.0427	NA	0.0707196	Ankylosing Spondylitis	Ankylosing spondylitis	Ankylosing spondylitis || ||	TRUE	igd	NA	NA	NA	NA	NA	NA	NA	13666_222_CA10_Carbonic_Anhydrase_X	CA10	chr6	15110481	0.009445	2.27e-10	35384	TRUE	reported	textfile	2	1	TRUE
rs7917848	G	C	G	C	0.0744	0.0173	0.3473	0.3308	FALSE	TRUE	FALSE	finn-b-M13_ANKYLOSPON	10	28994862	0.0396	NA	0.662599	Ankylosing Spondylitis	Ankylosing spondylitis	Ankylosing spondylitis || ||	TRUE	igd	NA	NA	NA	NA	NA	NA	NA	13666_222_CA10_Carbonic_Anhydrase_X	CA10	chr10	28705933	0.008776	2.294e-17	35351	TRUE	reported	textfile	2	1	TRUE
rs79811137	A	G	A	G	-0.2837	0.1747	0.0106	0.001974	FALSE	FALSE	FALSE	finn-b-M13_ANKYLOSPON	17	52332510	0.4154	NA	0.674099	Ankylosing Spondylitis	Ankylosing spondylitis	Ankylosing spondylitis || ||	TRUE	igd	NA	NA	NA	NA	NA	NA	NA	13666_222_CA10_Carbonic_Anhydrase_X	CA10	chr17	54255149	0.039781	9.92e-13	35374	TRUE	reported	textfile	2	1	TRUE
rs10065637	T	C	T	C	-0.0765	-0.046	0.22548	0.1406	FALSE	FALSE	FALSE	finn-b-M13_ANKYLOSPON	5	55438851	0.0538	NA	0.3928	Ankylosing Spondylitis	Ankylosing spondylitis	Ankylosing spondylitis || ||	TRUE	igd	NA	NA	NA	NA	NA	NA	NA	6366_38_TXNDC15_TXD15	TXNDC15	chr5	56143024	0.009813	6.415e-15	35359	TRUE	reported	textfile	2	1	TRUE
rs112253087	T	C	T	C	-0.2124	-0.3941	0.04346	0.05639	FALSE	FALSE	FALSE	finn-b-M13_ANKYLOSPON	6	31380404	0.0827	NA	1.87802e-06	Ankylosing Spondylitis	Ankylosing spondylitis	Ankylosing spondylitis || ||	TRUE	igd	NA	NA	NA	NA	NA	NA	NA	6366_38_TXNDC15_TXD15	TXNDC15	chr6	31412627	0.020262	1.04e-25	35439	TRUE	reported	textfile	2	1	TRUE
rs116078841	G	A	G	A	-0.2843	-0.3853	0.02153	0.003859	FALSE	FALSE	FALSE	finn-b-M13_ANKYLOSPON	6	33524769	0.305	NA	0.2065	Ankylosing Spondylitis	Ankylosing spondylitis	Ankylosing spondylitis || ||	TRUE	igd	NA	NA	NA	NA	NA	NA	NA	6366_38_TXNDC15_TXD15	TXNDC15	chr6	33556992	0.028712	4.086e-23	35367	TRUE	reported	textfile	2	1	TRUE
rs1468512	T	C	T	C	0.0636	0.0172	0.1514	0.1323	FALSE	FALSE	FALSE	finn-b-M13_ANKYLOSPON	17	67219768	0.0553	NA	0.755299	Ankylosing Spondylitis	Ankylosing spondylitis	Ankylosing spondylitis || ||	TRUE	igd	NA	NA	NA	NA	NA	NA	NA	6366_38_TXNDC15_TXD15	TXNDC15	chr17	69223627	0.011383	2.309e-08	35371	TRUE	reported	textfile	2	1	TRUE
rs149670015	G	A	G	A	0.2651	-0.0385	0.02041	0.01635	FALSE	FALSE	FALSE	finn-b-M13_ANKYLOSPON	5	133156693	0.1484	NA	0.7955	Ankylosing Spondylitis	Ankylosing spondylitis	Ankylosing spondylitis || ||	TRUE	igd	NA	NA	NA	NA	NA	NA	NA	6366_38_TXNDC15_TXD15	TXNDC15	chr5	133821002	0.030065	1.169e-18	35355	TRUE	reported	textfile	2	1	TRUE
rs1633915	G	C	G	C	-0.0571	0.0187	0.1978	0.2324	FALSE	TRUE	FALSE	finn-b-M13_ANKYLOSPON	19	35649324	0.0444	NA	0.674	Ankylosing Spondylitis	Ankylosing spondylitis	Ankylosing spondylitis || ||	TRUE	igd	NA	NA	NA	NA	NA	NA	NA	6366_38_TXNDC15_TXD15	TXNDC15	chr19	35158421	0.010205	2.201e-08	35367	TRUE	reported	textfile	2	1	TRUE
rs16830188	T	C	T	C	-0.3368	0.1514	0.01152	0.009863	FALSE	FALSE	FALSE	finn-b-M13_ANKYLOSPON	1	25298841	0.189	NA	0.423	Ankylosing Spondylitis	Ankylosing spondylitis	Ankylosing spondylitis || ||	TRUE	igd	NA	NA	NA	NA	NA	NA	NA	6366_38_TXNDC15_TXD15	TXNDC15	chr1	24972350	0.038926	5.048e-18	35371	TRUE	reported	textfile	2	1	TRUE
rs16898823	T	A	T	A	-0.3983	1.3815	0.14073	0.1146	FALSE	TRUE	FALSE	finn-b-M13_ANKYLOSPON	6	31106606	0.0678	NA	2.76694e-92	Ankylosing Spondylitis	Ankylosing spondylitis	Ankylosing spondylitis || ||	TRUE	igd	NA	NA	NA	NA	NA	NA	NA	6366_38_TXNDC15_TXD15	TXNDC15	chr6	31138829	0.011914	1e-200	35439	TRUE	reported	textfile	2	1	TRUE
rs2284179	G	T	G	T	0.1682	-0.5095	0.03718	0.02279	FALSE	FALSE	FALSE	finn-b-M13_ANKYLOSPON	6	31941891	0.1289	NA	7.74604e-05	Ankylosing Spondylitis	Ankylosing spondylitis	Ankylosing spondylitis || ||	TRUE	igd	NA	NA	NA	NA	NA	NA	NA	6366_38_TXNDC15_TXD15	TXNDC15	chr6	31974114	0.021877	1.489e-14	35441	TRUE	reported	textfile	2	1	TRUE
rs2289235	A	G	A	G	-0.0544	-0.0038	0.43405	0.5822	FALSE	FALSE	FALSE	finn-b-M13_ANKYLOSPON	2	231738168	0.0376	NA	0.919	Ankylosing Spondylitis	Ankylosing spondylitis	Ankylosing spondylitis || ||	TRUE	igd	NA	NA	NA	NA	NA	NA	NA	6366_38_TXNDC15_TXD15	TXNDC15	chr2	230873453	0.008284	5.137e-11	35363	TRUE	reported	textfile	2	1	TRUE
rs27302	A	G	A	G	-0.0588	0.0169	0.44907	0.601	FALSE	FALSE	FALSE	finn-b-M13_ANKYLOSPON	5	96373750	0.0382	NA	0.658	Ankylosing Spondylitis	Ankylosing spondylitis	Ankylosing spondylitis || ||	TRUE	igd	NA	NA	NA	NA	NA	NA	NA	6366_38_TXNDC15_TXD15	TXNDC15	chr5	97038046	0.008262	1.106e-12	35347	TRUE	reported	textfile	2	1	TRUE
rs28377047	A	T	A	T	0.2345	-0.1909	0.01269	0.01397	FALSE	TRUE	FALSE	finn-b-M13_ANKYLOSPON	5	132824434	0.1638	NA	0.2437	Ankylosing Spondylitis	Ankylosing spondylitis	Ankylosing spondylitis || ||	TRUE	igd	NA	NA	NA	NA	NA	NA	NA	6366_38_TXNDC15_TXD15	TXNDC15	chr5	133488742	0.037447	3.797e-10	35350	TRUE	reported	textfile	2	1	TRUE
rs329122	A	G	A	G	0.0684	0.0883	0.45972	0.4212	FALSE	FALSE	FALSE	finn-b-M13_ANKYLOSPON	5	133864599	0.0376	NA	0.0187098	Ankylosing Spondylitis	Ankylosing spondylitis	Ankylosing spondylitis || ||	TRUE	igd	NA	NA	NA	NA	NA	NA	NA	6366_38_TXNDC15_TXD15	TXNDC15	chr5	134528909	0.008254	1.159e-16	35359	TRUE	reported	textfile	2	1	TRUE
rs35668054	T	C	T	C	-0.0975	0.0336	0.07578	0.0938	FALSE	FALSE	FALSE	finn-b-M13_ANKYLOSPON	2	72054837	0.0645	NA	0.6026	Ankylosing Spondylitis	Ankylosing spondylitis	Ankylosing spondylitis || ||	TRUE	igd	NA	NA	NA	NA	NA	NA	NA	6366_38_TXNDC15_TXD15	TXNDC15	chr2	71827707	0.015368	2.236e-10	35351	TRUE	reported	textfile	2	1	TRUE
rs3733897	G	A	G	A	0.4729	0.0475	0.12569	0.2014	FALSE	FALSE	FALSE	finn-b-M13_ANKYLOSPON	5	134223593	0.0464	NA	0.3058	Ankylosing Spondylitis	Ankylosing spondylitis	Ankylosing spondylitis || ||	TRUE	igd	NA	NA	NA	NA	NA	NA	NA	6366_38_TXNDC15_TXD15	TXNDC15	chr5	134887903	0.009435	1e-200	35362	TRUE	reported	textfile	2	1	TRUE
rs59307279	T	C	T	C	0.0617	0.0621	0.24266	0.2273	FALSE	FALSE	FALSE	finn-b-M13_ANKYLOSPON	5	95271478	0.0443	NA	0.1608	Ankylosing Spondylitis	Ankylosing spondylitis	Ankylosing spondylitis || ||	TRUE	igd	NA	NA	NA	NA	NA	NA	NA	6366_38_TXNDC15_TXD15	TXNDC15	chr5	95935774	0.009601	1.307e-10	35348	TRUE	reported	textfile	2	1	TRUE
rs651249	C	T	C	T	0.0612	-0.0528	0.32605	0.6557	FALSE	FALSE	FALSE	finn-b-M13_ANKYLOSPON	5	134569691	0.0394	NA	0.1807	Ankylosing Spondylitis	Ankylosing spondylitis	Ankylosing spondylitis || ||	TRUE	igd	NA	NA	NA	NA	NA	NA	NA	6366_38_TXNDC15_TXD15	TXNDC15	chr5	135234001	0.008759	2.803e-12	35359	TRUE	reported	textfile	2	1	TRUE
rs73169668	T	C	T	C	-0.0844	0.0012	0.14975	0.1269	FALSE	FALSE	FALSE	finn-b-M13_ANKYLOSPON	7	150930363	0.0557	NA	0.9832	Ankylosing Spondylitis	Ankylosing spondylitis	Ankylosing spondylitis || ||	TRUE	igd	NA	NA	NA	NA	NA	NA	NA	6366_38_TXNDC15_TXD15	TXNDC15	chr7	151233277	0.01142	1.46e-13	35374	TRUE	reported	textfile	2	1	TRUE
rs76035204	G	T	G	T	-0.1957	-0.091	0.03087	0.01008	FALSE	FALSE	FALSE	finn-b-M13_ANKYLOSPON	6	25283737	0.1894	NA	0.630901	Ankylosing Spondylitis	Ankylosing spondylitis	Ankylosing spondylitis || ||	TRUE	igd	NA	NA	NA	NA	NA	NA	NA	6366_38_TXNDC15_TXD15	TXNDC15	chr6	25283509	0.024268	7.383e-16	35376	TRUE	reported	textfile	2	1	TRUE
rs76520335	A	G	A	G	0.1887	-0.0619	0.03258	0.01451	FALSE	FALSE	FALSE	finn-b-M13_ANKYLOSPON	5	132950847	0.1555	NA	0.690699	Ankylosing Spondylitis	Ankylosing spondylitis	Ankylosing spondylitis || ||	TRUE	igd	NA	NA	NA	NA	NA	NA	NA	6366_38_TXNDC15_TXD15	TXNDC15	chr5	133615156	0.023364	6.666e-16	35353	TRUE	reported	textfile	2	1	TRUE
rs8178824	T	C	T	C	0.2669	-0.3197	0.01066	0.009337	FALSE	FALSE	FALSE	finn-b-M13_ANKYLOSPON	17	64224775	0.1947	NA	0.1006	Ankylosing Spondylitis	Ankylosing spondylitis	Ankylosing spondylitis || ||	TRUE	igd	NA	NA	NA	NA	NA	NA	NA	6366_38_TXNDC15_TXD15	TXNDC15	chr17	66228657	0.039443	1.318e-11	35369	TRUE	reported	textfile	2	1	TRUE
rs9260332	G	A	G	A	-0.1277	0.1114	0.06883	0.04298	FALSE	FALSE	FALSE	finn-b-M13_ANKYLOSPON	6	29917195	0.0921	NA	0.2268	Ankylosing Spondylitis	Ankylosing spondylitis	Ankylosing spondylitis || ||	TRUE	igd	NA	NA	NA	NA	NA	NA	NA	6366_38_TXNDC15_TXD15	TXNDC15	chr6	29949418	0.016603	1.457e-14	35445	TRUE	reported	textfile	2	1	TRUE
rs9468618	T	C	T	C	0.1137	-0.389	0.10306	0.0558	FALSE	FALSE	FALSE	finn-b-M13_ANKYLOSPON	6	29750776	0.0827	NA	2.54203e-06	Ankylosing Spondylitis	Ankylosing spondylitis	Ankylosing spondylitis || ||	TRUE	igd	NA	NA	NA	NA	NA	NA	NA	6366_38_TXNDC15_TXD15	TXNDC15	chr6	29782999	0.01368	9.442e-17	35446	TRUE	reported	textfile	2	1	TRUE
rs10066211	T	C	T	C	-0.0569	-0.022	0.36006	0.2656	FALSE	FALSE	FALSE	finn-b-M13_ANKYLOSPON	5	97883551	0.0421	NA	0.6011	Ankylosing Spondylitis	Ankylosing spondylitis	Ankylosing spondylitis || ||	TRUE	igd	NA	NA	NA	NA	NA	NA	NA	4964_67_ERAP1_ARTS1	ERAP1	chr5	98547847	0.008404	1.28e-11	35344	TRUE	reported	textfile	2	1	TRUE
rs10066356	T	A	T	A	-0.3664	0.0092	0.04442	0.04173	FALSE	TRUE	FALSE	finn-b-M13_ANKYLOSPON	5	97128126	0.095	NA	0.923	Ankylosing Spondylitis	Ankylosing spondylitis	Ankylosing spondylitis || ||	TRUE	igd	NA	NA	NA	NA	NA	NA	NA	4964_67_ERAP1_ARTS1	ERAP1	chr5	97792422	0.019326	3.694e-80	35342	TRUE	reported	textfile	2	1	TRUE
rs10075736	T	C	T	C	0.4737	0.1402	0.13755	0.1359	FALSE	FALSE	FALSE	finn-b-M13_ANKYLOSPON	5	95990057	0.0542	NA	0.00975102	Ankylosing Spondylitis	Ankylosing spondylitis	Ankylosing spondylitis || ||	TRUE	igd	NA	NA	NA	NA	NA	NA	NA	4964_67_ERAP1_ARTS1	ERAP1	chr5	96654353	0.006181	1e-200	35349	TRUE	reported	textfile	2	1	TRUE
rs10474346	T	C	T	C	-0.1013	-0.0306	0.11438	0.8862	FALSE	FALSE	FALSE	finn-b-M13_ANKYLOSPON	5	90564139	0.0587	NA	0.6018	Ankylosing Spondylitis	Ankylosing spondylitis	Ankylosing spondylitis || ||	TRUE	igd	NA	NA	NA	NA	NA	NA	NA	4964_67_ERAP1_ARTS1	ERAP1	chr5	91268322	0.012605	9.254e-16	35340	TRUE	reported	textfile	2	1	TRUE
rs11135458	C	G	C	G	0.2957	0.0108	0.30544	0.2759	FALSE	TRUE	FALSE	finn-b-M13_ANKYLOSPON	5	95791546	0.0415	NA	0.7957	Ankylosing Spondylitis	Ankylosing spondylitis	Ankylosing spondylitis || ||	TRUE	igd	NA	NA	NA	NA	NA	NA	NA	4964_67_ERAP1_ARTS1	ERAP1	chr5	96455842	0.008648	1e-200	35348	TRUE	reported	textfile	2	1	TRUE
rs111755236	G	A	G	A	0.368	-0.0667	0.03851	0.0344	FALSE	FALSE	FALSE	finn-b-M13_ANKYLOSPON	5	97193190	0.1026	NA	0.5158	Ankylosing Spondylitis	Ankylosing spondylitis	Ankylosing spondylitis || ||	TRUE	igd	NA	NA	NA	NA	NA	NA	NA	4964_67_ERAP1_ARTS1	ERAP1	chr5	97857486	0.020991	8.221e-69	35344	TRUE	reported	textfile	2	1	TRUE
rs114068443	T	C	T	C	0.1705	0.0519	0.03146	0.01146	FALSE	FALSE	FALSE	finn-b-M13_ANKYLOSPON	5	101438129	0.1753	NA	0.7671	Ankylosing Spondylitis	Ankylosing spondylitis	Ankylosing spondylitis || ||	TRUE	igd	NA	NA	NA	NA	NA	NA	NA	4964_67_ERAP1_ARTS1	ERAP1	chr5	102102425	0.023349	2.831e-13	35344	TRUE	reported	textfile	2	1	TRUE
rs12054781	C	T	C	T	0.1065	0.0123	0.36231	0.372	FALSE	FALSE	FALSE	finn-b-M13_ANKYLOSPON	5	92498577	0.0384	NA	0.749401	Ankylosing Spondylitis	Ankylosing spondylitis	Ankylosing spondylitis || ||	TRUE	igd	NA	NA	NA	NA	NA	NA	NA	4964_67_ERAP1_ARTS1	ERAP1	chr5	93162871	0.008401	7.956e-37	35343	TRUE	reported	textfile	2	1	TRUE
rs12187061	A	C	A	C	-0.0588	0.0076	0.16985	0.1354	FALSE	FALSE	FALSE	finn-b-M13_ANKYLOSPON	5	103370943	0.0543	NA	0.8889	Ankylosing Spondylitis	Ankylosing spondylitis	Ankylosing spondylitis || ||	TRUE	igd	NA	NA	NA	NA	NA	NA	NA	4964_67_ERAP1_ARTS1	ERAP1	chr5	104035242	0.010721	4.146e-08	35342	TRUE	reported	textfile	2	1	TRUE
rs1422251	T	C	T	C	0.0668	-0.0266	0.4996	0.3549	FALSE	FALSE	FALSE	finn-b-M13_ANKYLOSPON	5	86103920	0.0389	NA	0.4936	Ankylosing Spondylitis	Ankylosing spondylitis	Ankylosing spondylitis || ||	TRUE	igd	NA	NA	NA	NA	NA	NA	NA	4964_67_ERAP1_ARTS1	ERAP1	chr5	86808103	0.008093	1.536e-16	35344	TRUE	reported	textfile	2	1	TRUE
rs174528	C	T	C	T	0.0371	0.0336	0.40583	0.4199	FALSE	FALSE	FALSE	finn-b-M13_ANKYLOSPON	11	61543499	0.0377	NA	0.3739	Ankylosing Spondylitis	Ankylosing spondylitis	Ankylosing spondylitis || ||	TRUE	igd	NA	NA	NA	NA	NA	NA	NA	4964_67_ERAP1_ARTS1	ERAP1	chr11	61776027	0.005967	5.035e-10	35363	TRUE	reported	textfile	2	1	TRUE
rs17485031	T	A	T	A	0.1645	-0.0458	0.01947	0.004652	FALSE	TRUE	FALSE	finn-b-M13_ANKYLOSPON	5	111034762	0.2796	NA	0.8697	Ankylosing Spondylitis	Ankylosing spondylitis	Ankylosing spondylitis || ||	TRUE	igd	NA	NA	NA	NA	NA	NA	NA	4964_67_ERAP1_ARTS1	ERAP1	chr5	111699065	0.028817	1.14e-08	35352	TRUE	reported	textfile	2	1	TRUE
rs17530412	G	A	G	A	-0.1586	-0.137	0.02345	0.005826	FALSE	FALSE	FALSE	finn-b-M13_ANKYLOSPON	5	84775410	0.2408	NA	0.5693	Ankylosing Spondylitis	Ankylosing spondylitis	Ankylosing spondylitis || ||	TRUE	igd	NA	NA	NA	NA	NA	NA	NA	4964_67_ERAP1_ARTS1	ERAP1	chr5	85479592	0.027742	1.084e-08	35343	TRUE	reported	textfile	2	1	TRUE
rs2115459	C	T	C	T	0.0815	-0.0298	0.46538	0.4606	FALSE	FALSE	FALSE	finn-b-M13_ANKYLOSPON	5	88430633	0.0376	NA	0.4275	Ankylosing Spondylitis	Ankylosing spondylitis	Ankylosing spondylitis || ||	TRUE	igd	NA	NA	NA	NA	NA	NA	NA	4964_67_ERAP1_ARTS1	ERAP1	chr5	89134816	0.0081	8.14e-24	35345	TRUE	reported	textfile	2	1	TRUE
rs35652172	T	A	T	A	0.2393	0.1279	0.01198	0.01746	FALSE	TRUE	FALSE	finn-b-M13_ANKYLOSPON	5	110932942	0.1448	NA	0.3772	Ankylosing Spondylitis	Ankylosing spondylitis	Ankylosing spondylitis || ||	TRUE	igd	NA	NA	NA	NA	NA	NA	NA	4964_67_ERAP1_ARTS1	ERAP1	chr5	111597245	0.037817	2.485e-10	35353	TRUE	reported	textfile	2	1	TRUE
rs370889487	T	A	T	A	0.2593	0.0466	0.01016	0.02072	FALSE	TRUE	FALSE	finn-b-M13_ANKYLOSPON	5	99398627	0.1318	NA	0.724001	Ankylosing Spondylitis	Ankylosing spondylitis	Ankylosing spondylitis || ||	TRUE	igd	NA	NA	NA	NA	NA	NA	NA	4964_67_ERAP1_ARTS1	ERAP1	chr5	100062923	0.039012	2.997e-11	35347	TRUE	reported	textfile	2	1	TRUE
rs62355918	T	C	T	C	0.1013	-0.062	0.05383	0.02988	FALSE	FALSE	FALSE	finn-b-M13_ANKYLOSPON	5	107091258	0.1103	NA	0.573801	Ankylosing Spondylitis	Ankylosing spondylitis	Ankylosing spondylitis || ||	TRUE	igd	NA	NA	NA	NA	NA	NA	NA	4964_67_ERAP1_ARTS1	ERAP1	chr5	107755557	0.01762	8.97e-09	35357	TRUE	reported	textfile	2	1	TRUE
rs62377124	G	T	G	T	0.0732	-0.0477	0.3157	0.3452	FALSE	FALSE	FALSE	finn-b-M13_ANKYLOSPON	5	108342760	0.0391	NA	0.2231	Ankylosing Spondylitis	Ankylosing spondylitis	Ankylosing spondylitis || ||	TRUE	igd	NA	NA	NA	NA	NA	NA	NA	4964_67_ERAP1_ARTS1	ERAP1	chr5	109007059	0.008714	4.448e-17	35351	TRUE	reported	textfile	2	1	TRUE
rs66941665	A	C	A	C	-0.1517	-0.2592	0.02767	0.01378	FALSE	FALSE	FALSE	finn-b-M13_ANKYLOSPON	5	84141902	0.1578	NA	0.1005	Ankylosing Spondylitis	Ankylosing spondylitis	Ankylosing spondylitis || ||	TRUE	igd	NA	NA	NA	NA	NA	NA	NA	4964_67_ERAP1_ARTS1	ERAP1	chr5	84846084	0.025486	2.644e-09	35343	TRUE	reported	textfile	2	1	TRUE
rs6871839	T	C	T	C	0.0986	0.0046	0.39841	0.4079	FALSE	FALSE	FALSE	finn-b-M13_ANKYLOSPON	5	103030369	0.0386	NA	0.906	Ankylosing Spondylitis	Ankylosing spondylitis	Ankylosing spondylitis || ||	TRUE	igd	NA	NA	NA	NA	NA	NA	NA	4964_67_ERAP1_ARTS1	ERAP1	chr5	103694668	0.008203	2.808e-33	35342	TRUE	reported	textfile	2	1	TRUE
rs72774481	T	C	T	C	0.1511	-0.1953	0.0218	0.005169	FALSE	FALSE	FALSE	finn-b-M13_ANKYLOSPON	5	73381668	0.2602	NA	0.453	Ankylosing Spondylitis	Ankylosing spondylitis	Ankylosing spondylitis || ||	TRUE	igd	NA	NA	NA	NA	NA	NA	NA	4964_67_ERAP1_ARTS1	ERAP1	chr5	74085843	0.027445	3.678e-08	35358	TRUE	reported	textfile	2	1	TRUE
rs72777613	A	T	A	T	0.3489	-0.0042	0.27074	0.1958	FALSE	TRUE	FALSE	finn-b-M13_ANKYLOSPON	5	96479250	0.0479	NA	0.9309	Ankylosing Spondylitis	Ankylosing spondylitis	Ankylosing spondylitis || ||	TRUE	igd	NA	NA	NA	NA	NA	NA	NA	4964_67_ERAP1_ARTS1	ERAP1	chr5	97143546	0.004814	1e-200	35343	TRUE	reported	textfile	2	1	TRUE
rs75705738	A	T	A	T	0.332	-0.0629	0.01948	0.01152	FALSE	TRUE	FALSE	finn-b-M13_ANKYLOSPON	5	106387481	0.1739	NA	0.717599	Ankylosing Spondylitis	Ankylosing spondylitis	Ankylosing spondylitis || ||	TRUE	igd	NA	NA	NA	NA	NA	NA	NA	4964_67_ERAP1_ARTS1	ERAP1	chr5	107051780	0.029077	3.402e-30	35346	TRUE	reported	textfile	2	1	TRUE
rs76200405	T	C	T	C	0.8343	0.0823	0.02277	0.03847	FALSE	FALSE	FALSE	finn-b-M13_ANKYLOSPON	5	96125330	0.0968	NA	0.3951	Ankylosing Spondylitis	Ankylosing spondylitis	Ankylosing spondylitis || ||	TRUE	igd	NA	NA	NA	NA	NA	NA	NA	4964_67_ERAP1_ARTS1	ERAP1	chr5	96789627	0.027413	1e-200	35349	TRUE	reported	textfile	2	1	TRUE
rs78174795	T	C	T	C	0.0828	-0.0006	0.18114	0.1341	FALSE	FALSE	FALSE	finn-b-M13_ANKYLOSPON	5	79458869	0.0546	NA	0.9917	Ankylosing Spondylitis	Ankylosing spondylitis	Ankylosing spondylitis || ||	TRUE	igd	TRUE	rs78174795	rs115936119	T	C	A	G	4964_67_ERAP1_ARTS1	ERAP1	chr5	80162214	0.010555	4.35e-15	35342	TRUE	reported	textfile	2	1	TRUE
rs10066211	T	C	T	C	0.0635	-0.022	0.36006	0.2656	FALSE	FALSE	FALSE	finn-b-M13_ANKYLOSPON	5	97883551	0.0421	NA	0.6011	Ankylosing Spondylitis	Ankylosing spondylitis	Ankylosing spondylitis || ||	TRUE	igd	NA	NA	NA	NA	NA	NA	NA	3331_8_RGMB_RGMB	RGMB	chr5	98547847	0.008567	1.246e-13	35344	TRUE	reported	textfile	2	1	TRUE
rs11135015	C	T	C	T	0.0499	0.0064	0.40513	0.3582	FALSE	FALSE	FALSE	finn-b-M13_ANKYLOSPON	5	176792557	0.0387	NA	0.8691	Ankylosing Spondylitis	Ankylosing spondylitis	Ankylosing spondylitis || ||	TRUE	igd	NA	NA	NA	NA	NA	NA	NA	3331_8_RGMB_RGMB	RGMB	chr5	177365556	0.008438	3.341e-09	35364	TRUE	reported	textfile	2	1	TRUE
rs1260326	C	T	C	T	0.0601	-0.0305	0.34132	0.6495	FALSE	FALSE	FALSE	finn-b-M13_ANKYLOSPON	2	27730940	0.039	NA	0.4342	Ankylosing Spondylitis	Ankylosing spondylitis	Ankylosing spondylitis || ||	TRUE	igd	NA	NA	NA	NA	NA	NA	NA	3331_8_RGMB_RGMB	RGMB	chr2	27508073	0.008728	5.736e-12	35373	TRUE	reported	textfile	2	1	TRUE
rs2477642	C	T	C	T	0.0771	0.0049	0.43852	0.5261	FALSE	FALSE	FALSE	finn-b-M13_ANKYLOSPON	10	17863037	0.0375	NA	0.8961	Ankylosing Spondylitis	Ankylosing spondylitis	Ankylosing spondylitis || ||	TRUE	igd	NA	NA	NA	NA	NA	NA	NA	3331_8_RGMB_RGMB	RGMB	chr10	17821038	0.00833	2.133e-20	35351	TRUE	reported	textfile	2	1	TRUE
rs40263	G	C	G	C	0.0779	0.0187	0.19785	0.188	FALSE	TRUE	FALSE	finn-b-M13_ANKYLOSPON	5	97968584	0.0478	NA	0.695799	Ankylosing Spondylitis	Ankylosing spondylitis	Ankylosing spondylitis || ||	TRUE	igd	NA	NA	NA	NA	NA	NA	NA	3331_8_RGMB_RGMB	RGMB	chr5	98632880	0.010387	6.403e-14	35345	TRUE	reported	textfile	2	1	TRUE
rs61048056	G	A	G	A	0.1424	0.0189	0.43958	0.4512	FALSE	FALSE	FALSE	finn-b-M13_ANKYLOSPON	5	97775200	0.0373	NA	0.6132	Ankylosing Spondylitis	Ankylosing spondylitis	Ankylosing spondylitis || ||	TRUE	igd	NA	NA	NA	NA	NA	NA	NA	3331_8_RGMB_RGMB	RGMB	chr5	98439496	0.008251	9.819e-67	35344	TRUE	reported	textfile	2	1	TRUE
rs72704449	C	T	C	T	0.167	-0.0125	0.04582	0.06439	FALSE	FALSE	FALSE	finn-b-M13_ANKYLOSPON	1	179473273	0.0765	NA	0.8702	Ankylosing Spondylitis	Ankylosing spondylitis	Ankylosing spondylitis || ||	TRUE	igd	NA	NA	NA	NA	NA	NA	NA	3331_8_RGMB_RGMB	RGMB	chr1	179504138	0.019605	1.618e-17	35358	TRUE	reported	textfile	2	1	TRUE
rs77924615	A	G	A	G	-0.0808	-0.045	0.19701	0.2229	FALSE	FALSE	FALSE	finn-b-M13_ANKYLOSPON	16	20392332	0.045	NA	0.3167	Ankylosing Spondylitis	Ankylosing spondylitis	Ankylosing spondylitis || ||	TRUE	igd	NA	NA	NA	NA	NA	NA	NA	3331_8_RGMB_RGMB	RGMB	chr16	20381010	0.010425	9.136e-15	35355	TRUE	reported	textfile	2	1	TRUE
rs78705678	G	A	G	A	0.0722	-0.0295	0.36741	0.3858	FALSE	FALSE	FALSE	finn-b-M13_ANKYLOSPON	10	17836280	0.0383	NA	0.4409	Ankylosing Spondylitis	Ankylosing spondylitis	Ankylosing spondylitis || ||	TRUE	igd	NA	NA	NA	NA	NA	NA	NA	3331_8_RGMB_RGMB	RGMB	chr10	17794281	0.008589	4.226e-17	35353	TRUE	reported	textfile	2	1	TRUE
rs9328003	G	A	G	A	0.0823	0.0173	0.21944	0.2775	FALSE	FALSE	FALSE	finn-b-M13_ANKYLOSPON	5	98506094	0.0416	NA	0.6773	Ankylosing Spondylitis	Ankylosing spondylitis	Ankylosing spondylitis || ||	TRUE	igd	NA	NA	NA	NA	NA	NA	NA	3331_8_RGMB_RGMB	RGMB	chr5	99170390	0.009972	1.548e-16	35345	TRUE	reported	textfile	2	1	TRUE
rs10067548	A	G	A	G	-0.309	-0.1104	0.02341	0.02594	FALSE	FALSE	FALSE	finn-b-M13_ANKYLOSPON	5	40186716	0.1177	NA	0.3485	Ankylosing Spondylitis	Ankylosing spondylitis	Ankylosing spondylitis || ||	TRUE	igd	NA	NA	NA	NA	NA	NA	NA	4127_75_C6_C6	C6	chr5	40186614	0.027134	4.813e-30	35360	TRUE	reported	textfile	2	1	TRUE
rs10922098	T	C	T	C	-0.123	-0.039	0.40011	0.5635	FALSE	FALSE	FALSE	finn-b-M13_ANKYLOSPON	1	196664651	0.0374	NA	0.2971	Ankylosing Spondylitis	Ankylosing spondylitis	Ankylosing spondylitis || ||	TRUE	igd	NA	NA	NA	NA	NA	NA	NA	4127_75_C6_C6	C6	chr1	196695521	0.008289	8.108e-50	35338	TRUE	reported	textfile	2	1	TRUE
rs114815454	A	G	A	G	-0.1885	0.0466	0.01864	0.02524	FALSE	FALSE	FALSE	finn-b-M13_ANKYLOSPON	5	52027695	0.1198	NA	0.6974	Ankylosing Spondylitis	Ankylosing spondylitis	Ankylosing spondylitis || ||	TRUE	igd	NA	NA	NA	NA	NA	NA	NA	4127_75_C6_C6	C6	chr5	52731861	0.030782	9.137e-10	35361	TRUE	reported	textfile	2	1	TRUE
rs199967197	CT	C	CT	C	-0.2514	-0.297	0.01821	0.009644	FALSE	FALSE	FALSE	finn-b-M13_ANKYLOSPON	5	39732285	0.1886	NA	0.1153	Ankylosing Spondylitis	Ankylosing spondylitis	Ankylosing spondylitis || ||	TRUE	igd	NA	NA	NA	NA	NA	NA	NA	4127_75_C6_C6	C6	chr5	39732183	0.030222	8.908e-17	35365	TRUE	reported	textfile	2	1	TRUE
rs56929569	G	C	G	C	0.0657	0.013	0.15798	0.1332	FALSE	TRUE	FALSE	finn-b-M13_ANKYLOSPON	14	49022800	0.0549	NA	0.8128	Ankylosing Spondylitis	Ankylosing spondylitis	Ankylosing spondylitis || ||	TRUE	igd	NA	NA	NA	NA	NA	NA	NA	4127_75_C6_C6	C6	chr14	48553597	0.011155	3.864e-09	35360	TRUE	reported	textfile	2	1	TRUE
rs61319746	T	C	T	C	-0.2183	0.0828	0.01173	0.01354	FALSE	FALSE	FALSE	finn-b-M13_ANKYLOSPON	5	43845213	0.1641	NA	0.6138	Ankylosing Spondylitis	Ankylosing spondylitis	Ankylosing spondylitis || ||	TRUE	igd	NA	NA	NA	NA	NA	NA	NA	4127_75_C6_C6	C6	chr5	43845111	0.037932	8.66e-09	35361	TRUE	reported	textfile	2	1	TRUE
rs77444140	A	G	A	G	-0.5174	-0.0063	0.02383	0.006221	FALSE	FALSE	FALSE	finn-b-M13_ANKYLOSPON	5	41171395	0.2428	NA	0.9793	Ankylosing Spondylitis	Ankylosing spondylitis	Ankylosing spondylitis || ||	TRUE	igd	NA	NA	NA	NA	NA	NA	NA	4127_75_C6_C6	C6	chr5	41171293	0.026362	9.093e-86	35357	TRUE	reported	textfile	2	1	TRUE
rs10068466	T	C	T	C	-0.051	-0.0904	0.31261	0.2911	FALSE	FALSE	FALSE	finn-b-M13_ANKYLOSPON	5	141524612	0.0409	NA	0.0272201	Ankylosing Spondylitis	Ankylosing spondylitis	Ankylosing spondylitis || ||	TRUE	igd	NA	NA	NA	NA	NA	NA	NA	9015_1_PRG3_PRG3	PRG3	chr5	142145047	0.008806	6.972e-09	35373	TRUE	reported	textfile	2	1	TRUE
rs11701383	C	G	C	G	-0.092	0.0502	0.07599	0.1057	FALSE	TRUE	FALSE	finn-b-M13_ANKYLOSPON	21	36411387	0.061	NA	0.4106	Ankylosing Spondylitis	Ankylosing spondylitis	Ankylosing spondylitis || ||	TRUE	igd	NA	NA	NA	NA	NA	NA	NA	9015_1_PRG3_PRG3	PRG3	chr21	35039090	0.01558	3.529e-09	35376	TRUE	reported	textfile	2	2	TRUE
rs117024075	A	G	A	G	0.1501	0.2536	0.02463	0.003501	FALSE	FALSE	FALSE	finn-b-M13_ANKYLOSPON	11	58215655	0.3116	NA	0.4157	Ankylosing Spondylitis	Ankylosing spondylitis	Ankylosing spondylitis || ||	TRUE	igd	NA	NA	NA	NA	NA	NA	NA	9015_1_PRG3_PRG3	PRG3	chr11	58448182	0.02655	1.572e-08	35368	TRUE	reported	textfile	2	1	TRUE
rs1234212	T	C	T	C	-0.0473	-0.0404	0.36283	0.3362	FALSE	FALSE	FALSE	finn-b-M13_ANKYLOSPON	10	89608892	0.0394	NA	0.3058	Ankylosing Spondylitis	Ankylosing spondylitis	Ankylosing spondylitis || ||	TRUE	igd	NA	NA	NA	NA	NA	NA	NA	9015_1_PRG3_PRG3	PRG3	chr10	87849135	0.008554	3.213e-08	35357	TRUE	reported	textfile	2	1	TRUE
rs13020553	G	C	G	C	0.0539	-0.0779	0.41861	0.3291	FALSE	TRUE	FALSE	finn-b-M13_ANKYLOSPON	2	102931826	0.0396	NA	0.0490004	Ankylosing Spondylitis	Ankylosing spondylitis	Ankylosing spondylitis || ||	TRUE	igd	NA	NA	NA	NA	NA	NA	NA	9015_1_PRG3_PRG3	PRG3	chr2	102315366	0.008304	8.514e-11	35366	TRUE	reported	textfile	2	1	TRUE
rs13089722	A	G	A	G	-0.1896	-0.0017	0.13554	0.09337	FALSE	FALSE	FALSE	finn-b-M13_ANKYLOSPON	3	128306757	0.0638	NA	0.979	Ankylosing Spondylitis	Ankylosing spondylitis	Ankylosing spondylitis || ||	TRUE	igd	NA	NA	NA	NA	NA	NA	NA	9015_1_PRG3_PRG3	PRG3	chr3	128587914	0.011982	2.131e-56	35363	TRUE	reported	textfile	2	1	TRUE
rs13256023	T	C	T	C	-0.123	0.0925	0.18528	0.1934	FALSE	FALSE	FALSE	finn-b-M13_ANKYLOSPON	8	61648551	0.0469	NA	0.0484596	Ankylosing Spondylitis	Ankylosing spondylitis	Ankylosing spondylitis || ||	TRUE	igd	NA	NA	NA	NA	NA	NA	NA	9015_1_PRG3_PRG3	PRG3	chr8	60735992	0.010444	5.121e-32	35360	TRUE	reported	textfile	2	1	TRUE
rs17354348	G	A	G	A	0.0734	-0.013	0.30374	0.2203	FALSE	FALSE	FALSE	finn-b-M13_ANKYLOSPON	2	213835977	0.0451	NA	0.774	Ankylosing Spondylitis	Ankylosing spondylitis	Ankylosing spondylitis || ||	TRUE	igd	NA	NA	NA	NA	NA	NA	NA	9015_1_PRG3_PRG3	PRG3	chr2	212971253	0.008859	1.177e-16	35359	TRUE	reported	textfile	2	1	TRUE
rs1870028	T	C	T	C	-0.1002	-0.0486	0.10976	0.1028	FALSE	FALSE	FALSE	finn-b-M13_ANKYLOSPON	7	50258313	0.0612	NA	0.427	Ankylosing Spondylitis	Ankylosing spondylitis	Ankylosing spondylitis || ||	TRUE	igd	NA	NA	NA	NA	NA	NA	NA	9015_1_PRG3_PRG3	PRG3	chr7	50218717	0.013109	2.109e-14	35337	TRUE	reported	textfile	2	1	TRUE
rs2242886	T	C	T	C	-0.0966	0.0513	0.07405	0.1064	FALSE	FALSE	FALSE	finn-b-M13_ANKYLOSPON	21	36387806	0.0604	NA	0.3954	Ankylosing Spondylitis	Ankylosing spondylitis	Ankylosing spondylitis || ||	TRUE	igd	NA	NA	NA	NA	NA	NA	NA	9015_1_PRG3_PRG3	PRG3	chr21	35015509	0.01572	8.003e-10	35377	TRUE	reported	textfile	2	1	TRUE
rs2694616	C	T	C	T	0.1391	-0.0417	0.48571	0.4353	FALSE	FALSE	FALSE	finn-b-M13_ANKYLOSPON	2	61657003	0.0376	NA	0.2673	Ankylosing Spondylitis	Ankylosing spondylitis	Ankylosing spondylitis || ||	TRUE	igd	NA	NA	NA	NA	NA	NA	NA	9015_1_PRG3_PRG3	PRG3	chr2	61429868	0.00811	6.161e-66	35353	TRUE	reported	textfile	2	1	TRUE
rs513973	T	A	T	A	0.0557	0.0121	0.26532	0.2822	FALSE	TRUE	FALSE	finn-b-M13_ANKYLOSPON	7	105314326	0.0422	NA	0.7742	Ankylosing Spondylitis	Ankylosing spondylitis	Ankylosing spondylitis || ||	TRUE	igd	NA	NA	NA	NA	NA	NA	NA	9015_1_PRG3_PRG3	PRG3	chr7	105673879	0.00926	1.799e-09	35356	TRUE	reported	textfile	2	1	TRUE
rs56003704	A	G	A	G	-0.1018	-0.0583	0.07244	0.04231	FALSE	FALSE	FALSE	finn-b-M13_ANKYLOSPON	3	128682198	0.0925	NA	0.5285	Ankylosing Spondylitis	Ankylosing spondylitis	Ankylosing spondylitis || ||	TRUE	igd	NA	NA	NA	NA	NA	NA	NA	9015_1_PRG3_PRG3	PRG3	chr3	128963355	0.015767	1.072e-10	35364	TRUE	reported	textfile	2	1	TRUE
rs61886960	T	G	T	G	0.0864	0.076	0.30897	0.2313	FALSE	FALSE	FALSE	finn-b-M13_ANKYLOSPON	11	57179293	0.0443	NA	0.0860102	Ankylosing Spondylitis	Ankylosing spondylitis	Ankylosing spondylitis || ||	TRUE	igd	NA	NA	NA	NA	NA	NA	NA	9015_1_PRG3_PRG3	PRG3	chr11	57411820	0.008807	1.014e-22	35362	TRUE	reported	textfile	2	1	TRUE
rs7323613	A	C	A	C	-0.1008	-0.0479	0.21819	0.1538	FALSE	FALSE	FALSE	finn-b-M13_ANKYLOSPON	13	41581666	0.0516	NA	0.3535	Ankylosing Spondylitis	Ankylosing spondylitis	Ankylosing spondylitis || ||	TRUE	igd	NA	NA	NA	NA	NA	NA	NA	9015_1_PRG3_PRG3	PRG3	chr13	41007530	0.009886	2.062e-24	35358	TRUE	reported	textfile	2	1	TRUE
rs78198540	A	G	A	G	-0.2764	-0.033	0.01752	0.02655	FALSE	FALSE	FALSE	finn-b-M13_ANKYLOSPON	19	40217695	0.1164	NA	0.7769	Ankylosing Spondylitis	Ankylosing spondylitis	Ankylosing spondylitis || ||	TRUE	igd	NA	NA	NA	NA	NA	NA	NA	9015_1_PRG3_PRG3	PRG3	chr19	39727055	0.031256	9.298e-19	35376	TRUE	reported	textfile	2	1	TRUE
rs7840212	T	C	T	C	-0.078	0.0533	0.32442	0.2975	FALSE	FALSE	FALSE	finn-b-M13_ANKYLOSPON	8	130599247	0.0408	NA	0.1911	Ankylosing Spondylitis	Ankylosing spondylitis	Ankylosing spondylitis || ||	TRUE	igd	NA	NA	NA	NA	NA	NA	NA	9015_1_PRG3_PRG3	PRG3	chr8	129587001	0.008691	2.826e-19	35372	TRUE	reported	textfile	2	1	TRUE
rs10068466	T	C	T	C	-0.0511	-0.0904	0.31261	0.2911	FALSE	FALSE	FALSE	finn-b-M13_ANKYLOSPON	5	141524612	0.0409	NA	0.0272201	Ankylosing Spondylitis	Ankylosing spondylitis	Ankylosing spondylitis || ||	TRUE	igd	NA	NA	NA	NA	NA	NA	NA	4148_49_PAPPA_PAPP_A	PAPPA	chr5	142145047	0.009061	1.706e-08	35373	TRUE	reported	textfile	2	1	TRUE
rs10792093	T	G	T	G	0.1544	0.0738	0.10079	0.0823	FALSE	FALSE	FALSE	finn-b-M13_ANKYLOSPON	11	57153948	0.0682	NA	0.2789	Ankylosing Spondylitis	Ankylosing spondylitis	Ankylosing spondylitis || ||	TRUE	igd	NA	NA	NA	NA	NA	NA	NA	4148_49_PAPPA_PAPP_A	PAPPA	chr11	57386475	0.013878	9.398e-29	35362	TRUE	reported	textfile	2	1	TRUE
rs11701383	C	G	C	G	-0.1027	0.0502	0.07599	0.1057	FALSE	TRUE	FALSE	finn-b-M13_ANKYLOSPON	21	36411387	0.061	NA	0.4106	Ankylosing Spondylitis	Ankylosing spondylitis	Ankylosing spondylitis || ||	TRUE	igd	NA	NA	NA	NA	NA	NA	NA	4148_49_PAPPA_PAPP_A	PAPPA	chr21	35039090	0.015988	1.331e-10	35376	TRUE	reported	textfile	2	2	TRUE
rs1234212	T	C	T	C	-0.048	-0.0404	0.36283	0.3362	FALSE	FALSE	FALSE	finn-b-M13_ANKYLOSPON	10	89608892	0.0394	NA	0.3058	Ankylosing Spondylitis	Ankylosing spondylitis	Ankylosing spondylitis || ||	TRUE	igd	NA	NA	NA	NA	NA	NA	NA	4148_49_PAPPA_PAPP_A	PAPPA	chr10	87849135	0.008777	4.535e-08	35357	TRUE	reported	textfile	2	1	TRUE
rs12431998	A	G	A	G	-0.0837	0.0095	0.20834	0.1644	FALSE	FALSE	FALSE	finn-b-M13_ANKYLOSPON	14	21432455	0.0501	NA	0.8502	Ankylosing Spondylitis	Ankylosing spondylitis	Ankylosing spondylitis || ||	TRUE	igd	NA	NA	NA	NA	NA	NA	NA	4148_49_PAPPA_PAPP_A	PAPPA	chr14	20964296	0.010219	2.592e-16	35342	TRUE	reported	textfile	2	1	TRUE
rs1260326	C	T	C	T	0.0564	-0.0305	0.34132	0.6495	FALSE	FALSE	FALSE	finn-b-M13_ANKYLOSPON	2	27730940	0.039	NA	0.4342	Ankylosing Spondylitis	Ankylosing spondylitis	Ankylosing spondylitis || ||	TRUE	igd	NA	NA	NA	NA	NA	NA	NA	4148_49_PAPPA_PAPP_A	PAPPA	chr2	27508073	0.008898	2.322e-10	35373	TRUE	reported	textfile	2	1	TRUE
rs13001714	G	A	G	A	0.054	-0.1074	0.42436	0.3941	FALSE	FALSE	FALSE	finn-b-M13_ANKYLOSPON	2	102960485	0.0381	NA	0.004797	Ankylosing Spondylitis	Ankylosing spondylitis	Ankylosing spondylitis || ||	TRUE	igd	NA	NA	NA	NA	NA	NA	NA	4148_49_PAPPA_PAPP_A	PAPPA	chr2	102344025	0.008516	2.284e-10	35366	TRUE	reported	textfile	2	1	TRUE
rs13089722	A	G	A	G	-0.2361	-0.0017	0.13554	0.09337	FALSE	FALSE	FALSE	finn-b-M13_ANKYLOSPON	3	128306757	0.0638	NA	0.979	Ankylosing Spondylitis	Ankylosing spondylitis	Ankylosing spondylitis || ||	TRUE	igd	NA	NA	NA	NA	NA	NA	NA	4148_49_PAPPA_PAPP_A	PAPPA	chr3	128587914	0.0123	4.015e-82	35363	TRUE	reported	textfile	2	1	TRUE
rs13256023	T	C	T	C	-0.1311	0.0925	0.18528	0.1934	FALSE	FALSE	FALSE	finn-b-M13_ANKYLOSPON	8	61648551	0.0469	NA	0.0484596	Ankylosing Spondylitis	Ankylosing spondylitis	Ankylosing spondylitis || ||	TRUE	igd	NA	NA	NA	NA	NA	NA	NA	4148_49_PAPPA_PAPP_A	PAPPA	chr8	60735992	0.01073	2.472e-34	35360	TRUE	reported	textfile	2	1	TRUE
rs17354348	G	A	G	A	0.064	-0.013	0.30374	0.2203	FALSE	FALSE	FALSE	finn-b-M13_ANKYLOSPON	2	213835977	0.0451	NA	0.774	Ankylosing Spondylitis	Ankylosing spondylitis	Ankylosing spondylitis || ||	TRUE	igd	NA	NA	NA	NA	NA	NA	NA	4148_49_PAPPA_PAPP_A	PAPPA	chr2	212971253	0.0091	2.019e-12	35359	TRUE	reported	textfile	2	1	TRUE
rs193607	G	A	G	A	-0.0856	0.0238	0.18723	0.7774	FALSE	FALSE	FALSE	finn-b-M13_ANKYLOSPON	2	202639198	0.0447	NA	0.5944	Ankylosing Spondylitis	Ankylosing spondylitis	Ankylosing spondylitis || ||	TRUE	igd	NA	NA	NA	NA	NA	NA	NA	4148_49_PAPPA_PAPP_A	PAPPA	chr2	201774475	0.010679	1.094e-15	35366	TRUE	reported	textfile	2	1	TRUE
rs2242892	A	G	A	G	-0.1029	0.0548	0.07683	0.106	FALSE	FALSE	FALSE	finn-b-M13_ANKYLOSPON	21	36395974	0.0605	NA	0.3651	Ankylosing Spondylitis	Ankylosing spondylitis	Ankylosing spondylitis || ||	TRUE	igd	NA	NA	NA	NA	NA	NA	NA	4148_49_PAPPA_PAPP_A	PAPPA	chr21	35023677	0.015828	7.977e-11	35377	TRUE	reported	textfile	2	1	TRUE
rs2305637	T	C	T	C	0.1288	0.1021	0.15762	0.2339	FALSE	FALSE	FALSE	finn-b-M13_ANKYLOSPON	3	47045846	0.0438	NA	0.0198802	Ankylosing Spondylitis	Ankylosing spondylitis	Ankylosing spondylitis || ||	TRUE	igd	NA	NA	NA	NA	NA	NA	NA	4148_49_PAPPA_PAPP_A	PAPPA	chr3	47004356	0.011425	1.764e-29	35343	TRUE	reported	textfile	2	1	TRUE
rs2694616	C	T	C	T	0.1253	-0.0417	0.48571	0.4353	FALSE	FALSE	FALSE	finn-b-M13_ANKYLOSPON	2	61657003	0.0376	NA	0.2673	Ankylosing Spondylitis	Ankylosing spondylitis	Ankylosing spondylitis || ||	TRUE	igd	NA	NA	NA	NA	NA	NA	NA	4148_49_PAPPA_PAPP_A	PAPPA	chr2	61429868	0.008343	5.535e-51	35353	TRUE	reported	textfile	2	1	TRUE
rs28371059	T	A	T	A	0.0469	0.0697	0.40963	0.4183	FALSE	TRUE	FALSE	finn-b-M13_ANKYLOSPON	8	61188793	0.0377	NA	0.06422	Ankylosing Spondylitis	Ankylosing spondylitis	Ankylosing spondylitis || ||	TRUE	igd	TRUE	rs28371059	rs13269899	T	A	T	C	4148_49_PAPPA_PAPP_A	PAPPA	chr8	60271334	0.008516	3.649e-08	35359	TRUE	reported	textfile	2	1	TRUE
rs35350651	AC	A	AC	A	-0.0646	-0.0148	0.38589	0.5683	FALSE	FALSE	FALSE	finn-b-M13_ANKYLOSPON	12	111907431	0.0375	NA	0.6925	Ankylosing Spondylitis	Ankylosing spondylitis	Ankylosing spondylitis || ||	TRUE	igd	NA	NA	NA	NA	NA	NA	NA	4148_49_PAPPA_PAPP_A	PAPPA	chr12	111469627	0.008606	6.07e-14	35371	TRUE	reported	textfile	2	1	TRUE
rs35829912	T	C	T	C	-0.0504	-0.0479	0.28585	0.2622	FALSE	FALSE	FALSE	finn-b-M13_ANKYLOSPON	15	50344676	0.0424	NA	0.2589	Ankylosing Spondylitis	Ankylosing spondylitis	Ankylosing spondylitis || ||	TRUE	igd	NA	NA	NA	NA	NA	NA	NA	4148_49_PAPPA_PAPP_A	PAPPA	chr15	50052479	0.009185	4.089e-08	35359	TRUE	reported	textfile	2	1	TRUE
rs3785496	G	A	G	A	0.0541	0.0141	0.28451	0.3312	FALSE	FALSE	FALSE	finn-b-M13_ANKYLOSPON	17	56274133	0.0394	NA	0.7209	Ankylosing Spondylitis	Ankylosing spondylitis	Ankylosing spondylitis || ||	TRUE	igd	NA	NA	NA	NA	NA	NA	NA	4148_49_PAPPA_PAPP_A	PAPPA	chr17	58196772	0.009257	5.094e-09	35367	TRUE	reported	textfile	2	1	TRUE
rs4807601	G	A	G	A	-0.1124	-0.0051	0.49735	0.5858	FALSE	FALSE	FALSE	finn-b-M13_ANKYLOSPON	19	4547917	0.0381	NA	0.894	Ankylosing Spondylitis	Ankylosing spondylitis	Ankylosing spondylitis || ||	TRUE	igd	NA	NA	NA	NA	NA	NA	NA	4148_49_PAPPA_PAPP_A	PAPPA	chr19	4547905	0.008409	9.52e-41	35350	TRUE	reported	textfile	2	1	TRUE
rs56003704	A	G	A	G	-0.0995	-0.0583	0.07244	0.04231	FALSE	FALSE	FALSE	finn-b-M13_ANKYLOSPON	3	128682198	0.0925	NA	0.5285	Ankylosing Spondylitis	Ankylosing spondylitis	Ankylosing spondylitis || ||	TRUE	igd	NA	NA	NA	NA	NA	NA	NA	4148_49_PAPPA_PAPP_A	PAPPA	chr3	128963355	0.016221	8.568e-10	35364	TRUE	reported	textfile	2	1	TRUE
rs7323613	A	C	A	C	-0.0784	-0.0479	0.21819	0.1538	FALSE	FALSE	FALSE	finn-b-M13_ANKYLOSPON	13	41581666	0.0516	NA	0.3535	Ankylosing Spondylitis	Ankylosing spondylitis	Ankylosing spondylitis || ||	TRUE	igd	NA	NA	NA	NA	NA	NA	NA	4148_49_PAPPA_PAPP_A	PAPPA	chr13	41007530	0.010156	1.169e-14	35358	TRUE	reported	textfile	2	1	TRUE
rs78198540	A	G	A	G	-0.4003	-0.033	0.01752	0.02655	FALSE	FALSE	FALSE	finn-b-M13_ANKYLOSPON	19	40217695	0.1164	NA	0.7769	Ankylosing Spondylitis	Ankylosing spondylitis	Ankylosing spondylitis || ||	TRUE	igd	NA	NA	NA	NA	NA	NA	NA	4148_49_PAPPA_PAPP_A	PAPPA	chr19	39727055	0.032099	1.077e-35	35376	TRUE	reported	textfile	2	1	TRUE
rs7840212	T	C	T	C	-0.072	0.0533	0.32442	0.2975	FALSE	FALSE	FALSE	finn-b-M13_ANKYLOSPON	8	130599247	0.0408	NA	0.1911	Ankylosing Spondylitis	Ankylosing spondylitis	Ankylosing spondylitis || ||	TRUE	igd	NA	NA	NA	NA	NA	NA	NA	4148_49_PAPPA_PAPP_A	PAPPA	chr8	129587001	0.008924	7.127e-16	35372	TRUE	reported	textfile	2	1	TRUE
rs10068466	T	C	T	C	-0.0503	-0.0904	0.31261	0.2911	FALSE	FALSE	FALSE	finn-b-M13_ANKYLOSPON	5	141524612	0.0409	NA	0.0272201	Ankylosing Spondylitis	Ankylosing spondylitis	Ankylosing spondylitis || ||	TRUE	igd	NA	NA	NA	NA	NA	NA	NA	15576_158_RNASE3_ECP	RNASE3	chr5	142145047	0.008806	1.118e-08	35373	TRUE	reported	textfile	2	1	TRUE
rs11156734	T	C	T	C	-0.284	-0.0358	0.26296	0.75	FALSE	FALSE	FALSE	finn-b-M13_ANKYLOSPON	14	21347232	0.0431	NA	0.406	Ankylosing Spondylitis	Ankylosing spondylitis	Ankylosing spondylitis || ||	TRUE	igd	NA	NA	NA	NA	NA	NA	NA	15576_158_RNASE3_ECP	RNASE3	chr14	20879073	0.009328	1e-200	35337	TRUE	reported	textfile	2	1	TRUE
rs113022713	C	G	C	G	-0.2995	0.0442	0.02447	0.009195	FALSE	TRUE	FALSE	finn-b-M13_ANKYLOSPON	14	21413442	0.1986	NA	0.8237	Ankylosing Spondylitis	Ankylosing spondylitis	Ankylosing spondylitis || ||	TRUE	igd	NA	NA	NA	NA	NA	NA	NA	15576_158_RNASE3_ECP	RNASE3	chr14	20945283	0.026596	2.047e-29	35341	TRUE	reported	textfile	2	2	TRUE
rs13089722	A	G	A	G	-0.1081	-0.0017	0.13554	0.09337	FALSE	FALSE	FALSE	finn-b-M13_ANKYLOSPON	3	128306757	0.0638	NA	0.979	Ankylosing Spondylitis	Ankylosing spondylitis	Ankylosing spondylitis || ||	TRUE	igd	NA	NA	NA	NA	NA	NA	NA	15576_158_RNASE3_ECP	RNASE3	chr3	128587914	0.011989	1.945e-19	35363	TRUE	reported	textfile	2	1	TRUE
rs13390874	T	C	T	C	0.0574	0.0246	0.2456	0.2291	FALSE	FALSE	FALSE	finn-b-M13_ANKYLOSPON	2	43353230	0.0442	NA	0.5781	Ankylosing Spondylitis	Ankylosing spondylitis	Ankylosing spondylitis || ||	TRUE	igd	NA	NA	NA	NA	NA	NA	NA	15576_158_RNASE3_ECP	RNASE3	chr2	43126091	0.009489	1.455e-09	35360	TRUE	reported	textfile	2	1	TRUE
rs143057962	A	G	A	G	-0.129	-0.0876	0.04091	0.02809	FALSE	FALSE	FALSE	finn-b-M13_ANKYLOSPON	14	21583896	0.1219	NA	0.4723	Ankylosing Spondylitis	Ankylosing spondylitis	Ankylosing spondylitis || ||	TRUE	igd	NA	NA	NA	NA	NA	NA	NA	15576_158_RNASE3_ECP	RNASE3	chr14	21115737	0.021147	1.06e-09	35341	TRUE	reported	textfile	2	1	TRUE
rs148300946	C	A	C	A	-0.2484	0.2061	0.01015	0.00817	FALSE	FALSE	FALSE	finn-b-M13_ANKYLOSPON	14	21123187	0.2106	NA	0.3277	Ankylosing Spondylitis	Ankylosing spondylitis	Ankylosing spondylitis || ||	TRUE	igd	NA	NA	NA	NA	NA	NA	NA	15576_158_RNASE3_ECP	RNASE3	chr14	20655028	0.042396	4.656e-09	35331	TRUE	reported	textfile	2	1	TRUE
rs17354348	G	A	G	A	0.0496	-0.013	0.30374	0.2203	FALSE	FALSE	FALSE	finn-b-M13_ANKYLOSPON	2	213835977	0.0451	NA	0.774	Ankylosing Spondylitis	Ankylosing spondylitis	Ankylosing spondylitis || ||	TRUE	igd	NA	NA	NA	NA	NA	NA	NA	15576_158_RNASE3_ECP	RNASE3	chr2	212971253	0.008849	2.079e-08	35359	TRUE	reported	textfile	2	1	TRUE
rs2006079	A	G	A	G	-0.1555	-0.055	0.03461	0.01198	FALSE	FALSE	FALSE	finn-b-M13_ANKYLOSPON	14	21267547	0.172	NA	0.749	Ankylosing Spondylitis	Ankylosing spondylitis	Ankylosing spondylitis || ||	TRUE	igd	NA	NA	NA	NA	NA	NA	NA	15576_158_RNASE3_ECP	RNASE3	chr14	20799388	0.022481	4.617e-12	35336	TRUE	reported	textfile	2	1	TRUE
rs2593620	G	A	G	A	0.062	-0.0427	0.48569	0.4356	FALSE	FALSE	FALSE	finn-b-M13_ANKYLOSPON	2	61613261	0.0375	NA	0.2549	Ankylosing Spondylitis	Ankylosing spondylitis	Ankylosing spondylitis || ||	TRUE	igd	NA	NA	NA	NA	NA	NA	NA	15576_158_RNASE3_ECP	RNASE3	chr2	61386126	0.008125	2.334e-14	35353	TRUE	reported	textfile	2	1	TRUE
rs3774298	A	G	A	G	-0.0634	0.0375	0.3496	0.6273	FALSE	FALSE	FALSE	finn-b-M13_ANKYLOSPON	3	187460099	0.0393	NA	0.34	Ankylosing Spondylitis	Ankylosing spondylitis	Ankylosing spondylitis || ||	TRUE	igd	NA	NA	NA	NA	NA	NA	NA	15576_158_RNASE3_ECP	RNASE3	chr3	187742311	0.008583	1.508e-13	35369	TRUE	reported	textfile	2	1	TRUE
rs4580194	G	A	G	A	0.0505	-0.0684	0.43092	0.4074	FALSE	FALSE	FALSE	finn-b-M13_ANKYLOSPON	17	38126477	0.038	NA	0.0717695	Ankylosing Spondylitis	Ankylosing spondylitis	Ankylosing spondylitis || ||	TRUE	igd	NA	NA	NA	NA	NA	NA	NA	15576_158_RNASE3_ECP	RNASE3	chr17	39970224	0.008242	8.956e-10	35379	TRUE	reported	textfile	2	1	TRUE
rs56185965	A	T	A	T	0.0751	0.0821	0.15922	0.2301	FALSE	TRUE	FALSE	finn-b-M13_ANKYLOSPON	3	47580158	0.0445	NA	0.0650999	Ankylosing Spondylitis	Ankylosing spondylitis	Ankylosing spondylitis || ||	TRUE	igd	NA	NA	NA	NA	NA	NA	NA	15576_158_RNASE3_ECP	RNASE3	chr3	47538668	0.011037	1.014e-11	35343	TRUE	reported	textfile	2	1	TRUE
rs72659967	A	G	A	G	-0.3699	0.3608	0.01054	0.007806	FALSE	FALSE	FALSE	finn-b-M13_ANKYLOSPON	14	21143968	0.2114	NA	0.0879691	Ankylosing Spondylitis	Ankylosing spondylitis	Ankylosing spondylitis || ||	TRUE	igd	NA	NA	NA	NA	NA	NA	NA	15576_158_RNASE3_ECP	RNASE3	chr14	20675809	0.040484	6.418e-20	35337	TRUE	reported	textfile	2	1	TRUE
rs7310615	G	C	G	C	-0.061	0.0122	0.37607	0.414	FALSE	TRUE	FALSE	finn-b-M13_ANKYLOSPON	12	111865049	0.0378	NA	0.746	Ankylosing Spondylitis	Ankylosing spondylitis	Ankylosing spondylitis || ||	TRUE	igd	NA	NA	NA	NA	NA	NA	NA	15576_158_RNASE3_ECP	RNASE3	chr12	111427245	0.00841	4.059e-13	35370	TRUE	reported	textfile	2	1	TRUE
rs7576634	G	C	G	C	0.1223	-0.1303	0.05242	0.04396	FALSE	TRUE	FALSE	finn-b-M13_ANKYLOSPON	2	65084135	0.0914	NA	0.1537	Ankylosing Spondylitis	Ankylosing spondylitis	Ankylosing spondylitis || ||	TRUE	igd	NA	NA	NA	NA	NA	NA	NA	15576_158_RNASE3_ECP	RNASE3	chr2	64857001	0.018201	1.826e-11	35346	TRUE	reported	textfile	2	1	TRUE
rs7612124	C	G	C	G	0.0577	-0.0587	0.26893	0.2683	FALSE	TRUE	FALSE	finn-b-M13_ANKYLOSPON	3	186629144	0.042	NA	0.1621	Ankylosing Spondylitis	Ankylosing spondylitis	Ankylosing spondylitis || ||	TRUE	igd	NA	NA	NA	NA	NA	NA	NA	15576_158_RNASE3_ECP	RNASE3	chr3	186911355	0.009217	3.841e-10	35367	TRUE	reported	textfile	2	1	TRUE
rs76428106	C	T	C	T	0.2138	-0.3334	0.01359	0.01221	FALSE	FALSE	FALSE	finn-b-M13_ANKYLOSPON	13	28604007	0.1741	NA	0.0555303	Ankylosing Spondylitis	Ankylosing spondylitis	Ankylosing spondylitis || ||	TRUE	igd	NA	NA	NA	NA	NA	NA	NA	15576_158_RNASE3_ECP	RNASE3	chr13	28029870	0.035379	1.512e-09	35363	TRUE	reported	textfile	2	1	TRUE
rs10068638	A	G	A	G	0.0509	-0.0816	0.48364	0.5288	FALSE	FALSE	FALSE	finn-b-M13_ANKYLOSPON	5	115300991	0.0373	NA	0.0284597	Ankylosing Spondylitis	Ankylosing spondylitis	Ankylosing spondylitis || ||	TRUE	igd	NA	NA	NA	NA	NA	NA	NA	5708_1_LEAP2_LEAP2	LEAP2	chr5	115965294	0.008232	6.275e-10	35347	TRUE	reported	textfile	2	1	TRUE
rs10761737	C	T	C	T	-0.0476	-0.0023	0.43543	0.3847	FALSE	FALSE	FALSE	finn-b-M13_ANKYLOSPON	10	65052205	0.0383	NA	0.9514	Ankylosing Spondylitis	Ankylosing spondylitis	Ankylosing spondylitis || ||	TRUE	igd	NA	NA	NA	NA	NA	NA	NA	5708_1_LEAP2_LEAP2	LEAP2	chr10	63292445	0.008203	6.531e-09	35351	TRUE	reported	textfile	2	1	TRUE
rs113414093	A	G	A	G	0.0896	-0.0537	0.08768	0.08533	FALSE	FALSE	FALSE	finn-b-M13_ANKYLOSPON	2	219859171	0.0672	NA	0.4249	Ankylosing Spondylitis	Ankylosing spondylitis	Ankylosing spondylitis || ||	TRUE	igd	NA	NA	NA	NA	NA	NA	NA	5708_1_LEAP2_LEAP2	LEAP2	chr2	218994449	0.01457	7.757e-10	35363	TRUE	reported	textfile	2	1	TRUE
rs1260326	C	T	C	T	-0.1049	-0.0305	0.34132	0.6495	FALSE	FALSE	FALSE	finn-b-M13_ANKYLOSPON	2	27730940	0.039	NA	0.4342	Ankylosing Spondylitis	Ankylosing spondylitis	Ankylosing spondylitis || ||	TRUE	igd	NA	NA	NA	NA	NA	NA	NA	5708_1_LEAP2_LEAP2	LEAP2	chr2	27508073	0.008635	5.865e-34	35373	TRUE	reported	textfile	2	1	TRUE
rs13360043	T	C	T	C	0.1449	-0.1203	0.04039	0.04744	FALSE	FALSE	FALSE	finn-b-M13_ANKYLOSPON	5	132643662	0.0877	NA	0.1701	Ankylosing Spondylitis	Ankylosing spondylitis	Ankylosing spondylitis || ||	TRUE	igd	NA	NA	NA	NA	NA	NA	NA	5708_1_LEAP2_LEAP2	LEAP2	chr5	133307970	0.020954	4.673e-12	35349	TRUE	reported	textfile	2	1	TRUE
rs150611042	A	C	A	C	0.1189	0.1006	0.09862	0.02499	FALSE	FALSE	FALSE	finn-b-M13_ANKYLOSPON	9	117083803	0.1212	NA	0.4065	Ankylosing Spondylitis	Ankylosing spondylitis	Ankylosing spondylitis || ||	TRUE	igd	NA	NA	NA	NA	NA	NA	NA	5708_1_LEAP2_LEAP2	LEAP2	chr9	114321523	0.013817	7.605e-18	35361	TRUE	reported	textfile	2	1	TRUE
rs150844304	C	A	C	A	0.1486	-0.3178	0.0276	0.004985	FALSE	FALSE	FALSE	finn-b-M13_ANKYLOSPON	15	43726625	0.2658	NA	0.2319	Ankylosing Spondylitis	Ankylosing spondylitis	Ankylosing spondylitis || ||	TRUE	igd	NA	NA	NA	NA	NA	NA	NA	5708_1_LEAP2_LEAP2	LEAP2	chr15	43434427	0.024794	2.056e-09	35363	TRUE	reported	textfile	2	1	TRUE
rs152784	G	A	G	A	-0.1335	0.0246	0.06195	0.9752	FALSE	FALSE	FALSE	finn-b-M13_ANKYLOSPON	5	132772431	0.12	NA	0.8375	Ankylosing Spondylitis	Ankylosing spondylitis	Ankylosing spondylitis || ||	TRUE	igd	NA	NA	NA	NA	NA	NA	NA	5708_1_LEAP2_LEAP2	LEAP2	chr5	133436739	0.017054	4.958e-15	35351	TRUE	reported	textfile	2	1	TRUE
rs2954038	A	C	A	C	-0.0581	-0.0232	0.31787	0.7407	FALSE	FALSE	FALSE	finn-b-M13_ANKYLOSPON	8	126507389	0.0423	NA	0.583201	Ankylosing Spondylitis	Ankylosing spondylitis	Ankylosing spondylitis || ||	TRUE	igd	NA	NA	NA	NA	NA	NA	NA	5708_1_LEAP2_LEAP2	LEAP2	chr8	125495147	0.008746	3.073e-11	35367	TRUE	reported	textfile	2	1	TRUE
rs757537	G	A	G	A	0.3696	-0.0026	0.12655	0.1402	FALSE	FALSE	FALSE	finn-b-M13_ANKYLOSPON	5	132151071	0.0536	NA	0.9618	Ankylosing Spondylitis	Ankylosing spondylitis	Ankylosing spondylitis || ||	TRUE	igd	NA	NA	NA	NA	NA	NA	NA	5708_1_LEAP2_LEAP2	LEAP2	chr5	132815379	0.012189	1e-200	35348	TRUE	reported	textfile	2	1	TRUE
rs7717377	G	A	G	A	0.1	0.0285	0.42237	0.3497	FALSE	FALSE	FALSE	finn-b-M13_ANKYLOSPON	5	132491562	0.0391	NA	0.4656	Ankylosing Spondylitis	Ankylosing spondylitis	Ankylosing spondylitis || ||	TRUE	igd	NA	NA	NA	NA	NA	NA	NA	5708_1_LEAP2_LEAP2	LEAP2	chr5	133155870	0.008281	1.423e-33	35347	TRUE	reported	textfile	2	1	TRUE
rs10068965	A	G	A	G	0.0515	-0.0399	0.4782	0.5789	FALSE	FALSE	FALSE	finn-b-M13_ANKYLOSPON	5	72102848	0.0377	NA	0.2898	Ankylosing Spondylitis	Ankylosing spondylitis	Ankylosing spondylitis || ||	TRUE	igd	NA	NA	NA	NA	NA	NA	NA	8660_5_OLFML3_OLFL3	OLFML3	chr5	72807021	0.008271	4.757e-10	35355	TRUE	reported	textfile	2	1	TRUE
rs1448110	C	T	C	T	0.0549	-0.0163	0.46396	0.5261	FALSE	FALSE	FALSE	finn-b-M13_ANKYLOSPON	2	107404374	0.0372	NA	0.662101	Ankylosing Spondylitis	Ankylosing spondylitis	Ankylosing spondylitis || ||	TRUE	igd	NA	NA	NA	NA	NA	NA	NA	8660_5_OLFML3_OLFL3	OLFML3	chr2	106787918	0.008325	4.275e-11	35359	TRUE	reported	textfile	2	1	TRUE
rs17531384	G	C	G	C	-0.067	0.0881	0.15653	0.09542	FALSE	TRUE	FALSE	finn-b-M13_ANKYLOSPON	1	114561224	0.0633	NA	0.1638	Ankylosing Spondylitis	Ankylosing spondylitis	Ankylosing spondylitis || ||	TRUE	igd	NA	NA	NA	NA	NA	NA	NA	8660_5_OLFML3_OLFL3	OLFML3	chr1	114018602	0.011411	4.319e-09	35348	TRUE	reported	textfile	2	1	TRUE
rs2413595	C	T	C	T	0.0532	-0.08	0.45877	0.6	FALSE	FALSE	FALSE	finn-b-M13_ANKYLOSPON	22	39930197	0.0379	NA	0.0345303	Ankylosing Spondylitis	Ankylosing spondylitis	Ankylosing spondylitis || ||	TRUE	igd	NA	NA	NA	NA	NA	NA	NA	8660_5_OLFML3_OLFL3	OLFML3	chr22	39534192	0.008349	1.864e-10	35368	TRUE	reported	textfile	2	1	TRUE
rs2436670	T	A	T	A	0.0515	0.0321	0.32763	0.325	FALSE	TRUE	FALSE	finn-b-M13_ANKYLOSPON	10	17844195	0.0402	NA	0.4241	Ankylosing Spondylitis	Ankylosing spondylitis	Ankylosing spondylitis || ||	TRUE	igd	NA	NA	NA	NA	NA	NA	NA	8660_5_OLFML3_OLFL3	OLFML3	chr10	17802196	0.00888	6.642e-09	35353	TRUE	reported	textfile	2	1	TRUE
rs4381184	C	A	C	A	0.0931	0.0473	0.29871	0.7208	FALSE	FALSE	FALSE	finn-b-M13_ANKYLOSPON	1	114489769	0.0414	NA	0.2525	Ankylosing Spondylitis	Ankylosing spondylitis	Ankylosing spondylitis || ||	TRUE	igd	NA	NA	NA	NA	NA	NA	NA	8660_5_OLFML3_OLFL3	OLFML3	chr1	113947147	0.009095	1.37e-24	35350	TRUE	reported	textfile	2	1	TRUE
rs56254331	C	A	C	A	0.0696	0.0139	0.18291	0.2214	FALSE	FALSE	FALSE	finn-b-M13_ANKYLOSPON	19	41826020	0.0449	NA	0.7568	Ankylosing Spondylitis	Ankylosing spondylitis	Ankylosing spondylitis || ||	TRUE	igd	NA	NA	NA	NA	NA	NA	NA	8660_5_OLFML3_OLFL3	OLFML3	chr19	41320115	0.010759	9.863e-11	35375	TRUE	reported	textfile	2	1	TRUE
rs61830291	C	A	C	A	0.0862	0.0125	0.10488	0.1155	FALSE	FALSE	FALSE	finn-b-M13_ANKYLOSPON	1	221001142	0.0585	NA	0.8302	Ankylosing Spondylitis	Ankylosing spondylitis	Ankylosing spondylitis || ||	TRUE	igd	NA	NA	NA	NA	NA	NA	NA	8660_5_OLFML3_OLFL3	OLFML3	chr1	220827800	0.013595	2.286e-10	35353	TRUE	reported	textfile	2	1	TRUE
rs760715	C	T	C	T	0.0913	0.0165	0.26206	0.3269	FALSE	FALSE	FALSE	finn-b-M13_ANKYLOSPON	22	39862343	0.04	NA	0.679401	Ankylosing Spondylitis	Ankylosing spondylitis	Ankylosing spondylitis || ||	TRUE	igd	NA	NA	NA	NA	NA	NA	NA	8660_5_OLFML3_OLFL3	OLFML3	chr22	39466338	0.009419	3.231e-22	35366	TRUE	reported	textfile	2	1	TRUE
rs77262773	T	C	T	C	0.1865	0.0811	0.02263	0.006961	FALSE	FALSE	FALSE	finn-b-M13_ANKYLOSPON	17	67249711	0.2282	NA	0.7224	Ankylosing Spondylitis	Ankylosing spondylitis	Ankylosing spondylitis || ||	TRUE	igd	NA	NA	NA	NA	NA	NA	NA	8660_5_OLFML3_OLFL3	OLFML3	chr17	69253570	0.027517	1.221e-11	35371	TRUE	reported	textfile	2	1	TRUE
rs7951028	A	G	A	G	-0.0979	0.0886	0.10744	0.1835	FALSE	FALSE	FALSE	finn-b-M13_ANKYLOSPON	11	126238394	0.0481	NA	0.0656296	Ankylosing Spondylitis	Ankylosing spondylitis	Ankylosing spondylitis || ||	TRUE	igd	NA	NA	NA	NA	NA	NA	NA	8660_5_OLFML3_OLFL3	OLFML3	chr11	126368499	0.013381	2.551e-13	35375	TRUE	reported	textfile	2	1	TRUE
rs80215761	T	C	T	C	-0.119	-0.0971	0.0532	0.05007	FALSE	FALSE	FALSE	finn-b-M13_ANKYLOSPON	11	7507174	0.0857	NA	0.2573	Ankylosing Spondylitis	Ankylosing spondylitis	Ankylosing spondylitis || ||	TRUE	igd	NA	NA	NA	NA	NA	NA	NA	8660_5_OLFML3_OLFL3	OLFML3	chr11	7485943	0.018319	8.252e-11	35375	TRUE	reported	textfile	2	1	TRUE
rs10068965	A	G	A	G	0.0464	-0.0399	0.4782	0.5789	FALSE	FALSE	FALSE	finn-b-M13_ANKYLOSPON	5	72102848	0.0377	NA	0.2898	Ankylosing Spondylitis	Ankylosing spondylitis	Ankylosing spondylitis || ||	TRUE	igd	NA	NA	NA	NA	NA	NA	NA	3327_27_NTN4_NET4	NTN4	chr5	72807021	0.008308	2.334e-08	35355	TRUE	reported	textfile	2	1	TRUE
rs10777719	C	T	C	T	0.0795	-0.0211	0.29946	0.3968	FALSE	FALSE	FALSE	finn-b-M13_ANKYLOSPON	12	96081084	0.038	NA	0.5798	Ankylosing Spondylitis	Ankylosing spondylitis	Ankylosing spondylitis || ||	TRUE	igd	NA	NA	NA	NA	NA	NA	NA	3327_27_NTN4_NET4	NTN4	chr12	95687308	0.009135	3.228e-18	35362	TRUE	reported	textfile	2	1	TRUE
rs11612228	T	C	T	C	-0.0574	0.0092	0.3782	0.2806	FALSE	FALSE	FALSE	finn-b-M13_ANKYLOSPON	12	576984	0.0414	NA	0.8233	Ankylosing Spondylitis	Ankylosing spondylitis	Ankylosing spondylitis || ||	TRUE	igd	NA	NA	NA	NA	NA	NA	NA	3327_27_NTN4_NET4	NTN4	chr12	467818	0.008613	2.654e-11	35311	TRUE	reported	textfile	2	1	TRUE
rs17288108	G	A	G	A	-0.2526	-0.0312	0.14241	0.1708	FALSE	FALSE	FALSE	finn-b-M13_ANKYLOSPON	12	96131895	0.0492	NA	0.5254	Ankylosing Spondylitis	Ankylosing spondylitis	Ankylosing spondylitis || ||	TRUE	igd	NA	NA	NA	NA	NA	NA	NA	3327_27_NTN4_NET4	NTN4	chr12	95738117	0.011818	2.349e-101	35364	TRUE	reported	textfile	2	1	TRUE
rs1800127	T	C	T	C	0.1493	0.2616	0.02781	0.0449	FALSE	FALSE	FALSE	finn-b-M13_ANKYLOSPON	12	57539082	0.0908	NA	0.00397997	Ankylosing Spondylitis	Ankylosing spondylitis	Ankylosing spondylitis || ||	TRUE	igd	NA	NA	NA	NA	NA	NA	NA	3327_27_NTN4_NET4	NTN4	chr12	57145299	0.02574	6.618e-09	35365	TRUE	reported	textfile	2	1	TRUE
rs2660888	G	A	G	A	0.0605	-0.0393	0.48797	0.4653	FALSE	FALSE	FALSE	finn-b-M13_ANKYLOSPON	12	96451687	0.0372	NA	0.2909	Ankylosing Spondylitis	Ankylosing spondylitis	Ankylosing spondylitis || ||	TRUE	igd	NA	NA	NA	NA	NA	NA	NA	3327_27_NTN4_NET4	NTN4	chr12	96057909	0.008369	4.86e-13	35361	TRUE	reported	textfile	2	1	TRUE
rs6121571	G	T	G	T	0.0884	-0.0884	0.26947	0.2241	FALSE	FALSE	FALSE	finn-b-M13_ANKYLOSPON	20	60977323	0.0446	NA	0.0474898	Ankylosing Spondylitis	Ankylosing spondylitis	Ankylosing spondylitis || ||	TRUE	igd	NA	NA	NA	NA	NA	NA	NA	3327_27_NTN4_NET4	NTN4	chr20	62402267	0.009431	7.044e-21	35335	TRUE	reported	textfile	2	1	TRUE
rs71352239	T	C	T	C	0.0528	0.0363	0.30263	0.3043	FALSE	FALSE	FALSE	finn-b-M13_ANKYLOSPON	19	45429543	0.0413	NA	0.3788	Ankylosing Spondylitis	Ankylosing spondylitis	Ankylosing spondylitis || ||	TRUE	igd	NA	NA	NA	NA	NA	NA	NA	3327_27_NTN4_NET4	NTN4	chr19	44926286	0.009082	6.114e-09	35368	TRUE	reported	textfile	2	1	TRUE
rs75892962	C	G	C	G	0.0899	0.0693	0.13341	0.1108	FALSE	TRUE	FALSE	finn-b-M13_ANKYLOSPON	2	230190815	0.0594	NA	0.2434	Ankylosing Spondylitis	Ankylosing spondylitis	Ankylosing spondylitis || ||	TRUE	igd	NA	NA	NA	NA	NA	NA	NA	3327_27_NTN4_NET4	NTN4	chr2	229326099	0.012244	2.099e-13	35359	TRUE	reported	textfile	2	1	TRUE
rs77542162	G	A	G	A	0.2091	0.0159	0.025	0.00689	FALSE	FALSE	FALSE	finn-b-M13_ANKYLOSPON	17	67081278	0.2296	NA	0.9446	Ankylosing Spondylitis	Ankylosing spondylitis	Ankylosing spondylitis || ||	TRUE	igd	NA	NA	NA	NA	NA	NA	NA	3327_27_NTN4_NET4	NTN4	chr17	69085137	0.026223	1.538e-15	35371	TRUE	reported	textfile	2	1	TRUE
rs9274470	A	G	A	G	-0.0457	0.3369	0.4672	0.5265	FALSE	FALSE	FALSE	finn-b-M13_ANKYLOSPON	6	32636434	0.0406	NA	1.08293e-16	Ankylosing Spondylitis	Ankylosing spondylitis	Ankylosing spondylitis || ||	TRUE	igd	TRUE	rs9274470	rs9274660	G	A	A	G	3327_27_NTN4_NET4	NTN4	chr6	32665840	0.008079	1.546e-08	35438	TRUE	reported	textfile	2	1	TRUE
rs10069277	G	A	G	A	-0.136	0.0049	0.10271	0.05243	FALSE	FALSE	FALSE	finn-b-M13_ANKYLOSPON	5	79184076	0.0838	NA	0.953	Ankylosing Spondylitis	Ankylosing spondylitis	Ankylosing spondylitis || ||	TRUE	igd	NA	NA	NA	NA	NA	NA	NA	3340_53_THBS4_TSP4	THBS4	chr5	79888253	0.013598	1.496e-23	35341	TRUE	reported	textfile	2	1	TRUE
rs11899888	G	A	G	A	-0.0612	-0.0463	0.20608	0.1255	FALSE	FALSE	FALSE	finn-b-M13_ANKYLOSPON	2	56102744	0.0564	NA	0.4115	Ankylosing Spondylitis	Ankylosing spondylitis	Ankylosing spondylitis || ||	TRUE	igd	NA	NA	NA	NA	NA	NA	NA	3340_53_THBS4_TSP4	THBS4	chr2	55875609	0.010253	2.389e-09	35349	TRUE	reported	textfile	2	1	TRUE
rs12986064	C	T	C	T	-0.0547	-0.0203	0.49197	0.467	FALSE	FALSE	FALSE	finn-b-M13_ANKYLOSPON	19	54755133	0.0376	NA	0.5883	Ankylosing Spondylitis	Ankylosing spondylitis	Ankylosing spondylitis || ||	TRUE	igd	NA	NA	NA	NA	NA	NA	NA	3340_53_THBS4_TSP4	THBS4	chr19	54251270	0.00865	2.556e-10	35368	TRUE	reported	textfile	2	1	TRUE
rs13167730	T	G	T	G	0.3753	0.0413	0.08121	0.09518	FALSE	FALSE	FALSE	finn-b-M13_ANKYLOSPON	5	79370247	0.0632	NA	0.5136	Ankylosing Spondylitis	Ankylosing spondylitis	Ankylosing spondylitis || ||	TRUE	igd	NA	NA	NA	NA	NA	NA	NA	3340_53_THBS4_TSP4	THBS4	chr5	80074424	0.015294	5.645e-133	35343	TRUE	reported	textfile	2	1	TRUE
rs2404710	A	C	A	C	0.0928	-0.0332	0.4189	0.409	FALSE	FALSE	FALSE	finn-b-M13_ANKYLOSPON	5	79256562	0.0379	NA	0.3807	Ankylosing Spondylitis	Ankylosing spondylitis	Ankylosing spondylitis || ||	TRUE	igd	NA	NA	NA	NA	NA	NA	NA	3340_53_THBS4_TSP4	THBS4	chr5	79960739	0.008421	3.059e-28	35341	TRUE	reported	textfile	2	1	TRUE
rs3890787	C	T	C	T	0.0562	0.052	0.24277	0.2568	FALSE	FALSE	FALSE	finn-b-M13_ANKYLOSPON	2	69370771	0.0425	NA	0.2216	Ankylosing Spondylitis	Ankylosing spondylitis	Ankylosing spondylitis || ||	TRUE	igd	NA	NA	NA	NA	NA	NA	NA	3340_53_THBS4_TSP4	THBS4	chr2	69143639	0.009634	5.419e-09	35361	TRUE	reported	textfile	2	1	TRUE
rs10922098	T	C	T	C	-0.0774	-0.039	0.40011	0.5635	FALSE	FALSE	FALSE	finn-b-M13_ANKYLOSPON	1	196664651	0.0374	NA	0.2971	Ankylosing Spondylitis	Ankylosing spondylitis	Ankylosing spondylitis || ||	TRUE	igd	NA	NA	NA	NA	NA	NA	NA	11638_42_B3GALT2_B3GT2	B3GALT2	chr1	196695521	0.008218	4.595e-21	35329	TRUE	reported	textfile	2	1	TRUE
rs148840367	A	G	A	G	0.2034	-0.037	0.01586	0.0213	FALSE	FALSE	FALSE	finn-b-M13_ANKYLOSPON	17	63981251	0.1276	NA	0.7716	Ankylosing Spondylitis	Ankylosing spondylitis	Ankylosing spondylitis || ||	TRUE	igd	NA	NA	NA	NA	NA	NA	NA	11638_42_B3GALT2_B3GT2	B3GALT2	chr17	65985133	0.033018	7.262e-10	35361	TRUE	reported	textfile	2	1	TRUE
rs182233516	T	C	T	C	0.1926	0.3199	0.01573	0.02856	FALSE	FALSE	FALSE	finn-b-M13_ANKYLOSPON	17	64240730	0.1117	NA	0.00416697	Ankylosing Spondylitis	Ankylosing spondylitis	Ankylosing spondylitis || ||	TRUE	igd	NA	NA	NA	NA	NA	NA	NA	11638_42_B3GALT2_B3GT2	B3GALT2	chr17	66244612	0.032832	4.46e-09	35360	TRUE	reported	textfile	2	1	TRUE
rs201488097	C	CCACCGCGGGCTG	C	CCACCGCGGGCTG	-0.1481	0.1087	0.10232	0.0627	FALSE	FALSE	FALSE	finn-b-M13_ANKYLOSPON	11	1769831	0.0768	NA	0.1566	Ankylosing Spondylitis	Ankylosing spondylitis	Ankylosing spondylitis || ||	TRUE	igd	NA	NA	NA	NA	NA	NA	NA	11638_42_B3GALT2_B3GT2	B3GALT2	chr11	1748601	0.013249	5.214e-29	35350	TRUE	reported	textfile	2	1	TRUE
rs210142	C	T	C	T	0.0502	-0.0611	0.28614	0.7825	FALSE	FALSE	FALSE	finn-b-M13_ANKYLOSPON	6	33546837	0.0454	NA	0.1782	Ankylosing Spondylitis	Ankylosing spondylitis	Ankylosing spondylitis || ||	TRUE	igd	NA	NA	NA	NA	NA	NA	NA	11638_42_B3GALT2_B3GT2	B3GALT2	chr6	33579060	0.008929	1.884e-08	35358	TRUE	reported	textfile	2	1	TRUE
rs6993770	T	A	T	A	-0.0618	-0.0311	0.22448	0.2232	FALSE	TRUE	FALSE	finn-b-M13_ANKYLOSPON	8	106581528	0.0449	NA	0.4885	Ankylosing Spondylitis	Ankylosing spondylitis	Ankylosing spondylitis || ||	TRUE	igd	NA	NA	NA	NA	NA	NA	NA	11638_42_B3GALT2_B3GT2	B3GALT2	chr8	105569300	0.009677	1.697e-10	35356	TRUE	reported	textfile	2	1	TRUE
rs72850959	C	T	C	T	-0.1671	0.0447	0.09785	0.05135	FALSE	FALSE	FALSE	finn-b-M13_ANKYLOSPON	11	1781808	0.0843	NA	0.595799	Ankylosing Spondylitis	Ankylosing spondylitis	Ankylosing spondylitis || ||	TRUE	igd	NA	NA	NA	NA	NA	NA	NA	11638_42_B3GALT2_B3GT2	B3GALT2	chr11	1760578	0.013527	4.71e-35	35350	TRUE	reported	textfile	2	1	TRUE
rs8178824	T	C	T	C	0.4364	-0.3197	0.01066	0.009337	FALSE	FALSE	FALSE	finn-b-M13_ANKYLOSPON	17	64224775	0.1947	NA	0.1006	Ankylosing Spondylitis	Ankylosing spondylitis	Ankylosing spondylitis || ||	TRUE	igd	NA	NA	NA	NA	NA	NA	NA	11638_42_B3GALT2_B3GT2	B3GALT2	chr17	66228657	0.038879	3.084e-29	35360	TRUE	reported	textfile	2	1	TRUE
rs9635249	G	A	G	A	0.0723	0.0311	0.1706	0.8005	FALSE	FALSE	FALSE	finn-b-M13_ANKYLOSPON	14	65797784	0.0464	NA	0.5025	Ankylosing Spondylitis	Ankylosing spondylitis	Ankylosing spondylitis || ||	TRUE	igd	NA	NA	NA	NA	NA	NA	NA	11638_42_B3GALT2_B3GT2	B3GALT2	chr14	65331066	0.010661	1.185e-11	35350	TRUE	reported	textfile	2	1	TRUE
rs10073440	G	A	G	A	0.0491	-0.0317	0.46303	0.4594	FALSE	FALSE	FALSE	finn-b-M13_ANKYLOSPON	5	83662645	0.0374	NA	0.3959	Ankylosing Spondylitis	Ankylosing spondylitis	Ankylosing spondylitis || ||	TRUE	igd	NA	NA	NA	NA	NA	NA	NA	9360_33_EDIL3_EDIL3	EDIL3	chr5	84366827	0.008205	2.179e-09	35342	TRUE	reported	textfile	2	1	TRUE
rs10434639	G	A	G	A	-0.0639	-0.0165	0.35296	0.317	FALSE	FALSE	FALSE	finn-b-M13_ANKYLOSPON	5	83210347	0.0399	NA	0.679499	Ankylosing Spondylitis	Ankylosing spondylitis	Ankylosing spondylitis || ||	TRUE	igd	NA	NA	NA	NA	NA	NA	NA	9360_33_EDIL3_EDIL3	EDIL3	chr5	83914528	0.008561	8.405e-14	35342	TRUE	reported	textfile	2	1	TRUE
rs17282078	A	T	A	T	-0.1411	-0.031	0.09611	0.1028	FALSE	TRUE	FALSE	finn-b-M13_ANKYLOSPON	3	124481760	0.0613	NA	0.6133	Ankylosing Spondylitis	Ankylosing spondylitis	Ankylosing spondylitis || ||	TRUE	igd	NA	NA	NA	NA	NA	NA	NA	9360_33_EDIL3_EDIL3	EDIL3	chr3	124762913	0.013855	2.328e-24	35369	TRUE	reported	textfile	2	1	TRUE
rs1803274	T	C	T	C	0.0999	0.0268	0.1903	0.1733	FALSE	FALSE	FALSE	finn-b-M13_ANKYLOSPON	3	165491280	0.049	NA	0.5844	Ankylosing Spondylitis	Ankylosing spondylitis	Ankylosing spondylitis || ||	TRUE	igd	NA	NA	NA	NA	NA	NA	NA	9360_33_EDIL3_EDIL3	EDIL3	chr3	165773492	0.010424	9.401e-22	35339	TRUE	reported	textfile	2	1	TRUE
rs3184504	C	T	C	T	0.0616	-0.0126	0.37862	0.591	FALSE	FALSE	FALSE	finn-b-M13_ANKYLOSPON	12	111884608	0.0378	NA	0.7388	Ankylosing Spondylitis	Ankylosing spondylitis	Ankylosing spondylitis || ||	TRUE	igd	NA	NA	NA	NA	NA	NA	NA	9360_33_EDIL3_EDIL3	EDIL3	chr12	111446804	0.008466	3.438e-13	35371	TRUE	reported	textfile	2	1	TRUE
rs34931250	T	C	T	C	0.1504	-0.0903	0.08188	0.06672	FALSE	FALSE	FALSE	finn-b-M13_ANKYLOSPON	17	66879927	0.075	NA	0.2283	Ankylosing Spondylitis	Ankylosing spondylitis	Ankylosing spondylitis || ||	TRUE	igd	NA	NA	NA	NA	NA	NA	NA	9360_33_EDIL3_EDIL3	EDIL3	chr17	68883786	0.015016	1.298e-23	35372	TRUE	reported	textfile	2	1	TRUE
rs35062987	T	C	T	C	0.059	-0.0538	0.21284	0.2465	FALSE	FALSE	FALSE	finn-b-M13_ANKYLOSPON	6	32590735	0.0584	NA	0.357	Ankylosing Spondylitis	Ankylosing spondylitis	Ankylosing spondylitis || ||	TRUE	igd	NA	NA	NA	NA	NA	NA	NA	9360_33_EDIL3_EDIL3	EDIL3	chr6	32622958	0.009963	3.186e-09	35439	TRUE	reported	textfile	2	1	TRUE
rs3863087	A	G	A	G	-0.0813	-0.0874	0.09559	0.8521	FALSE	FALSE	FALSE	finn-b-M13_ANKYLOSPON	3	165509887	0.0613	NA	0.1538	Ankylosing Spondylitis	Ankylosing spondylitis	Ankylosing spondylitis || ||	TRUE	igd	NA	NA	NA	NA	NA	NA	NA	9360_33_EDIL3_EDIL3	EDIL3	chr3	165792099	0.014184	9.937e-09	35338	TRUE	reported	textfile	2	2	TRUE
rs56210800	G	C	G	C	-0.1412	-0.0315	0.09593	0.1034	FALSE	TRUE	FALSE	finn-b-M13_ANKYLOSPON	3	124472592	0.0612	NA	0.6061	Ankylosing Spondylitis	Ankylosing spondylitis	Ankylosing spondylitis || ||	TRUE	igd	NA	NA	NA	NA	NA	NA	NA	9360_33_EDIL3_EDIL3	EDIL3	chr3	124753745	0.013871	2.45e-24	35369	TRUE	reported	textfile	2	1	TRUE
rs10075805	G	A	G	A	-0.0537	0.007	0.25777	0.3227	FALSE	FALSE	FALSE	finn-b-M13_ANKYLOSPON	5	31021358	0.04	NA	0.8613	Ankylosing Spondylitis	Ankylosing spondylitis	Ankylosing spondylitis || ||	TRUE	igd	NA	NA	NA	NA	NA	NA	NA	15431_31_OTC_OTCase	OTC	chr5	31021251	0.009476	1.452e-08	35386	TRUE	reported	textfile	2	1	TRUE
rs12137164	C	T	C	T	-0.057	0.0939	0.43803	0.4743	FALSE	FALSE	FALSE	finn-b-M13_ANKYLOSPON	1	155106697	0.0371	NA	0.01133	Ankylosing Spondylitis	Ankylosing spondylitis	Ankylosing spondylitis || ||	TRUE	igd	TRUE	rs12137164	rs12904	C	T	A	G	15431_31_OTC_OTCase	OTC	chr1	155123501	0.008398	1.145e-11	35365	TRUE	reported	textfile	2	1	TRUE
rs147350387	A	G	A	G	-0.2028	0.033	0.01674	0.01631	FALSE	FALSE	FALSE	finn-b-M13_ANKYLOSPON	16	2154537	0.1482	NA	0.8236	Ankylosing Spondylitis	Ankylosing spondylitis	Ankylosing spondylitis || ||	TRUE	igd	NA	NA	NA	NA	NA	NA	NA	15431_31_OTC_OTCase	OTC	chr16	2104536	0.033437	1.318e-09	35319	TRUE	reported	textfile	2	1	TRUE
rs151068477	T	G	T	G	0.1891	0.0205	0.01772	0.0147	FALSE	FALSE	FALSE	finn-b-M13_ANKYLOSPON	10	52642516	0.1557	NA	0.8951	Ankylosing Spondylitis	Ankylosing spondylitis	Ankylosing spondylitis || ||	TRUE	igd	NA	NA	NA	NA	NA	NA	NA	15431_31_OTC_OTCase	OTC	chr10	50882756	0.032274	4.651e-09	35353	TRUE	reported	textfile	2	1	TRUE
rs28650012	C	G	C	G	-0.0561	0.0068	0.27011	0.2816	FALSE	TRUE	FALSE	finn-b-M13_ANKYLOSPON	16	80497341	0.0414	NA	0.8693	Ankylosing Spondylitis	Ankylosing spondylitis	Ankylosing spondylitis || ||	TRUE	igd	NA	NA	NA	NA	NA	NA	NA	15431_31_OTC_OTCase	OTC	chr16	80463444	0.009384	2.253e-09	35379	TRUE	reported	textfile	2	1	TRUE
rs4149067	G	C	G	C	0.061	-0.0108	0.19234	0.3045	FALSE	TRUE	FALSE	finn-b-M13_ANKYLOSPON	12	21353911	0.0406	NA	0.7903	Ankylosing Spondylitis	Ankylosing spondylitis	Ankylosing spondylitis || ||	TRUE	igd	NA	NA	NA	NA	NA	NA	NA	15431_31_OTC_OTCase	OTC	chr12	21200977	0.010512	6.528e-09	35423	TRUE	reported	textfile	2	1	TRUE
rs4835265	A	C	A	C	0.123	0.0373	0.16265	0.1716	FALSE	FALSE	FALSE	finn-b-M13_ANKYLOSPON	4	146821410	0.0495	NA	0.4512	Ankylosing Spondylitis	Ankylosing spondylitis	Ankylosing spondylitis || ||	TRUE	igd	NA	NA	NA	NA	NA	NA	NA	15431_31_OTC_OTCase	OTC	chr4	145900258	0.011289	1.216e-27	35360	TRUE	reported	textfile	2	1	TRUE
rs4940689	G	A	G	A	-0.0852	-0.039	0.21998	0.7668	FALSE	FALSE	FALSE	finn-b-M13_ANKYLOSPON	18	56089116	0.0442	NA	0.3784	Ankylosing Spondylitis	Ankylosing spondylitis	Ankylosing spondylitis || ||	TRUE	igd	NA	NA	NA	NA	NA	NA	NA	15431_31_OTC_OTCase	OTC	chr18	58421884	0.010048	2.266e-17	35367	TRUE	reported	textfile	2	1	TRUE
rs7519043	T	C	T	C	0.0763	0.0524	0.43222	0.611	FALSE	FALSE	FALSE	finn-b-M13_ANKYLOSPON	1	16500523	0.0381	NA	0.1693	Ankylosing Spondylitis	Ankylosing spondylitis	Ankylosing spondylitis || ||	TRUE	igd	NA	NA	NA	NA	NA	NA	NA	15431_31_OTC_OTCase	OTC	chr1	16174028	0.008459	1.881e-19	35386	TRUE	reported	textfile	2	1	TRUE
rs9645500	G	T	G	T	0.0555	0.0003	0.27524	0.7516	FALSE	FALSE	FALSE	finn-b-M13_ANKYLOSPON	10	70986723	0.0429	NA	0.9942	Ankylosing Spondylitis	Ankylosing spondylitis	Ankylosing spondylitis || ||	TRUE	igd	NA	NA	NA	NA	NA	NA	NA	15431_31_OTC_OTCase	OTC	chr10	69226967	0.00933	2.71e-09	35362	TRUE	reported	textfile	2	1	TRUE
rs10082476	G	A	G	A	0.0829	-0.0192	0.23196	0.1342	FALSE	FALSE	FALSE	finn-b-M13_ANKYLOSPON	10	124164654	0.0547	NA	0.7259	Ankylosing Spondylitis	Ankylosing spondylitis	Ankylosing spondylitis || ||	TRUE	igd	NA	NA	NA	NA	NA	NA	NA	12459_13_PLEKHA1_PKHA1	PLEKHA1	chr10	122405138	0.00953	3.36e-18	35373	TRUE	reported	textfile	2	1	TRUE
rs10749451	T	C	T	C	-0.2428	0.0041	0.4463	0.6074	FALSE	FALSE	FALSE	finn-b-M13_ANKYLOSPON	10	124028040	0.0381	NA	0.9147	Ankylosing Spondylitis	Ankylosing spondylitis	Ankylosing spondylitis || ||	TRUE	igd	NA	NA	NA	NA	NA	NA	NA	12459_13_PLEKHA1_PKHA1	PLEKHA1	chr10	122268525	0.008009	1e-200	35372	TRUE	reported	textfile	2	1	TRUE
rs2420998	C	T	C	T	0.0967	0.0103	0.07049	0.868	FALSE	FALSE	FALSE	finn-b-M13_ANKYLOSPON	10	123894412	0.0558	NA	0.8541	Ankylosing Spondylitis	Ankylosing spondylitis	Ankylosing spondylitis || ||	TRUE	igd	NA	NA	NA	NA	NA	NA	NA	12459_13_PLEKHA1_PKHA1	PLEKHA1	chr10	122134897	0.015763	8.541e-10	35366	TRUE	reported	textfile	2	1	TRUE
rs1008369	A	G	A	G	0.0647	-0.0536	0.4616	0.528	FALSE	FALSE	FALSE	finn-b-M13_ANKYLOSPON	3	44105159	0.0378	NA	0.1564	Ankylosing Spondylitis	Ankylosing spondylitis	Ankylosing spondylitis || ||	TRUE	igd	NA	NA	NA	NA	NA	NA	NA	14634_13_LHCGR_LSHR	LHCGR	chr3	44063667	0.008145	1.969e-15	35353	TRUE	reported	textfile	2	1	TRUE
rs113685194	G	A	G	A	0.232	-0.1574	0.05245	0.01901	FALSE	FALSE	FALSE	finn-b-M13_ANKYLOSPON	3	53696813	0.1393	NA	0.2587	Ankylosing Spondylitis	Ankylosing spondylitis	Ankylosing spondylitis || ||	TRUE	igd	NA	NA	NA	NA	NA	NA	NA	14634_13_LHCGR_LSHR	LHCGR	chr3	53662786	0.018126	1.652e-37	35350	TRUE	reported	textfile	2	1	TRUE
rs1329424	G	T	G	T	-0.0553	-0.0402	0.39735	0.5638	FALSE	FALSE	FALSE	finn-b-M13_ANKYLOSPON	1	196646176	0.0374	NA	0.2831	Ankylosing Spondylitis	Ankylosing spondylitis	Ankylosing spondylitis || ||	TRUE	igd	NA	NA	NA	NA	NA	NA	NA	14634_13_LHCGR_LSHR	LHCGR	chr1	196677046	0.007995	4.617e-12	35338	TRUE	reported	textfile	2	1	TRUE
rs138404620	T	G	T	G	-0.1422	0.0466	0.07024	0.06925	FALSE	FALSE	FALSE	finn-b-M13_ANKYLOSPON	3	51557241	0.0733	NA	0.5251	Ankylosing Spondylitis	Ankylosing spondylitis	Ankylosing spondylitis || ||	TRUE	igd	NA	NA	NA	NA	NA	NA	NA	14634_13_LHCGR_LSHR	LHCGR	chr3	51523225	0.015835	2.71e-19	35342	TRUE	reported	textfile	2	1	TRUE
rs145663802	T	C	T	C	0.7369	0.1083	0.01216	0.08227	FALSE	FALSE	FALSE	finn-b-M13_ANKYLOSPON	3	47697657	0.068	NA	0.1114	Ankylosing Spondylitis	Ankylosing spondylitis	Ankylosing spondylitis || ||	TRUE	igd	NA	NA	NA	NA	NA	NA	NA	14634_13_LHCGR_LSHR	LHCGR	chr3	47656167	0.037666	3.136e-85	35344	TRUE	reported	textfile	2	1	TRUE
rs147367607	T	G	T	G	0.4447	-0.0191	0.01885	0.007356	FALSE	FALSE	FALSE	finn-b-M13_ANKYLOSPON	3	50444675	0.2189	NA	0.9306	Ankylosing Spondylitis	Ankylosing spondylitis	Ankylosing spondylitis || ||	TRUE	igd	NA	NA	NA	NA	NA	NA	NA	14634_13_LHCGR_LSHR	LHCGR	chr3	50407244	0.029862	3.727e-50	35341	TRUE	reported	textfile	2	1	TRUE
rs187979386	T	C	T	C	0.4078	0.0077	0.03103	0.02359	FALSE	FALSE	FALSE	finn-b-M13_ANKYLOSPON	3	48442923	0.123	NA	0.9503	Ankylosing Spondylitis	Ankylosing spondylitis	Ankylosing spondylitis || ||	TRUE	igd	NA	NA	NA	NA	NA	NA	NA	14634_13_LHCGR_LSHR	LHCGR	chr3	48401516	0.023584	5.485e-67	35344	TRUE	reported	textfile	2	1	TRUE
rs34537989	A	G	A	G	0.1525	0.011	0.03973	0.07893	FALSE	FALSE	FALSE	finn-b-M13_ANKYLOSPON	3	52701966	0.0698	NA	0.875	Ankylosing Spondylitis	Ankylosing spondylitis	Ankylosing spondylitis || ||	TRUE	igd	NA	NA	NA	NA	NA	NA	NA	14634_13_LHCGR_LSHR	LHCGR	chr3	52667950	0.020937	3.249e-13	35353	TRUE	reported	textfile	2	1	TRUE
rs73074378	T	C	T	C	0.515	0.0383	0.07886	0.08498	FALSE	FALSE	FALSE	finn-b-M13_ANKYLOSPON	3	48446237	0.0669	NA	0.5673	Ankylosing Spondylitis	Ankylosing spondylitis	Ankylosing spondylitis || ||	TRUE	igd	NA	NA	NA	NA	NA	NA	NA	14634_13_LHCGR_LSHR	LHCGR	chr3	48404830	0.01462	1e-200	35344	TRUE	reported	textfile	2	1	TRUE
rs9271642	G	A	G	A	0.0435	-0.0713	0.41291	0.5846	FALSE	FALSE	FALSE	finn-b-M13_ANKYLOSPON	6	32592219	0.0419	NA	0.089041	Ankylosing Spondylitis	Ankylosing spondylitis	Ankylosing spondylitis || ||	TRUE	igd	NA	NA	NA	NA	NA	NA	NA	14634_13_LHCGR_LSHR	LHCGR	chr6	32624442	0.007906	3.748e-08	35439	TRUE	reported	textfile	2	1	TRUE
rs10253461	A	G	A	G	-0.0782	0.0396	0.40893	0.6266	FALSE	FALSE	FALSE	finn-b-M13_ANKYLOSPON	7	88596934	0.0387	NA	0.3052	Ankylosing Spondylitis	Ankylosing spondylitis	Ankylosing spondylitis || ||	TRUE	igd	NA	NA	NA	NA	NA	NA	NA	13929_27_CROT_OCTC	CROT	chr7	88967620	0.008258	2.817e-21	35350	TRUE	reported	textfile	2	1	TRUE
rs10264865	A	C	A	C	-0.2042	0.1458	0.02343	0.002716	FALSE	FALSE	FALSE	finn-b-M13_ANKYLOSPON	7	84735029	0.3522	NA	0.6789	Ankylosing Spondylitis	Ankylosing spondylitis	Ankylosing spondylitis || ||	TRUE	igd	NA	NA	NA	NA	NA	NA	NA	13929_27_CROT_OCTC	CROT	chr7	85105713	0.026593	1.608e-14	35348	TRUE	reported	textfile	2	1	TRUE
rs10876550	A	G	A	G	0.0562	0.058	0.43699	0.677	FALSE	FALSE	FALSE	finn-b-M13_ANKYLOSPON	12	54712308	0.0399	NA	0.1455	Ankylosing Spondylitis	Ankylosing spondylitis	Ankylosing spondylitis || ||	TRUE	igd	NA	NA	NA	NA	NA	NA	NA	13929_27_CROT_OCTC	CROT	chr12	54318524	0.008064	3.189e-12	35374	TRUE	reported	textfile	2	1	TRUE
rs114694170	C	T	C	T	0.0907	-0.0464	0.08378	0.05612	FALSE	FALSE	FALSE	finn-b-M13_ANKYLOSPON	5	88180196	0.0807	NA	0.565599	Ankylosing Spondylitis	Ankylosing spondylitis	Ankylosing spondylitis || ||	TRUE	igd	NA	NA	NA	NA	NA	NA	NA	13929_27_CROT_OCTC	CROT	chr5	88884379	0.014486	3.825e-10	35344	TRUE	reported	textfile	2	1	TRUE
rs190125718	G	A	G	A	-0.1078	0.0081	0.04335	0.02351	FALSE	FALSE	FALSE	finn-b-M13_ANKYLOSPON	2	61304021	0.1231	NA	0.9474	Ankylosing Spondylitis	Ankylosing spondylitis	Ankylosing spondylitis || ||	TRUE	igd	NA	NA	NA	NA	NA	NA	NA	13929_27_CROT_OCTC	CROT	chr2	61076886	0.01958	3.68e-08	35353	TRUE	reported	textfile	2	1	TRUE
rs193163017	G	A	G	A	-0.1711	0.1208	0.066	0.04067	FALSE	FALSE	FALSE	finn-b-M13_ANKYLOSPON	7	87765563	0.094	NA	0.1985	Ankylosing Spondylitis	Ankylosing spondylitis	Ankylosing spondylitis || ||	TRUE	igd	TRUE	rs193163017	rs73204108	G	A	A	G	13929_27_CROT_OCTC	CROT	chr7	88113664	0.016324	1.052e-25	35352	TRUE	reported	textfile	2	1	TRUE
rs2371656	T	C	T	C	-0.0771	-0.0859	0.12411	0.9075	FALSE	FALSE	FALSE	finn-b-M13_ANKYLOSPON	7	82990977	0.0641	NA	0.1801	Ankylosing Spondylitis	Ankylosing spondylitis	Ankylosing spondylitis || ||	TRUE	igd	NA	NA	NA	NA	NA	NA	NA	13929_27_CROT_OCTC	CROT	chr7	83361661	0.012072	1.696e-10	35350	TRUE	reported	textfile	2	1	TRUE
rs2722997	A	G	A	G	-0.0483	-0.0185	0.39091	0.6655	FALSE	FALSE	FALSE	finn-b-M13_ANKYLOSPON	7	83091534	0.0394	NA	0.637901	Ankylosing Spondylitis	Ankylosing spondylitis	Ankylosing spondylitis || ||	TRUE	igd	NA	NA	NA	NA	NA	NA	NA	13929_27_CROT_OCTC	CROT	chr7	83462218	0.008285	5.539e-09	35353	TRUE	reported	textfile	2	1	TRUE
rs7128819	A	G	A	G	-0.0483	0.0191	0.28352	0.1732	FALSE	FALSE	FALSE	finn-b-M13_ANKYLOSPON	11	128575132	0.0494	NA	0.6991	Ankylosing Spondylitis	Ankylosing spondylitis	Ankylosing spondylitis || ||	TRUE	igd	NA	NA	NA	NA	NA	NA	NA	13929_27_CROT_OCTC	CROT	chr11	128705237	0.008831	4.511e-08	35359	TRUE	reported	textfile	2	1	TRUE
rs75967349	G	C	G	C	-0.1319	-0.0339	0.04435	0.03828	FALSE	TRUE	FALSE	finn-b-M13_ANKYLOSPON	21	36400441	0.0977	NA	0.7287	Ankylosing Spondylitis	Ankylosing spondylitis	Ankylosing spondylitis || ||	TRUE	igd	NA	NA	NA	NA	NA	NA	NA	13929_27_CROT_OCTC	CROT	chr21	35028144	0.019241	7.129e-12	35377	TRUE	reported	textfile	2	1	TRUE
rs7810499	C	T	C	T	0.106	0.0113	0.06598	0.08656	FALSE	FALSE	FALSE	finn-b-M13_ANKYLOSPON	7	87286446	0.0662	NA	0.8651	Ankylosing Spondylitis	Ankylosing spondylitis	Ankylosing spondylitis || ||	TRUE	igd	NA	NA	NA	NA	NA	NA	NA	13929_27_CROT_OCTC	CROT	chr7	87657130	0.016541	1.473e-10	35354	TRUE	reported	textfile	2	1	TRUE
rs7812191	C	T	C	T	0.0578	-0.0333	0.18836	0.8353	FALSE	FALSE	FALSE	finn-b-M13_ANKYLOSPON	7	86767689	0.0502	NA	0.507399	Ankylosing Spondylitis	Ankylosing spondylitis	Ankylosing spondylitis || ||	TRUE	igd	NA	NA	NA	NA	NA	NA	NA	13929_27_CROT_OCTC	CROT	chr7	87138373	0.010446	3.143e-08	35351	TRUE	reported	textfile	2	1	TRUE
rs809066	G	A	G	A	0.5317	-0.0716	0.10785	0.8726	FALSE	FALSE	FALSE	finn-b-M13_ANKYLOSPON	7	87017863	0.0556	NA	0.1973	Ankylosing Spondylitis	Ankylosing spondylitis	Ankylosing spondylitis || ||	TRUE	igd	TRUE	rs809066	rs31640	A	G	C	T	13929_27_CROT_OCTC	CROT	chr7	87358339	0.010636	1e-200	35347	TRUE	reported	textfile	2	1	TRUE
rs1008764	C	T	C	T	0.051	0.0345	0.25345	0.2105	FALSE	FALSE	FALSE	finn-b-M13_ANKYLOSPON	12	89887649	0.0456	NA	0.4494	Ankylosing Spondylitis	Ankylosing spondylitis	Ankylosing spondylitis || ||	TRUE	igd	NA	NA	NA	NA	NA	NA	NA	17792_158_ALDH5A1_SSDH	ALDH5A1	chr12	89493872	0.008246	6.232e-10	35357	TRUE	reported	textfile	2	1	TRUE
rs112049074	T	C	T	C	0.1112	-0.1163	0.05227	0.04135	FALSE	FALSE	FALSE	finn-b-M13_ANKYLOSPON	6	161657657	0.094	NA	0.2161	Ankylosing Spondylitis	Ankylosing spondylitis	Ankylosing spondylitis || ||	TRUE	igd	NA	NA	NA	NA	NA	NA	NA	17792_158_ALDH5A1_SSDH	ALDH5A1	chr6	161236625	0.016218	7.049e-12	35389	TRUE	reported	textfile	2	1	TRUE
rs112702177	C	G	C	G	-0.1896	0.0937	0.02231	0.03067	FALSE	TRUE	FALSE	finn-b-M13_ANKYLOSPON	13	51484003	0.1091	NA	0.3903	Ankylosing Spondylitis	Ankylosing spondylitis	Ankylosing spondylitis || ||	TRUE	igd	NA	NA	NA	NA	NA	NA	NA	17792_158_ALDH5A1_SSDH	ALDH5A1	chr13	50909867	0.027635	6.843e-12	35363	TRUE	reported	textfile	2	1	TRUE
rs112839059	G	C	G	C	-0.2818	-0.0006	0.02078	0.02351	FALSE	TRUE	FALSE	finn-b-M13_ANKYLOSPON	6	161311883	0.1247	NA	0.9961	Ankylosing Spondylitis	Ankylosing spondylitis	Ankylosing spondylitis || ||	TRUE	igd	NA	NA	NA	NA	NA	NA	NA	17792_158_ALDH5A1_SSDH	ALDH5A1	chr6	160890851	0.025027	2.074e-29	35388	TRUE	reported	textfile	2	1	TRUE
rs12212507	A	G	A	G	-0.1065	0.095	0.03928	0.03307	FALSE	FALSE	FALSE	finn-b-M13_ANKYLOSPON	6	161071982	0.1048	NA	0.3646	Ankylosing Spondylitis	Ankylosing spondylitis	Ankylosing spondylitis || ||	TRUE	igd	NA	NA	NA	NA	NA	NA	NA	17792_158_ALDH5A1_SSDH	ALDH5A1	chr6	160650950	0.018479	8.247e-09	35389	TRUE	reported	textfile	2	1	TRUE
rs145430629	A	T	A	T	-0.6984	0.0126	0.01551	0.01904	FALSE	TRUE	FALSE	finn-b-M13_ANKYLOSPON	13	46454709	0.1368	NA	0.9266	Ankylosing Spondylitis	Ankylosing spondylitis	Ankylosing spondylitis || ||	TRUE	igd	NA	NA	NA	NA	NA	NA	NA	17792_158_ALDH5A1_SSDH	ALDH5A1	chr13	45880574	0.032534	3.181e-102	35360	TRUE	reported	textfile	2	1	TRUE
rs150683617	C	T	C	T	0.1907	0.1261	0.03324	0.007468	FALSE	FALSE	FALSE	finn-b-M13_ANKYLOSPON	6	161205283	0.2215	NA	0.569101	Ankylosing Spondylitis	Ankylosing spondylitis	Ankylosing spondylitis || ||	TRUE	igd	NA	NA	NA	NA	NA	NA	NA	17792_158_ALDH5A1_SSDH	ALDH5A1	chr6	160784251	0.02005	1.881e-21	35390	TRUE	reported	textfile	2	1	TRUE
rs17530689	A	G	A	G	-0.2052	-0.0726	0.02708	0.02189	FALSE	FALSE	FALSE	finn-b-M13_ANKYLOSPON	13	52117847	0.1276	NA	0.569399	Ankylosing Spondylitis	Ankylosing spondylitis	Ankylosing spondylitis || ||	TRUE	igd	TRUE	rs17530689	rs138165728	A	G	A	G	17792_158_ALDH5A1_SSDH	ALDH5A1	chr13	51539720	0.024966	2.05e-16	35368	TRUE	reported	textfile	2	1	TRUE
rs180756495	T	C	T	C	-0.1898	0.081	0.02563	0.06486	FALSE	FALSE	FALSE	finn-b-M13_ANKYLOSPON	13	46289391	0.0755	NA	0.2831	Ankylosing Spondylitis	Ankylosing spondylitis	Ankylosing spondylitis || ||	TRUE	igd	NA	NA	NA	NA	NA	NA	NA	17792_158_ALDH5A1_SSDH	ALDH5A1	chr13	45715256	0.025648	1.359e-13	35358	TRUE	reported	textfile	2	1	TRUE
rs189693782	T	C	T	C	-0.1211	-0.1953	0.04032	0.02853	FALSE	FALSE	FALSE	finn-b-M13_ANKYLOSPON	13	58757109	0.1113	NA	0.0793798	Ankylosing Spondylitis	Ankylosing spondylitis	Ankylosing spondylitis || ||	TRUE	igd	NA	NA	NA	NA	NA	NA	NA	17792_158_ALDH5A1_SSDH	ALDH5A1	chr13	58182975	0.021036	8.575e-09	35350	TRUE	reported	textfile	2	1	TRUE
rs3012123	G	A	G	A	-0.0484	-0.016	0.30499	0.263	FALSE	FALSE	FALSE	finn-b-M13_ANKYLOSPON	13	49623070	0.0421	NA	0.703301	Ankylosing Spondylitis	Ankylosing spondylitis	Ankylosing spondylitis || ||	TRUE	igd	NA	NA	NA	NA	NA	NA	NA	17792_158_ALDH5A1_SSDH	ALDH5A1	chr13	49048934	0.008837	4.327e-08	35362	TRUE	reported	textfile	2	1	TRUE
rs3127580	T	C	T	C	-0.1056	0.0767	0.12155	0.1245	FALSE	FALSE	FALSE	finn-b-M13_ANKYLOSPON	6	160710851	0.0561	NA	0.1712	Ankylosing Spondylitis	Ankylosing spondylitis	Ankylosing spondylitis || ||	TRUE	igd	NA	NA	NA	NA	NA	NA	NA	17792_158_ALDH5A1_SSDH	ALDH5A1	chr6	160289819	0.011057	1.29e-21	35390	TRUE	reported	textfile	2	1	TRUE
rs3803195	G	T	G	T	0.1258	0.0105	0.24121	0.7971	FALSE	FALSE	FALSE	finn-b-M13_ANKYLOSPON	13	46351731	0.0462	NA	0.8196	Ankylosing Spondylitis	Ankylosing spondylitis	Ankylosing spondylitis || ||	TRUE	igd	NA	NA	NA	NA	NA	NA	NA	17792_158_ALDH5A1_SSDH	ALDH5A1	chr13	45777596	0.009512	6.282e-40	35357	TRUE	reported	textfile	2	1	TRUE
rs4418728	T	G	T	G	-0.0403	0.0453	0.42967	0.4696	FALSE	FALSE	FALSE	finn-b-M13_ANKYLOSPON	10	94839724	0.0372	NA	0.2229	Ankylosing Spondylitis	Ankylosing spondylitis	Ankylosing spondylitis || ||	TRUE	igd	NA	NA	NA	NA	NA	NA	NA	17792_158_ALDH5A1_SSDH	ALDH5A1	chr10	93079967	0.007233	2.527e-08	35375	TRUE	reported	textfile	2	1	TRUE
rs4942469	C	T	C	T	0.3165	0.0825	0.07497	0.05787	FALSE	FALSE	FALSE	finn-b-M13_ANKYLOSPON	13	46626241	0.08	NA	0.3024	Ankylosing Spondylitis	Ankylosing spondylitis	Ankylosing spondylitis || ||	TRUE	igd	NA	NA	NA	NA	NA	NA	NA	17792_158_ALDH5A1_SSDH	ALDH5A1	chr13	46052106	0.015523	2.115e-92	35361	TRUE	reported	textfile	2	1	TRUE
rs73186684	T	C	T	C	-0.8628	0.3016	0.02376	0.007585	FALSE	FALSE	FALSE	finn-b-M13_ANKYLOSPON	13	46585301	0.2159	NA	0.1624	Ankylosing Spondylitis	Ankylosing spondylitis	Ankylosing spondylitis || ||	TRUE	igd	NA	NA	NA	NA	NA	NA	NA	17792_158_ALDH5A1_SSDH	ALDH5A1	chr13	46011166	0.026756	1e-200	35361	TRUE	reported	textfile	2	1	TRUE
rs780093	C	T	C	T	-0.0525	-0.0271	0.34157	0.6469	FALSE	FALSE	FALSE	finn-b-M13_ANKYLOSPON	2	27742603	0.0389	NA	0.4865	Ankylosing Spondylitis	Ankylosing spondylitis	Ankylosing spondylitis || ||	TRUE	igd	NA	NA	NA	NA	NA	NA	NA	17792_158_ALDH5A1_SSDH	ALDH5A1	chr2	27519736	0.007603	5.013e-12	35373	TRUE	reported	textfile	2	1	TRUE
rs9316176	G	A	G	A	-0.4918	-0.0001	0.29884	0.2342	FALSE	FALSE	FALSE	finn-b-M13_ANKYLOSPON	13	46497190	0.0446	NA	0.9983	Ankylosing Spondylitis	Ankylosing spondylitis	Ankylosing spondylitis || ||	TRUE	igd	NA	NA	NA	NA	NA	NA	NA	17792_158_ALDH5A1_SSDH	ALDH5A1	chr13	45923055	0.005922	1e-200	35356	TRUE	reported	textfile	2	1	TRUE
rs9317599	C	T	C	T	-0.0818	-0.0132	0.12943	0.1057	FALSE	FALSE	FALSE	finn-b-M13_ANKYLOSPON	13	67234637	0.0605	NA	0.8273	Ankylosing Spondylitis	Ankylosing spondylitis	Ankylosing spondylitis || ||	TRUE	igd	NA	NA	NA	NA	NA	NA	NA	17792_158_ALDH5A1_SSDH	ALDH5A1	chr13	66660505	0.012167	1.779e-11	35351	TRUE	reported	textfile	2	1	TRUE
rs9534213	T	C	T	C	0.1102	-0.0128	0.27866	0.2748	FALSE	FALSE	FALSE	finn-b-M13_ANKYLOSPON	13	46365690	0.0419	NA	0.760901	Ankylosing Spondylitis	Ankylosing spondylitis	Ankylosing spondylitis || ||	TRUE	igd	NA	NA	NA	NA	NA	NA	NA	17792_158_ALDH5A1_SSDH	ALDH5A1	chr13	45791555	0.00907	5.72e-34	35356	TRUE	reported	textfile	2	1	TRUE
rs9534515	A	G	A	G	0.1011	0.0445	0.4737	0.5969	FALSE	FALSE	FALSE	finn-b-M13_ANKYLOSPON	13	47476958	0.038	NA	0.2407	Ankylosing Spondylitis	Ankylosing spondylitis	Ankylosing spondylitis || ||	TRUE	igd	NA	NA	NA	NA	NA	NA	NA	17792_158_ALDH5A1_SSDH	ALDH5A1	chr13	46902823	0.008105	1.034e-35	35367	TRUE	reported	textfile	2	1	TRUE
rs1008764	C	T	C	T	0.0529	0.0345	0.25345	0.2105	FALSE	FALSE	FALSE	finn-b-M13_ANKYLOSPON	12	89887649	0.0456	NA	0.4494	Ankylosing Spondylitis	Ankylosing spondylitis	Ankylosing spondylitis || ||	TRUE	igd	NA	NA	NA	NA	NA	NA	NA	10666_7_GNPTG_GNPTG	GNPTG	chr12	89493872	0.009343	1.497e-08	35345	TRUE	reported	textfile	2	1	TRUE
rs1132368	A	G	A	G	0.1162	0.3342	0.04066	0.02277	FALSE	FALSE	FALSE	finn-b-M13_ANKYLOSPON	16	2087562	0.1246	NA	0.00729894	Ankylosing Spondylitis	Ankylosing spondylitis	Ankylosing spondylitis || ||	TRUE	igd	NA	NA	NA	NA	NA	NA	NA	10666_7_GNPTG_GNPTG	GNPTG	chr16	2037561	0.020548	1.557e-08	35306	TRUE	reported	textfile	2	1	TRUE
rs143501783	C	T	C	T	0.2136	-0.1901	0.01116	0.002067	FALSE	FALSE	FALSE	finn-b-M13_ANKYLOSPON	17	7800319	0.4215	NA	0.652001	Ankylosing Spondylitis	Ankylosing spondylitis	Ankylosing spondylitis || ||	TRUE	igd	NA	NA	NA	NA	NA	NA	NA	10666_7_GNPTG_GNPTG	GNPTG	chr17	7897001	0.037064	8.262e-09	35361	TRUE	reported	textfile	2	1	TRUE
rs1861877	C	G	C	G	-0.0757	0.0606	0.10777	0.07496	FALSE	TRUE	FALSE	finn-b-M13_ANKYLOSPON	3	185972711	0.0712	NA	0.3947	Ankylosing Spondylitis	Ankylosing spondylitis	Ankylosing spondylitis || ||	TRUE	igd	NA	NA	NA	NA	NA	NA	NA	10666_7_GNPTG_GNPTG	GNPTG	chr3	186254922	0.013059	6.753e-09	35345	TRUE	reported	textfile	2	1	TRUE
rs4764823	A	G	A	G	-0.0622	-0.0126	0.27829	0.2829	FALSE	FALSE	FALSE	finn-b-M13_ANKYLOSPON	12	102219766	0.0413	NA	0.760901	Ankylosing Spondylitis	Ankylosing spondylitis	Ankylosing spondylitis || ||	TRUE	igd	NA	NA	NA	NA	NA	NA	NA	10666_7_GNPTG_GNPTG	GNPTG	chr12	101825988	0.009167	1.162e-11	35352	TRUE	reported	textfile	2	1	TRUE
rs4984644	C	T	C	T	-0.5174	-0.0282	0.07964	0.9317	FALSE	FALSE	FALSE	finn-b-M13_ANKYLOSPON	16	1407792	0.0738	NA	0.7022	Ankylosing Spondylitis	Ankylosing spondylitis	Ankylosing spondylitis || ||	TRUE	igd	NA	NA	NA	NA	NA	NA	NA	10666_7_GNPTG_GNPTG	GNPTG	chr16	1357791	0.014933	1e-200	35305	TRUE	reported	textfile	2	1	TRUE
rs58894215	T	C	T	C	0.1725	0.1409	0.02552	0.01197	FALSE	FALSE	FALSE	finn-b-M13_ANKYLOSPON	16	1098778	0.1714	NA	0.4113	Ankylosing Spondylitis	Ankylosing spondylitis	Ankylosing spondylitis || ||	TRUE	igd	NA	NA	NA	NA	NA	NA	NA	10666_7_GNPTG_GNPTG	GNPTG	chr16	1048778	0.026133	4.09e-11	35301	TRUE	reported	textfile	2	1	TRUE
rs6600145	G	A	G	A	-0.1272	-0.0052	0.07929	0.07059	FALSE	FALSE	FALSE	finn-b-M13_ANKYLOSPON	16	1486398	0.073	NA	0.9435	Ankylosing Spondylitis	Ankylosing spondylitis	Ankylosing spondylitis || ||	TRUE	igd	NA	NA	NA	NA	NA	NA	NA	10666_7_GNPTG_GNPTG	GNPTG	chr16	1436397	0.015258	7.632e-17	35305	TRUE	reported	textfile	2	1	TRUE
rs660240	C	T	C	T	0.0617	-0.0559	0.205	0.7862	FALSE	FALSE	FALSE	finn-b-M13_ANKYLOSPON	1	109817838	0.0453	NA	0.2176	Ankylosing Spondylitis	Ankylosing spondylitis	Ankylosing spondylitis || ||	TRUE	igd	NA	NA	NA	NA	NA	NA	NA	10666_7_GNPTG_GNPTG	GNPTG	chr1	109275216	0.010114	1.059e-09	35333	TRUE	reported	textfile	2	1	TRUE
rs72641004	G	C	G	C	-0.0882	-0.0161	0.17036	0.1607	FALSE	TRUE	FALSE	finn-b-M13_ANKYLOSPON	1	12013033	0.0505	NA	0.749701	Ankylosing Spondylitis	Ankylosing spondylitis	Ankylosing spondylitis || ||	TRUE	igd	NA	NA	NA	NA	NA	NA	NA	10666_7_GNPTG_GNPTG	GNPTG	chr1	11952976	0.010886	5.415e-16	35375	TRUE	reported	textfile	2	1	TRUE
rs9272050	A	G	A	G	0.0502	-0.3225	0.46524	0.5588	FALSE	FALSE	FALSE	finn-b-M13_ANKYLOSPON	6	32599071	0.0388	NA	9.89008e-17	Ankylosing Spondylitis	Ankylosing spondylitis	Ankylosing spondylitis || ||	TRUE	igd	NA	NA	NA	NA	NA	NA	NA	10666_7_GNPTG_GNPTG	GNPTG	chr6	32631294	0.008149	7.279e-10	35427	TRUE	reported	textfile	2	1	TRUE
rs9928413	A	G	A	G	0.0608	-0.1288	0.18655	0.2561	FALSE	FALSE	FALSE	finn-b-M13_ANKYLOSPON	16	72001110	0.0426	NA	0.00248502	Ankylosing Spondylitis	Ankylosing spondylitis	Ankylosing spondylitis || ||	TRUE	igd	NA	NA	NA	NA	NA	NA	NA	10666_7_GNPTG_GNPTG	GNPTG	chr16	71967211	0.010578	9.041e-09	35364	TRUE	reported	textfile	2	1	TRUE
rs10088815	G	A	G	A	0.1057	0.0489	0.44558	0.3682	FALSE	FALSE	FALSE	finn-b-M13_ANKYLOSPON	8	34387585	0.0386	NA	0.2049	Ankylosing Spondylitis	Ankylosing spondylitis	Ankylosing spondylitis || ||	TRUE	igd	NA	NA	NA	NA	NA	NA	NA	7156_2_FUT10_FUT10	FUT10	chr8	34530067	0.00762	9.396e-44	35367	TRUE	reported	textfile	2	1	TRUE
rs10105155	T	C	T	C	0.2156	0.1237	0.12733	0.1701	FALSE	FALSE	FALSE	finn-b-M13_ANKYLOSPON	8	32599851	0.0496	NA	0.01262	Ankylosing Spondylitis	Ankylosing spondylitis	Ankylosing spondylitis || ||	TRUE	igd	NA	NA	NA	NA	NA	NA	NA	7156_2_FUT10_FUT10	FUT10	chr8	32742333	0.011422	1.797e-79	35357	TRUE	reported	textfile	2	1	TRUE
rs10225433	A	G	A	G	-0.0683	0.0485	0.08534	0.09601	FALSE	FALSE	FALSE	finn-b-M13_ANKYLOSPON	7	28191672	0.0638	NA	0.4472	Ankylosing Spondylitis	Ankylosing spondylitis	Ankylosing spondylitis || ||	TRUE	igd	NA	NA	NA	NA	NA	NA	NA	7156_2_FUT10_FUT10	FUT10	chr7	28152053	0.012404	3.669e-08	35374	TRUE	reported	textfile	2	1	TRUE
rs11774682	T	C	T	C	0.1738	-0.1574	0.05428	0.01432	FALSE	FALSE	FALSE	finn-b-M13_ANKYLOSPON	8	31034275	0.1591	NA	0.3224	Ankylosing Spondylitis	Ankylosing spondylitis	Ankylosing spondylitis || ||	TRUE	igd	NA	NA	NA	NA	NA	NA	NA	7156_2_FUT10_FUT10	FUT10	chr8	31176759	0.01677	3.626e-25	35360	TRUE	reported	textfile	2	1	TRUE
rs12945886	G	A	G	A	0.0479	-0.0496	0.24063	0.3119	FALSE	FALSE	FALSE	finn-b-M13_ANKYLOSPON	17	7073014	0.0407	NA	0.2232	Ankylosing Spondylitis	Ankylosing spondylitis	Ankylosing spondylitis || ||	TRUE	igd	NA	NA	NA	NA	NA	NA	NA	7156_2_FUT10_FUT10	FUT10	chr17	7169695	0.008179	4.737e-09	35370	TRUE	reported	textfile	2	1	TRUE
rs146637002	T	C	T	C	0.2278	0.0367	0.04562	0.008218	FALSE	FALSE	FALSE	finn-b-M13_ANKYLOSPON	8	33034554	0.2103	NA	0.8613	Ankylosing Spondylitis	Ankylosing spondylitis	Ankylosing spondylitis || ||	TRUE	igd	NA	NA	NA	NA	NA	NA	NA	7156_2_FUT10_FUT10	FUT10	chr8	33177036	0.018312	1.593e-35	35356	TRUE	reported	textfile	2	1	TRUE
rs189826607	A	G	A	G	0.1542	-0.0371	0.02476	0.01496	FALSE	FALSE	FALSE	finn-b-M13_ANKYLOSPON	8	50248135	0.154	NA	0.8099	Ankylosing Spondylitis	Ankylosing spondylitis	Ankylosing spondylitis || ||	TRUE	igd	NA	NA	NA	NA	NA	NA	NA	7156_2_FUT10_FUT10	FUT10	chr8	49335576	0.024406	2.649e-10	35353	TRUE	reported	textfile	2	1	TRUE
rs2186296	A	G	A	G	0.2546	-0.1109	0.02175	0.006537	FALSE	FALSE	FALSE	finn-b-M13_ANKYLOSPON	8	36640233	0.2365	NA	0.6389	Ankylosing Spondylitis	Ankylosing spondylitis	Ankylosing spondylitis || ||	TRUE	igd	NA	NA	NA	NA	NA	NA	NA	7156_2_FUT10_FUT10	FUT10	chr8	36782715	0.026612	1.1e-21	35368	TRUE	reported	textfile	2	1	TRUE
rs2288369	A	G	A	G	0.0512	0.0229	0.25514	0.6779	FALSE	FALSE	FALSE	finn-b-M13_ANKYLOSPON	12	51748326	0.04	NA	0.5665	Ankylosing Spondylitis	Ankylosing spondylitis	Ankylosing spondylitis || ||	TRUE	igd	NA	NA	NA	NA	NA	NA	NA	7156_2_FUT10_FUT10	FUT10	chr12	51354542	0.007994	1.507e-10	35370	TRUE	reported	textfile	2	1	TRUE
rs2477642	C	T	C	T	0.0667	0.0049	0.43852	0.5261	FALSE	FALSE	FALSE	finn-b-M13_ANKYLOSPON	10	17863037	0.0375	NA	0.8961	Ankylosing Spondylitis	Ankylosing spondylitis	Ankylosing spondylitis || ||	TRUE	igd	NA	NA	NA	NA	NA	NA	NA	7156_2_FUT10_FUT10	FUT10	chr10	17821038	0.007039	2.647e-21	35351	TRUE	reported	textfile	2	1	TRUE
rs4733407	C	T	C	T	0.3897	0.0022	0.27664	0.2505	FALSE	FALSE	FALSE	finn-b-M13_ANKYLOSPON	8	33065683	0.0431	NA	0.9596	Ankylosing Spondylitis	Ankylosing spondylitis	Ankylosing spondylitis || ||	TRUE	igd	NA	NA	NA	NA	NA	NA	NA	7156_2_FUT10_FUT10	FUT10	chr8	33208165	0.006119	1e-200	35358	TRUE	reported	textfile	2	1	TRUE
rs635634	C	T	C	T	-0.1994	-0.0548	0.12995	0.8004	FALSE	FALSE	FALSE	finn-b-M13_ANKYLOSPON	9	136155000	0.0466	NA	0.2395	Ankylosing Spondylitis	Ankylosing spondylitis	Ankylosing spondylitis || ||	TRUE	igd	NA	NA	NA	NA	NA	NA	NA	7156_2_FUT10_FUT10	FUT10	chr9	133279427	0.01035	1.026e-82	35371	TRUE	reported	textfile	2	1	TRUE
rs73183043	C	T	C	T	0.0626	0.0452	0.17029	0.2736	FALSE	FALSE	FALSE	finn-b-M13_ANKYLOSPON	12	102196951	0.0417	NA	0.2776	Ankylosing Spondylitis	Ankylosing spondylitis	Ankylosing spondylitis || ||	TRUE	igd	NA	NA	NA	NA	NA	NA	NA	7156_2_FUT10_FUT10	FUT10	chr12	101803173	0.009179	9.09e-12	35364	TRUE	reported	textfile	2	1	TRUE
rs7830964	T	G	T	G	0.078	-0.0529	0.43375	0.4768	FALSE	FALSE	FALSE	finn-b-M13_ANKYLOSPON	8	38350315	0.0372	NA	0.1553	Ankylosing Spondylitis	Ankylosing spondylitis	Ankylosing spondylitis || ||	TRUE	igd	NA	NA	NA	NA	NA	NA	NA	7156_2_FUT10_FUT10	FUT10	chr8	38492797	0.007644	1.894e-24	35355	TRUE	reported	textfile	2	1	TRUE
rs7838624	C	A	C	A	0.2344	-0.0468	0.44433	0.422	FALSE	FALSE	FALSE	finn-b-M13_ANKYLOSPON	8	33466398	0.0377	NA	0.2149	Ankylosing Spondylitis	Ankylosing spondylitis	Ankylosing spondylitis || ||	TRUE	igd	NA	NA	NA	NA	NA	NA	NA	7156_2_FUT10_FUT10	FUT10	chr8	33608880	0.007567	1e-200	35356	TRUE	reported	textfile	2	1	TRUE
rs78705678	G	A	G	A	0.0593	-0.0295	0.36741	0.3858	FALSE	FALSE	FALSE	finn-b-M13_ANKYLOSPON	10	17836280	0.0383	NA	0.4409	Ankylosing Spondylitis	Ankylosing spondylitis	Ankylosing spondylitis || ||	TRUE	igd	NA	NA	NA	NA	NA	NA	NA	7156_2_FUT10_FUT10	FUT10	chr10	17794281	0.007261	3.159e-16	35353	TRUE	reported	textfile	2	1	TRUE
rs78930932	T	C	T	C	0.301	0.1703	0.07417	0.03563	FALSE	FALSE	FALSE	finn-b-M13_ANKYLOSPON	8	34813876	0.1028	NA	0.0976203	Ankylosing Spondylitis	Ankylosing spondylitis	Ankylosing spondylitis || ||	TRUE	igd	NA	NA	NA	NA	NA	NA	NA	7156_2_FUT10_FUT10	FUT10	chr8	34956358	0.014211	1.429e-99	35369	TRUE	reported	textfile	2	1	TRUE
rs79558899	G	A	G	A	0.1495	0.1864	0.03159	0.006665	FALSE	FALSE	FALSE	finn-b-M13_ANKYLOSPON	8	36426604	0.2278	NA	0.4131	Ankylosing Spondylitis	Ankylosing spondylitis	Ankylosing spondylitis || ||	TRUE	igd	NA	NA	NA	NA	NA	NA	NA	7156_2_FUT10_FUT10	FUT10	chr8	36569086	0.021711	5.74e-12	35368	TRUE	reported	textfile	2	1	TRUE
rs1008910	A	C	A	C	-0.1513	0.0121	0.46749	0.5802	FALSE	FALSE	FALSE	finn-b-M13_ANKYLOSPON	22	23055440	0.0392	NA	0.758501	Ankylosing Spondylitis	Ankylosing spondylitis	Ankylosing spondylitis || ||	TRUE	igd	NA	NA	NA	NA	NA	NA	NA	17752_24_ARG2_Arginase	ARG2	chr22	22712955	0.007908	1.326e-81	35347	TRUE	reported	textfile	2	1	TRUE
rs10922098	T	C	T	C	-0.0489	-0.039	0.40011	0.5635	FALSE	FALSE	FALSE	finn-b-M13_ANKYLOSPON	1	196664651	0.0374	NA	0.2971	Ankylosing Spondylitis	Ankylosing spondylitis	Ankylosing spondylitis || ||	TRUE	igd	NA	NA	NA	NA	NA	NA	NA	17752_24_ARG2_Arginase	ARG2	chr1	196695521	0.008046	1.223e-09	35338	TRUE	reported	textfile	2	1	TRUE
rs3763354	A	G	A	G	0.051	0.2123	0.28946	0.8012	FALSE	FALSE	FALSE	finn-b-M13_ANKYLOSPON	6	32786917	0.0486	NA	1.24601e-05	Ankylosing Spondylitis	Ankylosing spondylitis	Ankylosing spondylitis || ||	TRUE	igd	NA	NA	NA	NA	NA	NA	NA	17752_24_ARG2_Arginase	ARG2	chr6	32819140	0.008639	3.557e-09	35436	TRUE	reported	textfile	2	1	TRUE
rs9558305	G	T	G	T	0.052	-0.0394	0.22519	0.8347	FALSE	FALSE	FALSE	finn-b-M13_ANKYLOSPON	13	105157392	0.05	NA	0.4307	Ankylosing Spondylitis	Ankylosing spondylitis	Ankylosing spondylitis || ||	TRUE	igd	NA	NA	NA	NA	NA	NA	NA	17752_24_ARG2_Arginase	ARG2	chr13	104505041	0.009422	3.405e-08	35363	TRUE	reported	textfile	2	1	TRUE
rs1047891	A	C	A	C	0.0799	0.0206	0.26363	0.322	FALSE	FALSE	FALSE	finn-b-M13_ANKYLOSPON	2	211540507	0.0399	NA	0.606001	Ankylosing Spondylitis	Ankylosing spondylitis	Ankylosing spondylitis || ||	TRUE	igd	NA	NA	NA	NA	NA	NA	NA	9185_15_TFF1_TFF1	TFF1	chr2	210675783	0.009452	2.824e-17	35353	TRUE	reported	textfile	2	1	TRUE
rs10817564	T	C	T	C	0.0538	-0.0438	0.30501	0.3424	FALSE	FALSE	FALSE	finn-b-M13_ANKYLOSPON	9	116827079	0.0393	NA	0.2643	Ankylosing Spondylitis	Ankylosing spondylitis	Ankylosing spondylitis || ||	TRUE	igd	NA	NA	NA	NA	NA	NA	NA	9185_15_TFF1_TFF1	TFF1	chr9	114064799	0.008971	2.007e-09	35362	TRUE	reported	textfile	2	1	TRUE
rs117396825	C	T	C	T	0.4401	-0.2391	0.01462	0.007712	FALSE	FALSE	FALSE	finn-b-M13_ANKYLOSPON	21	43809296	0.2191	NA	0.2752	Ankylosing Spondylitis	Ankylosing spondylitis	Ankylosing spondylitis || ||	TRUE	igd	NA	NA	NA	NA	NA	NA	NA	9185_15_TFF1_TFF1	TFF1	chr21	42389187	0.035395	1.712e-35	35333	TRUE	reported	textfile	2	1	TRUE
rs12990985	C	T	C	T	0.6029	0.6782	0.01902	0.004233	FALSE	FALSE	FALSE	finn-b-M13_ANKYLOSPON	2	69171609	0.292	NA	0.0201902	Ankylosing Spondylitis	Ankylosing spondylitis	Ankylosing spondylitis || ||	TRUE	igd	NA	NA	NA	NA	NA	NA	NA	9185_15_TFF1_TFF1	TFF1	chr2	68944477	0.031264	7.279e-83	35358	TRUE	reported	textfile	2	1	TRUE
rs143227779	G	A	G	A	0.1564	-0.0331	0.02726	0.005069	FALSE	FALSE	FALSE	finn-b-M13_ANKYLOSPON	2	68530338	0.2732	NA	0.9035	Ankylosing Spondylitis	Ankylosing spondylitis	Ankylosing spondylitis || ||	TRUE	igd	NA	NA	NA	NA	NA	NA	NA	9185_15_TFF1_TFF1	TFF1	chr2	68303206	0.026019	1.843e-09	35362	TRUE	reported	textfile	2	1	TRUE
rs220250	C	T	C	T	-0.063	-0.0079	0.20961	0.7535	FALSE	FALSE	FALSE	finn-b-M13_ANKYLOSPON	21	43472167	0.043	NA	0.8548	Ankylosing Spondylitis	Ankylosing spondylitis	Ankylosing spondylitis || ||	TRUE	igd	NA	NA	NA	NA	NA	NA	NA	9185_15_TFF1_TFF1	TFF1	chr21	42052058	0.010241	7.652e-10	35373	TRUE	reported	textfile	2	1	TRUE
rs225358	T	C	T	C	0.2895	0.0066	0.30886	0.7031	FALSE	FALSE	FALSE	finn-b-M13_ANKYLOSPON	21	43786512	0.0407	NA	0.8713	Ankylosing Spondylitis	Ankylosing spondylitis	Ankylosing spondylitis || ||	TRUE	igd	NA	NA	NA	NA	NA	NA	NA	9185_15_TFF1_TFF1	TFF1	chr21	42366403	0.008981	1e-200	35341	TRUE	reported	textfile	2	1	TRUE
rs2990223	A	G	A	G	0.109	-0.0448	0.35372	0.3794	FALSE	FALSE	FALSE	finn-b-M13_ANKYLOSPON	1	155184975	0.0384	NA	0.2431	Ankylosing Spondylitis	Ankylosing spondylitis	Ankylosing spondylitis || ||	TRUE	igd	NA	NA	NA	NA	NA	NA	NA	9185_15_TFF1_TFF1	TFF1	chr1	155215184	0.008657	2.371e-36	35365	TRUE	reported	textfile	2	1	TRUE
rs62133344	A	C	A	C	0.5418	-0.0229	0.05058	0.04708	FALSE	FALSE	FALSE	finn-b-M13_ANKYLOSPON	2	69177269	0.088	NA	0.795	Ankylosing Spondylitis	Ankylosing spondylitis	Ankylosing spondylitis || ||	TRUE	igd	NA	NA	NA	NA	NA	NA	NA	9185_15_TFF1_TFF1	TFF1	chr2	68950137	0.018542	1.079e-187	35358	TRUE	reported	textfile	2	1	TRUE
rs71469854	T	C	T	C	0.1347	-0.0085	0.16077	0.149	FALSE	FALSE	FALSE	finn-b-M13_ANKYLOSPON	11	1215138	0.0523	NA	0.8717	Ankylosing Spondylitis	Ankylosing spondylitis	Ankylosing spondylitis || ||	TRUE	igd	NA	NA	NA	NA	NA	NA	NA	9185_15_TFF1_TFF1	TFF1	chr11	1193912	0.011253	5.095e-33	35344	TRUE	reported	textfile	2	1	TRUE
rs79188300	C	T	C	T	0.171	0.6417	0.03283	0.005833	FALSE	FALSE	FALSE	finn-b-M13_ANKYLOSPON	2	70963137	0.2544	NA	0.0116399	Ankylosing Spondylitis	Ankylosing spondylitis	Ankylosing spondylitis || ||	TRUE	igd	NA	NA	NA	NA	NA	NA	NA	9185_15_TFF1_TFF1	TFF1	chr2	70736005	0.023185	1.638e-13	35359	TRUE	reported	textfile	2	1	TRUE
rs80334578	C	T	C	T	0.1782	0.1829	0.0245	0.006373	FALSE	FALSE	FALSE	finn-b-M13_ANKYLOSPON	11	1219482	0.248	NA	0.4609	Ankylosing Spondylitis	Ankylosing spondylitis	Ankylosing spondylitis || ||	TRUE	igd	NA	NA	NA	NA	NA	NA	NA	9185_15_TFF1_TFF1	TFF1	chr11	1198256	0.027008	4.166e-11	35344	TRUE	reported	textfile	2	1	TRUE
rs10096633	T	C	T	C	-0.1783	-0.1351	0.09986	0.09692	FALSE	FALSE	FALSE	finn-b-M13_ANKYLOSPON	8	19830921	0.0627	NA	0.0310499	Ankylosing Spondylitis	Ankylosing spondylitis	Ankylosing spondylitis || ||	TRUE	igd	NA	NA	NA	NA	NA	NA	NA	13268_45_WNT5A_WNT5A	WNT5A	chr8	19973410	0.01405	6.695e-37	35359	TRUE	reported	textfile	2	1	TRUE
rs115365379	C	T	C	T	-0.2312	-0.2231	0.01178	0.003222	FALSE	FALSE	FALSE	finn-b-M13_ANKYLOSPON	1	64295776	0.3388	NA	0.510199	Ankylosing Spondylitis	Ankylosing spondylitis	Ankylosing spondylitis || ||	TRUE	igd	NA	NA	NA	NA	NA	NA	NA	13268_45_WNT5A_WNT5A	WNT5A	chr1	63830105	0.03901	3.092e-09	35344	TRUE	reported	textfile	2	1	TRUE
rs1154988	A	T	A	T	0.0647	-0.0496	0.22728	0.1491	FALSE	TRUE	FALSE	finn-b-M13_ANKYLOSPON	3	135925191	0.0522	NA	0.3421	Ankylosing Spondylitis	Ankylosing spondylitis	Ankylosing spondylitis || ||	TRUE	igd	NA	NA	NA	NA	NA	NA	NA	13268_45_WNT5A_WNT5A	WNT5A	chr3	136206349	0.010153	1.857e-10	35352	TRUE	reported	textfile	2	1	TRUE
rs1168093	A	G	A	G	0.0729	0.0045	0.34099	0.7359	FALSE	FALSE	FALSE	finn-b-M13_ANKYLOSPON	1	63116227	0.0422	NA	0.9147	Ankylosing Spondylitis	Ankylosing spondylitis	Ankylosing spondylitis || ||	TRUE	igd	NA	NA	NA	NA	NA	NA	NA	13268_45_WNT5A_WNT5A	WNT5A	chr1	62650556	0.008929	3.219e-16	35349	TRUE	reported	textfile	2	1	TRUE
rs116843064	A	G	A	G	-0.2069	-0.0286	0.02426	0.02753	FALSE	FALSE	FALSE	finn-b-M13_ANKYLOSPON	19	8429323	0.114	NA	0.8018	Ankylosing Spondylitis	Ankylosing spondylitis	Ankylosing spondylitis || ||	TRUE	igd	NA	NA	NA	NA	NA	NA	NA	13268_45_WNT5A_WNT5A	WNT5A	chr19	8364439	0.027178	2.684e-14	35366	TRUE	reported	textfile	2	1	TRUE
rs141469619	G	A	G	A	0.2779	0.0173	0.01201	0.00407	FALSE	FALSE	FALSE	finn-b-M13_ANKYLOSPON	11	116714293	0.3042	NA	0.9546	Ankylosing Spondylitis	Ankylosing spondylitis	Ankylosing spondylitis || ||	TRUE	igd	NA	NA	NA	NA	NA	NA	NA	13268_45_WNT5A_WNT5A	WNT5A	chr11	116843577	0.037778	1.893e-13	35368	TRUE	reported	textfile	2	1	TRUE
rs150844304	C	A	C	A	0.1759	-0.3178	0.0276	0.004985	FALSE	FALSE	FALSE	finn-b-M13_ANKYLOSPON	15	43726625	0.2658	NA	0.2319	Ankylosing Spondylitis	Ankylosing spondylitis	Ankylosing spondylitis || ||	TRUE	igd	NA	NA	NA	NA	NA	NA	NA	13268_45_WNT5A_WNT5A	WNT5A	chr15	43434427	0.025768	8.709e-12	35354	TRUE	reported	textfile	2	1	TRUE
rs17123220	A	G	A	G	-0.2259	-0.0562	0.01048	0.02725	FALSE	FALSE	FALSE	finn-b-M13_ANKYLOSPON	1	62703686	0.1138	NA	0.6218	Ankylosing Spondylitis	Ankylosing spondylitis	Ankylosing spondylitis || ||	TRUE	igd	NA	NA	NA	NA	NA	NA	NA	13268_45_WNT5A_WNT5A	WNT5A	chr1	62238014	0.040891	3.305e-08	35348	TRUE	reported	textfile	2	1	TRUE
rs261290	C	T	C	T	-0.1218	0.0363	0.36352	0.6177	FALSE	FALSE	FALSE	finn-b-M13_ANKYLOSPON	15	58678720	0.0383	NA	0.3428	Ankylosing Spondylitis	Ankylosing spondylitis	Ankylosing spondylitis || ||	TRUE	igd	NA	NA	NA	NA	NA	NA	NA	13268_45_WNT5A_WNT5A	WNT5A	chr15	58386521	0.008791	1.181e-43	35355	TRUE	reported	textfile	2	1	TRUE
rs34250990	G	A	G	A	0.117	0.1301	0.04399	0.02995	FALSE	FALSE	FALSE	finn-b-M13_ANKYLOSPON	16	57648161	0.1091	NA	0.2328	Ankylosing Spondylitis	Ankylosing spondylitis	Ankylosing spondylitis || ||	TRUE	igd	NA	NA	NA	NA	NA	NA	NA	13268_45_WNT5A_WNT5A	WNT5A	chr16	57614249	0.020343	8.859e-09	35362	TRUE	reported	textfile	2	1	TRUE
rs3816117	C	T	C	T	-0.1488	0.034	0.49421	0.4993	FALSE	FALSE	FALSE	finn-b-M13_ANKYLOSPON	16	56996158	0.0372	NA	0.3606	Ankylosing Spondylitis	Ankylosing spondylitis	Ankylosing spondylitis || ||	TRUE	igd	NA	NA	NA	NA	NA	NA	NA	13268_45_WNT5A_WNT5A	WNT5A	chr16	56962246	0.008444	1.699e-69	35360	TRUE	reported	textfile	2	1	TRUE
rs3863087	A	G	A	G	-0.1173	-0.0874	0.09559	0.8521	FALSE	FALSE	FALSE	finn-b-M13_ANKYLOSPON	3	165509887	0.0613	NA	0.1538	Ankylosing Spondylitis	Ankylosing spondylitis	Ankylosing spondylitis || ||	TRUE	igd	NA	NA	NA	NA	NA	NA	NA	13268_45_WNT5A_WNT5A	WNT5A	chr3	165792099	0.01461	9.86e-16	35329	TRUE	reported	textfile	2	2	TRUE
rs473224	G	T	G	T	-0.1062	0.0736	0.1252	0.8572	FALSE	FALSE	FALSE	finn-b-M13_ANKYLOSPON	15	58737341	0.0532	NA	0.1661	Ankylosing Spondylitis	Ankylosing spondylitis	Ankylosing spondylitis || ||	TRUE	igd	NA	NA	NA	NA	NA	NA	NA	13268_45_WNT5A_WNT5A	WNT5A	chr15	58445142	0.012845	1.368e-16	35357	TRUE	reported	textfile	2	1	TRUE
rs6445035	A	G	A	G	0.1295	0.0261	0.1904	0.1753	FALSE	FALSE	FALSE	finn-b-M13_ANKYLOSPON	3	165480100	0.0488	NA	0.593	Ankylosing Spondylitis	Ankylosing spondylitis	Ankylosing spondylitis || ||	TRUE	igd	NA	NA	NA	NA	NA	NA	NA	13268_45_WNT5A_WNT5A	WNT5A	chr3	165762312	0.010741	1.795e-33	35330	TRUE	reported	textfile	2	1	TRUE
rs673548	A	G	A	G	0.0919	0.017	0.23304	0.2665	FALSE	FALSE	FALSE	finn-b-M13_ANKYLOSPON	2	21237544	0.042	NA	0.686099	Ankylosing Spondylitis	Ankylosing spondylitis	Ankylosing spondylitis || ||	TRUE	igd	NA	NA	NA	NA	NA	NA	NA	13268_45_WNT5A_WNT5A	WNT5A	chr2	21014672	0.010043	5.68e-20	35364	TRUE	reported	textfile	2	1	TRUE
rs77391147	G	A	G	A	0.2055	0.2357	0.01924	0.01304	FALSE	FALSE	FALSE	finn-b-M13_ANKYLOSPON	9	107527369	0.1674	NA	0.1592	Ankylosing Spondylitis	Ankylosing spondylitis	Ankylosing spondylitis || ||	TRUE	igd	NA	NA	NA	NA	NA	NA	NA	13268_45_WNT5A_WNT5A	WNT5A	chr9	104765088	0.030658	2.041e-11	35354	TRUE	reported	textfile	2	1	TRUE
rs780093	C	T	C	T	-0.0929	-0.0271	0.34157	0.6469	FALSE	FALSE	FALSE	finn-b-M13_ANKYLOSPON	2	27742603	0.0389	NA	0.4865	Ankylosing Spondylitis	Ankylosing spondylitis	Ankylosing spondylitis || ||	TRUE	igd	NA	NA	NA	NA	NA	NA	NA	13268_45_WNT5A_WNT5A	WNT5A	chr2	27519736	0.008931	2.438e-25	35364	TRUE	reported	textfile	2	1	TRUE
rs78058190	A	G	A	G	0.0846	-0.0292	0.09004	0.08232	FALSE	FALSE	FALSE	finn-b-M13_ANKYLOSPON	2	219699999	0.0684	NA	0.6694	Ankylosing Spondylitis	Ankylosing spondylitis	Ankylosing spondylitis || ||	TRUE	igd	NA	NA	NA	NA	NA	NA	NA	13268_45_WNT5A_WNT5A	WNT5A	chr2	218835276	0.014863	1.257e-08	35353	TRUE	reported	textfile	2	1	TRUE
rs964184	C	G	C	G	-0.2621	-0.0146	0.12321	0.1459	FALSE	TRUE	FALSE	finn-b-M13_ANKYLOSPON	11	116648917	0.0526	NA	0.7812	Ankylosing Spondylitis	Ankylosing spondylitis	Ankylosing spondylitis || ||	TRUE	igd	NA	NA	NA	NA	NA	NA	NA	13268_45_WNT5A_WNT5A	WNT5A	chr11	116778201	0.012755	7.983e-94	35368	TRUE	reported	textfile	2	1	TRUE
rs10096633	T	C	T	C	-0.0855	-0.1351	0.09986	0.09692	FALSE	FALSE	FALSE	finn-b-M13_ANKYLOSPON	8	19830921	0.0627	NA	0.0310499	Ankylosing Spondylitis	Ankylosing spondylitis	Ankylosing spondylitis || ||	TRUE	igd	NA	NA	NA	NA	NA	NA	NA	11218_84_TPMT_TPMT	TPMT	chr8	19973410	0.013359	1.552e-10	35359	TRUE	reported	textfile	2	1	TRUE
rs10822155	A	C	A	C	0.0656	-0.0025	0.43479	0.3847	FALSE	FALSE	FALSE	finn-b-M13_ANKYLOSPON	10	65071215	0.0383	NA	0.9488	Ankylosing Spondylitis	Ankylosing spondylitis	Ankylosing spondylitis || ||	TRUE	igd	NA	NA	NA	NA	NA	NA	NA	11218_84_TPMT_TPMT	TPMT	chr10	63311455	0.008088	5.044e-16	35342	TRUE	reported	textfile	2	1	TRUE
rs12995461	C	A	C	A	0.0605	0.0584	0.21643	0.2801	FALSE	FALSE	FALSE	finn-b-M13_ANKYLOSPON	2	27778167	0.0413	NA	0.1579	Ankylosing Spondylitis	Ankylosing spondylitis	Ankylosing spondylitis || ||	TRUE	igd	NA	NA	NA	NA	NA	NA	NA	11218_84_TPMT_TPMT	TPMT	chr2	27555300	0.009676	4.036e-10	35364	TRUE	reported	textfile	2	1	TRUE
rs1355538	G	A	G	A	-0.0816	0.027	0.39847	0.6743	FALSE	FALSE	FALSE	finn-b-M13_ANKYLOSPON	3	165505177	0.0396	NA	0.4964	Ankylosing Spondylitis	Ankylosing spondylitis	Ankylosing spondylitis || ||	TRUE	igd	NA	NA	NA	NA	NA	NA	NA	11218_84_TPMT_TPMT	TPMT	chr3	165787389	0.008184	2.041e-23	35329	TRUE	reported	textfile	2	1	TRUE
rs261290	C	T	C	T	-0.047	0.0363	0.36352	0.6177	FALSE	FALSE	FALSE	finn-b-M13_ANKYLOSPON	15	58678720	0.0383	NA	0.3428	Ankylosing Spondylitis	Ankylosing spondylitis	Ankylosing spondylitis || ||	TRUE	igd	NA	NA	NA	NA	NA	NA	NA	11218_84_TPMT_TPMT	TPMT	chr15	58386521	0.008361	1.898e-08	35355	TRUE	reported	textfile	2	1	TRUE
rs28374650	T	C	T	C	0.0498	-0.1662	0.29732	0.3383	FALSE	FALSE	FALSE	finn-b-M13_ANKYLOSPON	6	32623367	0.046	NA	0.000299399	Ankylosing Spondylitis	Ankylosing spondylitis	Ankylosing spondylitis || ||	TRUE	igd	NA	NA	NA	NA	NA	NA	NA	11218_84_TPMT_TPMT	TPMT	chr6	32655590	0.008725	1.146e-08	35430	TRUE	reported	textfile	2	1	TRUE
rs3816117	C	T	C	T	-0.067	0.034	0.49421	0.4993	FALSE	FALSE	FALSE	finn-b-M13_ANKYLOSPON	16	56996158	0.0372	NA	0.3606	Ankylosing Spondylitis	Ankylosing spondylitis	Ankylosing spondylitis || ||	TRUE	igd	NA	NA	NA	NA	NA	NA	NA	11218_84_TPMT_TPMT	TPMT	chr16	56962246	0.008033	7.408e-17	35360	TRUE	reported	textfile	2	1	TRUE
rs6993770	T	A	T	A	-0.0778	-0.0311	0.22448	0.2232	FALSE	TRUE	FALSE	finn-b-M13_ANKYLOSPON	8	106581528	0.0449	NA	0.4885	Ankylosing Spondylitis	Ankylosing spondylitis	Ankylosing spondylitis || ||	TRUE	igd	NA	NA	NA	NA	NA	NA	NA	11218_84_TPMT_TPMT	TPMT	chr8	105569300	0.009649	7.453e-16	35356	TRUE	reported	textfile	2	1	TRUE
rs775824	C	T	C	T	0.0729	0.0268	0.16338	0.8797	FALSE	FALSE	FALSE	finn-b-M13_ANKYLOSPON	19	55561570	0.0572	NA	0.6402	Ankylosing Spondylitis	Ankylosing spondylitis	Ankylosing spondylitis || ||	TRUE	igd	NA	NA	NA	NA	NA	NA	NA	11218_84_TPMT_TPMT	TPMT	chr19	55050202	0.010843	1.781e-11	35372	TRUE	reported	textfile	2	1	TRUE
rs9332701	G	A	G	A	0.3568	-0.0904	0.07189	0.04256	FALSE	FALSE	FALSE	finn-b-M13_ANKYLOSPON	1	169484767	0.0932	NA	0.3322	Ankylosing Spondylitis	Ankylosing spondylitis	Ankylosing spondylitis || ||	TRUE	igd	NA	NA	NA	NA	NA	NA	NA	11218_84_TPMT_TPMT	TPMT	chr1	169515529	0.015367	2.964e-119	35355	TRUE	reported	textfile	2	1	TRUE
rs964184	C	G	C	G	-0.1174	-0.0146	0.12321	0.1459	FALSE	TRUE	FALSE	finn-b-M13_ANKYLOSPON	11	116648917	0.0526	NA	0.7812	Ankylosing Spondylitis	Ankylosing spondylitis	Ankylosing spondylitis || ||	TRUE	igd	NA	NA	NA	NA	NA	NA	NA	11218_84_TPMT_TPMT	TPMT	chr11	116778201	0.012153	4.456e-22	35368	TRUE	reported	textfile	2	1	TRUE
rs10096633	T	C	T	C	-0.1588	-0.1351	0.09986	0.09692	FALSE	FALSE	FALSE	finn-b-M13_ANKYLOSPON	8	19830921	0.0627	NA	0.0310499	Ankylosing Spondylitis	Ankylosing spondylitis	Ankylosing spondylitis || ||	TRUE	igd	NA	NA	NA	NA	NA	NA	NA	8086_49_ITM2B_ITM2B	ITM2B	chr8	19973410	0.013745	7.076e-31	35368	TRUE	reported	textfile	2	1	TRUE
rs10189499	C	T	C	T	0.047	-0.0526	0.37801	0.5179	FALSE	FALSE	FALSE	finn-b-M13_ANKYLOSPON	2	203750049	0.0374	NA	0.1595	Ankylosing Spondylitis	Ankylosing spondylitis	Ankylosing spondylitis || ||	TRUE	igd	NA	NA	NA	NA	NA	NA	NA	8086_49_ITM2B_ITM2B	ITM2B	chr2	202885326	0.008581	4.314e-08	35364	TRUE	reported	textfile	2	1	TRUE
rs111266377	T	G	T	G	0.1884	-0.0506	0.02883	0.02363	FALSE	FALSE	FALSE	finn-b-M13_ANKYLOSPON	3	166957658	0.122	NA	0.6782	Ankylosing Spondylitis	Ankylosing spondylitis	Ankylosing spondylitis || ||	TRUE	igd	NA	NA	NA	NA	NA	NA	NA	8086_49_ITM2B_ITM2B	ITM2B	chr3	167239870	0.024745	2.663e-14	35354	TRUE	reported	textfile	2	1	TRUE
rs111696008	A	G	A	G	-0.2543	-0.2208	0.02443	0.01445	FALSE	FALSE	FALSE	finn-b-M13_ANKYLOSPON	2	217487709	0.1607	NA	0.1695	Ankylosing Spondylitis	Ankylosing spondylitis	Ankylosing spondylitis || ||	TRUE	igd	NA	NA	NA	NA	NA	NA	NA	8086_49_ITM2B_ITM2B	ITM2B	chr2	216622986	0.027557	2.754e-20	35359	TRUE	reported	textfile	2	1	TRUE
rs113414093	A	G	A	G	0.0817	-0.0537	0.08768	0.08533	FALSE	FALSE	FALSE	finn-b-M13_ANKYLOSPON	2	219859171	0.0672	NA	0.4249	Ankylosing Spondylitis	Ankylosing spondylitis	Ankylosing spondylitis || ||	TRUE	igd	NA	NA	NA	NA	NA	NA	NA	8086_49_ITM2B_ITM2B	ITM2B	chr2	218994449	0.01481	3.458e-08	35363	TRUE	reported	textfile	2	1	TRUE
rs116843064	A	G	A	G	-0.2055	-0.0286	0.02426	0.02753	FALSE	FALSE	FALSE	finn-b-M13_ANKYLOSPON	19	8429323	0.114	NA	0.8018	Ankylosing Spondylitis	Ankylosing spondylitis	Ankylosing spondylitis || ||	TRUE	igd	NA	NA	NA	NA	NA	NA	NA	8086_49_ITM2B_ITM2B	ITM2B	chr19	8364439	0.02662	1.165e-14	35375	TRUE	reported	textfile	2	1	TRUE
rs12485327	T	G	T	G	0.0911	0.001	0.07334	0.1056	FALSE	FALSE	FALSE	finn-b-M13_ANKYLOSPON	3	161914718	0.0608	NA	0.9864	Ankylosing Spondylitis	Ankylosing spondylitis	Ankylosing spondylitis || ||	TRUE	igd	NA	NA	NA	NA	NA	NA	NA	8086_49_ITM2B_ITM2B	ITM2B	chr3	162196930	0.016079	1.463e-08	35340	TRUE	reported	textfile	2	1	TRUE
rs1321257	A	G	A	G	-0.0493	-0.0039	0.36703	0.5616	FALSE	FALSE	FALSE	finn-b-M13_ANKYLOSPON	1	230305312	0.0375	NA	0.9168	Ankylosing Spondylitis	Ankylosing spondylitis	Ankylosing spondylitis || ||	TRUE	igd	NA	NA	NA	NA	NA	NA	NA	8086_49_ITM2B_ITM2B	ITM2B	chr1	230169566	0.008619	1.065e-08	35356	TRUE	reported	textfile	2	1	TRUE
rs141469619	G	A	G	A	0.2022	0.0173	0.01201	0.00407	FALSE	FALSE	FALSE	finn-b-M13_ANKYLOSPON	11	116714293	0.3042	NA	0.9546	Ankylosing Spondylitis	Ankylosing spondylitis	Ankylosing spondylitis || ||	TRUE	igd	NA	NA	NA	NA	NA	NA	NA	8086_49_ITM2B_ITM2B	ITM2B	chr11	116843577	0.036933	4.38e-08	35377	TRUE	reported	textfile	2	1	TRUE
rs144202860	A	G	A	G	-0.248	0.1944	0.01274	0.02102	FALSE	FALSE	FALSE	finn-b-M13_ANKYLOSPON	2	217490463	0.1321	NA	0.1409	Ankylosing Spondylitis	Ankylosing spondylitis	Ankylosing spondylitis || ||	TRUE	igd	NA	NA	NA	NA	NA	NA	NA	8086_49_ITM2B_ITM2B	ITM2B	chr2	216625740	0.036902	1.81e-11	35359	TRUE	reported	textfile	2	1	TRUE
rs148077724	G	A	G	A	0.2157	0.1389	0.02611	0.03729	FALSE	FALSE	FALSE	finn-b-M13_ANKYLOSPON	3	165670632	0.0978	NA	0.1558	Ankylosing Spondylitis	Ankylosing spondylitis	Ankylosing spondylitis || ||	TRUE	igd	NA	NA	NA	NA	NA	NA	NA	8086_49_ITM2B_ITM2B	ITM2B	chr3	165952844	0.025819	6.58e-17	35340	TRUE	reported	textfile	2	1	TRUE
rs1618069	G	A	G	A	0.0649	0.0499	0.24647	0.8473	FALSE	FALSE	FALSE	finn-b-M13_ANKYLOSPON	3	136027145	0.0517	NA	0.3344	Ankylosing Spondylitis	Ankylosing spondylitis	Ankylosing spondylitis || ||	TRUE	igd	NA	NA	NA	NA	NA	NA	NA	8086_49_ITM2B_ITM2B	ITM2B	chr3	136308303	0.0097	2.219e-11	35361	TRUE	reported	textfile	2	1	TRUE
rs2231935	G	C	G	C	-0.0842	-0.0006	0.37149	0.2743	FALSE	TRUE	FALSE	finn-b-M13_ANKYLOSPON	19	41946095	0.0417	NA	0.9884	Ankylosing Spondylitis	Ankylosing spondylitis	Ankylosing spondylitis || ||	TRUE	igd	NA	NA	NA	NA	NA	NA	NA	8086_49_ITM2B_ITM2B	ITM2B	chr19	41440190	0.008516	4.711e-23	35371	TRUE	reported	textfile	2	1	TRUE
rs2954038	A	C	A	C	-0.0695	-0.0232	0.31787	0.7407	FALSE	FALSE	FALSE	finn-b-M13_ANKYLOSPON	8	126507389	0.0423	NA	0.583201	Ankylosing Spondylitis	Ankylosing spondylitis	Ankylosing spondylitis || ||	TRUE	igd	NA	NA	NA	NA	NA	NA	NA	8086_49_ITM2B_ITM2B	ITM2B	chr8	125495147	0.008884	5.149e-15	35367	TRUE	reported	textfile	2	1	TRUE
rs3816117	C	T	C	T	-0.0942	0.034	0.49421	0.4993	FALSE	FALSE	FALSE	finn-b-M13_ANKYLOSPON	16	56996158	0.0372	NA	0.3606	Ankylosing Spondylitis	Ankylosing spondylitis	Ankylosing spondylitis || ||	TRUE	igd	NA	NA	NA	NA	NA	NA	NA	8086_49_ITM2B_ITM2B	ITM2B	chr16	56962246	0.008276	5.084e-30	35369	TRUE	reported	textfile	2	1	TRUE
rs3863087	A	G	A	G	-0.2318	-0.0874	0.09559	0.8521	FALSE	FALSE	FALSE	finn-b-M13_ANKYLOSPON	3	165509887	0.0613	NA	0.1538	Ankylosing Spondylitis	Ankylosing spondylitis	Ankylosing spondylitis || ||	TRUE	igd	NA	NA	NA	NA	NA	NA	NA	8086_49_ITM2B_ITM2B	ITM2B	chr3	165792099	0.014324	6.735e-59	35338	TRUE	reported	textfile	2	2	TRUE
rs520354	G	A	G	A	0.1364	0.0135	0.48258	0.5503	FALSE	FALSE	FALSE	finn-b-M13_ANKYLOSPON	2	21259612	0.0373	NA	0.7183	Ankylosing Spondylitis	Ankylosing spondylitis	Ankylosing spondylitis || ||	TRUE	igd	NA	NA	NA	NA	NA	NA	NA	8086_49_ITM2B_ITM2B	ITM2B	chr2	21036740	0.008298	1.012e-60	35373	TRUE	reported	textfile	2	1	TRUE
rs6445035	A	G	A	G	0.2713	0.0261	0.1904	0.1753	FALSE	FALSE	FALSE	finn-b-M13_ANKYLOSPON	3	165480100	0.0488	NA	0.593	Ankylosing Spondylitis	Ankylosing spondylitis	Ankylosing spondylitis || ||	TRUE	igd	NA	NA	NA	NA	NA	NA	NA	8086_49_ITM2B_ITM2B	ITM2B	chr3	165762312	0.010484	1.175e-147	35339	TRUE	reported	textfile	2	1	TRUE
rs660240	C	T	C	T	0.0679	-0.0559	0.205	0.7862	FALSE	FALSE	FALSE	finn-b-M13_ANKYLOSPON	1	109817838	0.0453	NA	0.2176	Ankylosing Spondylitis	Ankylosing spondylitis	Ankylosing spondylitis || ||	TRUE	igd	NA	NA	NA	NA	NA	NA	NA	8086_49_ITM2B_ITM2B	ITM2B	chr1	109275216	0.010284	4.04e-11	35345	TRUE	reported	textfile	2	1	TRUE
rs7412	T	C	T	C	-0.2061	0.0541	0.05941	0.05341	FALSE	FALSE	FALSE	finn-b-M13_ANKYLOSPON	19	45412079	0.0822	NA	0.5106	Ankylosing Spondylitis	Ankylosing spondylitis	Ankylosing spondylitis || ||	TRUE	igd	NA	NA	NA	NA	NA	NA	NA	8086_49_ITM2B_ITM2B	ITM2B	chr19	44908822	0.017494	4.866e-32	35367	TRUE	reported	textfile	2	1	TRUE
rs964184	C	G	C	G	-0.1939	-0.0146	0.12321	0.1459	FALSE	TRUE	FALSE	finn-b-M13_ANKYLOSPON	11	116648917	0.0526	NA	0.7812	Ankylosing Spondylitis	Ankylosing spondylitis	Ankylosing spondylitis || ||	TRUE	igd	NA	NA	NA	NA	NA	NA	NA	8086_49_ITM2B_ITM2B	ITM2B	chr11	116778201	0.012498	2.766e-54	35377	TRUE	reported	textfile	2	1	TRUE
rs10096633	T	C	T	C	-0.1315	-0.1351	0.09986	0.09692	FALSE	FALSE	FALSE	finn-b-M13_ANKYLOSPON	8	19830921	0.0627	NA	0.0310499	Ankylosing Spondylitis	Ankylosing spondylitis	Ankylosing spondylitis || ||	TRUE	igd	NA	NA	NA	NA	NA	NA	NA	7144_234_KAZALD1_KAZD1	KAZALD1	chr8	19973410	0.013898	3.025e-21	35368	TRUE	reported	textfile	2	1	TRUE
rs11127048	A	G	A	G	-0.0503	-0.0138	0.34342	0.6262	FALSE	FALSE	FALSE	finn-b-M13_ANKYLOSPON	2	27752463	0.0385	NA	0.719201	Ankylosing Spondylitis	Ankylosing spondylitis	Ankylosing spondylitis || ||	TRUE	igd	NA	NA	NA	NA	NA	NA	NA	7144_234_KAZALD1_KAZD1	KAZALD1	chr2	27529596	0.008812	1.142e-08	35373	TRUE	reported	textfile	2	1	TRUE
rs141469619	G	A	G	A	0.2295	0.0173	0.01201	0.00407	FALSE	FALSE	FALSE	finn-b-M13_ANKYLOSPON	11	116714293	0.3042	NA	0.9546	Ankylosing Spondylitis	Ankylosing spondylitis	Ankylosing spondylitis || ||	TRUE	igd	NA	NA	NA	NA	NA	NA	NA	7144_234_KAZALD1_KAZD1	KAZALD1	chr11	116843577	0.037344	7.97e-10	35377	TRUE	reported	textfile	2	1	TRUE
rs150026080	T	C	T	C	-0.2654	-0.0253	0.04294	0.02241	FALSE	FALSE	FALSE	finn-b-M13_ANKYLOSPON	10	75356081	0.127	NA	0.8418	Ankylosing Spondylitis	Ankylosing spondylitis	Ankylosing spondylitis || ||	TRUE	igd	NA	NA	NA	NA	NA	NA	NA	7144_234_KAZALD1_KAZD1	KAZALD1	chr10	73596323	0.020818	3.163e-37	35370	TRUE	reported	textfile	2	1	TRUE
rs1707652	T	C	T	C	0.0647	0.0034	0.3102	0.248	FALSE	FALSE	FALSE	finn-b-M13_ANKYLOSPON	3	165478799	0.0431	NA	0.9378	Ankylosing Spondylitis	Ankylosing spondylitis	Ankylosing spondylitis || ||	TRUE	igd	NA	NA	NA	NA	NA	NA	NA	7144_234_KAZALD1_KAZD1	KAZALD1	chr3	165761011	0.009023	7.454e-13	35339	TRUE	reported	textfile	2	1	TRUE
rs2070895	A	G	A	G	0.0919	-0.0606	0.19622	0.2573	FALSE	FALSE	FALSE	finn-b-M13_ANKYLOSPON	15	58723939	0.0425	NA	0.1538	Ankylosing Spondylitis	Ankylosing spondylitis	Ankylosing spondylitis || ||	TRUE	igd	NA	NA	NA	NA	NA	NA	NA	7144_234_KAZALD1_KAZD1	KAZALD1	chr15	58431740	0.010507	2.195e-18	35366	TRUE	reported	textfile	2	1	TRUE
rs2414577	C	T	C	T	0.0831	0.0115	0.41557	0.4321	FALSE	FALSE	FALSE	finn-b-M13_ANKYLOSPON	15	58680638	0.0375	NA	0.759299	Ankylosing Spondylitis	Ankylosing spondylitis	Ankylosing spondylitis || ||	TRUE	igd	NA	NA	NA	NA	NA	NA	NA	7144_234_KAZALD1_KAZD1	KAZALD1	chr15	58388439	0.008469	9.932e-23	35364	TRUE	reported	textfile	2	1	TRUE
rs2633320	C	T	C	T	-0.1343	0.0098	0.27163	0.6015	FALSE	FALSE	FALSE	finn-b-M13_ANKYLOSPON	10	75693306	0.0381	NA	0.7961	Ankylosing Spondylitis	Ankylosing spondylitis	Ankylosing spondylitis || ||	TRUE	igd	NA	NA	NA	NA	NA	NA	NA	7144_234_KAZALD1_KAZD1	KAZALD1	chr10	73933548	0.009397	2.451e-46	35368	TRUE	reported	textfile	2	1	TRUE
rs2954038	A	C	A	C	-0.0678	-0.0232	0.31787	0.7407	FALSE	FALSE	FALSE	finn-b-M13_ANKYLOSPON	8	126507389	0.0423	NA	0.583201	Ankylosing Spondylitis	Ankylosing spondylitis	Ankylosing spondylitis || ||	TRUE	igd	NA	NA	NA	NA	NA	NA	NA	7144_234_KAZALD1_KAZD1	KAZALD1	chr8	125495147	0.008985	4.492e-14	35367	TRUE	reported	textfile	2	1	TRUE
rs344773	A	G	A	G	0.0566	-0.0512	0.24735	0.7221	FALSE	FALSE	FALSE	finn-b-M13_ANKYLOSPON	19	44179760	0.0414	NA	0.2164	Ankylosing Spondylitis	Ankylosing spondylitis	Ankylosing spondylitis || ||	TRUE	igd	NA	NA	NA	NA	NA	NA	NA	7144_234_KAZALD1_KAZD1	KAZALD1	chr19	43675608	0.00968	5e-09	35367	TRUE	reported	textfile	2	1	TRUE
rs3816117	C	T	C	T	-0.1136	0.034	0.49421	0.4993	FALSE	FALSE	FALSE	finn-b-M13_ANKYLOSPON	16	56996158	0.0372	NA	0.3606	Ankylosing Spondylitis	Ankylosing spondylitis	Ankylosing spondylitis || ||	TRUE	igd	NA	NA	NA	NA	NA	NA	NA	7144_234_KAZALD1_KAZD1	KAZALD1	chr16	56962246	0.008364	5.143e-42	35369	TRUE	reported	textfile	2	1	TRUE
rs673548	A	G	A	G	0.1052	0.017	0.23304	0.2665	FALSE	FALSE	FALSE	finn-b-M13_ANKYLOSPON	2	21237544	0.042	NA	0.686099	Ankylosing Spondylitis	Ankylosing spondylitis	Ankylosing spondylitis || ||	TRUE	igd	NA	NA	NA	NA	NA	NA	NA	7144_234_KAZALD1_KAZD1	KAZALD1	chr2	21014672	0.00993	3.183e-26	35373	TRUE	reported	textfile	2	1	TRUE
rs75425987	T	C	T	C	-0.153	0.0213	0.04572	0.07253	FALSE	FALSE	FALSE	finn-b-M13_ANKYLOSPON	19	44187494	0.0717	NA	0.7663	Ankylosing Spondylitis	Ankylosing spondylitis	Ankylosing spondylitis || ||	TRUE	igd	NA	NA	NA	NA	NA	NA	NA	7144_234_KAZALD1_KAZD1	KAZALD1	chr19	43683342	0.019876	1.383e-14	35367	TRUE	reported	textfile	2	1	TRUE
rs77908245	A	G	A	G	-0.2518	-0.1476	0.03351	0.004682	FALSE	FALSE	FALSE	finn-b-M13_ANKYLOSPON	10	73987822	0.2727	NA	0.5883	Ankylosing Spondylitis	Ankylosing spondylitis	Ankylosing spondylitis || ||	TRUE	igd	NA	NA	NA	NA	NA	NA	NA	7144_234_KAZALD1_KAZD1	KAZALD1	chr10	72228064	0.023447	6.672e-27	35373	TRUE	reported	textfile	2	1	TRUE
rs964184	C	G	C	G	-0.1968	-0.0146	0.12321	0.1459	FALSE	TRUE	FALSE	finn-b-M13_ANKYLOSPON	11	116648917	0.0526	NA	0.7812	Ankylosing Spondylitis	Ankylosing spondylitis	Ankylosing spondylitis || ||	TRUE	igd	NA	NA	NA	NA	NA	NA	NA	7144_234_KAZALD1_KAZD1	KAZALD1	chr11	116778201	0.012642	1.226e-54	35377	TRUE	reported	textfile	2	1	TRUE
rs10096633	T	C	T	C	-0.0792	-0.1351	0.09986	0.09692	FALSE	FALSE	FALSE	finn-b-M13_ANKYLOSPON	8	19830921	0.0627	NA	0.0310499	Ankylosing Spondylitis	Ankylosing spondylitis	Ankylosing spondylitis || ||	TRUE	igd	NA	NA	NA	NA	NA	NA	NA	12514_16_METTL1_METTL1	METTL1	chr8	19973410	0.013408	3.486e-09	35359	TRUE	reported	textfile	2	1	TRUE
rs1707652	T	C	T	C	0.1229	0.0034	0.3102	0.248	FALSE	FALSE	FALSE	finn-b-M13_ANKYLOSPON	3	165478799	0.0431	NA	0.9378	Ankylosing Spondylitis	Ankylosing spondylitis	Ankylosing spondylitis || ||	TRUE	igd	NA	NA	NA	NA	NA	NA	NA	12514_16_METTL1_METTL1	METTL1	chr3	165761011	0.008692	2.154e-45	35330	TRUE	reported	textfile	2	1	TRUE
rs35136575	G	C	G	C	-0.0787	-0.0334	0.28501	0.2589	FALSE	TRUE	FALSE	finn-b-M13_ANKYLOSPON	19	45439163	0.0428	NA	0.4351	Ankylosing Spondylitis	Ankylosing spondylitis	Ankylosing spondylitis || ||	TRUE	igd	NA	NA	NA	NA	NA	NA	NA	12514_16_METTL1_METTL1	METTL1	chr19	44935906	0.008948	1.424e-18	35359	TRUE	reported	textfile	2	1	TRUE
rs429358	C	T	C	T	-0.1387	-0.0374	0.17407	0.1839	FALSE	FALSE	FALSE	finn-b-M13_ANKYLOSPON	19	45411941	0.0484	NA	0.4388	Ankylosing Spondylitis	Ankylosing spondylitis	Ankylosing spondylitis || ||	TRUE	igd	NA	NA	NA	NA	NA	NA	NA	12514_16_METTL1_METTL1	METTL1	chr19	44908684	0.010743	3.906e-38	35359	TRUE	reported	textfile	2	1	TRUE
rs453821	T	C	T	C	0.083	-0.3995	0.13894	0.07612	FALSE	FALSE	FALSE	finn-b-M13_ANKYLOSPON	6	31935311	0.0734	NA	5.28202e-08	Ankylosing Spondylitis	Ankylosing spondylitis	Ankylosing spondylitis || ||	TRUE	igd	NA	NA	NA	NA	NA	NA	NA	12514_16_METTL1_METTL1	METTL1	chr6	31967534	0.011628	9.482e-13	35432	TRUE	reported	textfile	2	1	TRUE
rs704	A	G	A	G	0.0451	0.0262	0.49189	0.4186	FALSE	FALSE	FALSE	finn-b-M13_ANKYLOSPON	17	26694861	0.0376	NA	0.4863	Ankylosing Spondylitis	Ankylosing spondylitis	Ankylosing spondylitis || ||	TRUE	igd	NA	NA	NA	NA	NA	NA	NA	12514_16_METTL1_METTL1	METTL1	chr17	28367840	0.008082	2.397e-08	35351	TRUE	reported	textfile	2	1	TRUE
rs780093	C	T	C	T	-0.0503	-0.0271	0.34157	0.6469	FALSE	FALSE	FALSE	finn-b-M13_ANKYLOSPON	2	27742603	0.0389	NA	0.4865	Ankylosing Spondylitis	Ankylosing spondylitis	Ankylosing spondylitis || ||	TRUE	igd	NA	NA	NA	NA	NA	NA	NA	12514_16_METTL1_METTL1	METTL1	chr2	27519736	0.008519	3.535e-09	35364	TRUE	reported	textfile	2	1	TRUE
rs964184	C	G	C	G	-0.1195	-0.0146	0.12321	0.1459	FALSE	TRUE	FALSE	finn-b-M13_ANKYLOSPON	11	116648917	0.0526	NA	0.7812	Ankylosing Spondylitis	Ankylosing spondylitis	Ankylosing spondylitis || ||	TRUE	igd	NA	NA	NA	NA	NA	NA	NA	12514_16_METTL1_METTL1	METTL1	chr11	116778201	0.012201	1.194e-22	35368	TRUE	reported	textfile	2	1	TRUE
rs10096633	T	C	T	C	-0.1259	-0.1351	0.09986	0.09692	FALSE	FALSE	FALSE	finn-b-M13_ANKYLOSPON	8	19830921	0.0627	NA	0.0310499	Ankylosing Spondylitis	Ankylosing spondylitis	Ankylosing spondylitis || ||	TRUE	igd	NA	NA	NA	NA	NA	NA	NA	8905_20_KCNMB3_KCMB3	KCNMB3	chr8	19973410	0.013578	1.819e-20	35368	TRUE	reported	textfile	2	1	TRUE
rs111266377	T	G	T	G	0.1586	-0.0506	0.02883	0.02363	FALSE	FALSE	FALSE	finn-b-M13_ANKYLOSPON	3	166957658	0.122	NA	0.6782	Ankylosing Spondylitis	Ankylosing spondylitis	Ankylosing spondylitis || ||	TRUE	igd	NA	NA	NA	NA	NA	NA	NA	8905_20_KCNMB3_KCMB3	KCNMB3	chr3	167239870	0.024383	7.787e-11	35354	TRUE	reported	textfile	2	1	TRUE
rs111696008	A	G	A	G	-0.1987	-0.2208	0.02443	0.01445	FALSE	FALSE	FALSE	finn-b-M13_ANKYLOSPON	2	217487709	0.1607	NA	0.1695	Ankylosing Spondylitis	Ankylosing spondylitis	Ankylosing spondylitis || ||	TRUE	igd	NA	NA	NA	NA	NA	NA	NA	8905_20_KCNMB3_KCMB3	KCNMB3	chr2	216622986	0.027254	3.083e-13	35359	TRUE	reported	textfile	2	1	TRUE
rs116843064	A	G	A	G	-0.1725	-0.0286	0.02426	0.02753	FALSE	FALSE	FALSE	finn-b-M13_ANKYLOSPON	19	8429323	0.114	NA	0.8018	Ankylosing Spondylitis	Ankylosing spondylitis	Ankylosing spondylitis || ||	TRUE	igd	NA	NA	NA	NA	NA	NA	NA	8905_20_KCNMB3_KCMB3	KCNMB3	chr19	8364439	0.026273	5.183e-11	35375	TRUE	reported	textfile	2	1	TRUE
rs12485327	T	G	T	G	0.0872	0.001	0.07334	0.1056	FALSE	FALSE	FALSE	finn-b-M13_ANKYLOSPON	3	161914718	0.0608	NA	0.9864	Ankylosing Spondylitis	Ankylosing spondylitis	Ankylosing spondylitis || ||	TRUE	igd	NA	NA	NA	NA	NA	NA	NA	8905_20_KCNMB3_KCMB3	KCNMB3	chr3	162196930	0.015827	3.599e-08	35340	TRUE	reported	textfile	2	1	TRUE
rs148077724	G	A	G	A	0.1818	0.1389	0.02611	0.03729	FALSE	FALSE	FALSE	finn-b-M13_ANKYLOSPON	3	165670632	0.0978	NA	0.1558	Ankylosing Spondylitis	Ankylosing spondylitis	Ankylosing spondylitis || ||	TRUE	igd	NA	NA	NA	NA	NA	NA	NA	8905_20_KCNMB3_KCMB3	KCNMB3	chr3	165952844	0.025451	9.114e-13	35340	TRUE	reported	textfile	2	1	TRUE
rs3764261	A	C	A	C	-0.0778	0.0156	0.32148	0.2796	FALSE	FALSE	FALSE	finn-b-M13_ANKYLOSPON	16	56993324	0.0414	NA	0.7057	Ankylosing Spondylitis	Ankylosing spondylitis	Ankylosing spondylitis || ||	TRUE	igd	NA	NA	NA	NA	NA	NA	NA	8905_20_KCNMB3_KCMB3	KCNMB3	chr16	56959412	0.00873	5.027e-19	35369	TRUE	reported	textfile	2	1	TRUE
rs3863087	A	G	A	G	-0.1712	-0.0874	0.09559	0.8521	FALSE	FALSE	FALSE	finn-b-M13_ANKYLOSPON	3	165509887	0.0613	NA	0.1538	Ankylosing Spondylitis	Ankylosing spondylitis	Ankylosing spondylitis || ||	TRUE	igd	NA	NA	NA	NA	NA	NA	NA	8905_20_KCNMB3_KCMB3	KCNMB3	chr3	165792099	0.014131	8.748e-34	35338	TRUE	reported	textfile	2	2	TRUE
rs571513	G	A	G	A	0.0667	0.0641	0.23433	0.8545	FALSE	FALSE	FALSE	finn-b-M13_ANKYLOSPON	3	136095035	0.0527	NA	0.224	Ankylosing Spondylitis	Ankylosing spondylitis	Ankylosing spondylitis || ||	TRUE	igd	NA	NA	NA	NA	NA	NA	NA	8905_20_KCNMB3_KCMB3	KCNMB3	chr3	136376193	0.009718	6.728e-12	35361	TRUE	reported	textfile	2	1	TRUE
rs602633	G	T	G	T	0.0669	-0.054	0.20391	0.7827	FALSE	FALSE	FALSE	finn-b-M13_ANKYLOSPON	1	109821511	0.045	NA	0.2309	Ankylosing Spondylitis	Ankylosing spondylitis	Ankylosing spondylitis || ||	TRUE	igd	NA	NA	NA	NA	NA	NA	NA	8905_20_KCNMB3_KCMB3	KCNMB3	chr1	109278889	0.010171	4.792e-11	35344	TRUE	reported	textfile	2	1	TRUE
rs6445035	A	G	A	G	0.2082	0.0261	0.1904	0.1753	FALSE	FALSE	FALSE	finn-b-M13_ANKYLOSPON	3	165480100	0.0488	NA	0.593	Ankylosing Spondylitis	Ankylosing spondylitis	Ankylosing spondylitis || ||	TRUE	igd	NA	NA	NA	NA	NA	NA	NA	8905_20_KCNMB3_KCMB3	KCNMB3	chr3	165762312	0.010367	1.023e-89	35339	TRUE	reported	textfile	2	1	TRUE
rs679899	A	G	A	G	0.2091	0.0137	0.48235	0.5503	FALSE	FALSE	FALSE	finn-b-M13_ANKYLOSPON	2	21250914	0.0373	NA	0.7146	Ankylosing Spondylitis	Ankylosing spondylitis	Ankylosing spondylitis || ||	TRUE	igd	NA	NA	NA	NA	NA	NA	NA	8905_20_KCNMB3_KCMB3	KCNMB3	chr2	21028042	0.008169	1.606e-144	35373	TRUE	reported	textfile	2	1	TRUE
rs7412	T	C	T	C	-0.1915	0.0541	0.05941	0.05341	FALSE	FALSE	FALSE	finn-b-M13_ANKYLOSPON	19	45412079	0.0822	NA	0.5106	Ankylosing Spondylitis	Ankylosing spondylitis	Ankylosing spondylitis || ||	TRUE	igd	NA	NA	NA	NA	NA	NA	NA	8905_20_KCNMB3_KCMB3	KCNMB3	chr19	44908822	0.017261	1.332e-28	35367	TRUE	reported	textfile	2	1	TRUE
rs74717300	T	G	T	G	-0.1281	0.0264	0.08971	0.02092	FALSE	FALSE	FALSE	finn-b-M13_ANKYLOSPON	2	21536503	0.1321	NA	0.8415	Ankylosing Spondylitis	Ankylosing spondylitis	Ankylosing spondylitis || ||	TRUE	igd	NA	NA	NA	NA	NA	NA	NA	8905_20_KCNMB3_KCMB3	KCNMB3	chr2	21313631	0.014293	3.17e-19	35372	TRUE	reported	textfile	2	1	TRUE
rs77804075	T	C	T	C	0.1151	-0.1147	0.04071	0.02536	FALSE	FALSE	FALSE	finn-b-M13_ANKYLOSPON	2	23179307	0.1192	NA	0.3361	Ankylosing Spondylitis	Ankylosing spondylitis	Ankylosing spondylitis || ||	TRUE	igd	NA	NA	NA	NA	NA	NA	NA	8905_20_KCNMB3_KCMB3	KCNMB3	chr2	22956435	0.020429	1.758e-08	35369	TRUE	reported	textfile	2	1	TRUE
rs964184	C	G	C	G	-0.1553	-0.0146	0.12321	0.1459	FALSE	TRUE	FALSE	finn-b-M13_ANKYLOSPON	11	116648917	0.0526	NA	0.7812	Ankylosing Spondylitis	Ankylosing spondylitis	Ankylosing spondylitis || ||	TRUE	igd	NA	NA	NA	NA	NA	NA	NA	8905_20_KCNMB3_KCMB3	KCNMB3	chr11	116778201	0.012344	2.669e-36	35377	TRUE	reported	textfile	2	1	TRUE
rs10096633	T	C	T	C	-0.0835	-0.1351	0.09986	0.09692	FALSE	FALSE	FALSE	finn-b-M13_ANKYLOSPON	8	19830921	0.0627	NA	0.0310499	Ankylosing Spondylitis	Ankylosing spondylitis	Ankylosing spondylitis || ||	TRUE	igd	NA	NA	NA	NA	NA	NA	NA	6289_78_ARHGAP36_RHG36	ARHGAP36	chr8	19973410	0.013451	5.382e-10	35368	TRUE	reported	textfile	2	1	TRUE
rs10922098	T	C	T	C	-0.0614	-0.039	0.40011	0.5635	FALSE	FALSE	FALSE	finn-b-M13_ANKYLOSPON	1	196664651	0.0374	NA	0.2971	Ankylosing Spondylitis	Ankylosing spondylitis	Ankylosing spondylitis || ||	TRUE	igd	NA	NA	NA	NA	NA	NA	NA	6289_78_ARHGAP36_RHG36	ARHGAP36	chr1	196695521	0.008273	1.158e-13	35338	TRUE	reported	textfile	2	1	TRUE
rs3863087	A	G	A	G	-0.106	-0.0874	0.09559	0.8521	FALSE	FALSE	FALSE	finn-b-M13_ANKYLOSPON	3	165509887	0.0613	NA	0.1538	Ankylosing Spondylitis	Ankylosing spondylitis	Ankylosing spondylitis || ||	TRUE	igd	NA	NA	NA	NA	NA	NA	NA	6289_78_ARHGAP36_RHG36	ARHGAP36	chr3	165792099	0.013985	3.461e-14	35338	TRUE	reported	textfile	2	2	TRUE
rs6445035	A	G	A	G	0.1008	0.0261	0.1904	0.1753	FALSE	FALSE	FALSE	finn-b-M13_ANKYLOSPON	3	165480100	0.0488	NA	0.593	Ankylosing Spondylitis	Ankylosing spondylitis	Ankylosing spondylitis || ||	TRUE	igd	NA	NA	NA	NA	NA	NA	NA	6289_78_ARHGAP36_RHG36	ARHGAP36	chr3	165762312	0.010277	1.036e-22	35339	TRUE	reported	textfile	2	1	TRUE
rs67769959	G	A	G	A	0.1578	0.1176	0.02069	0.02189	FALSE	FALSE	FALSE	finn-b-M13_ANKYLOSPON	2	175650578	0.1292	NA	0.3625	Ankylosing Spondylitis	Ankylosing spondylitis	Ankylosing spondylitis || ||	TRUE	igd	TRUE	rs67769959	rs13021430	G	A	G	C	6289_78_ARHGAP36_RHG36	ARHGAP36	chr2	174785314	0.028384	2.705e-08	35360	TRUE	reported	textfile	2	1	TRUE
rs686250	G	A	G	A	0.0563	0.5027	0.37884	0.6479	FALSE	FALSE	FALSE	finn-b-M13_ANKYLOSPON	6	32585055	0.0437	NA	1.39187e-30	Ankylosing Spondylitis	Ankylosing spondylitis	Ankylosing spondylitis || ||	TRUE	igd	NA	NA	NA	NA	NA	NA	NA	6289_78_ARHGAP36_RHG36	ARHGAP36	chr6	32617278	0.008316	1.286e-11	35439	TRUE	reported	textfile	2	1	TRUE
rs964184	C	G	C	G	-0.1088	-0.0146	0.12321	0.1459	FALSE	TRUE	FALSE	finn-b-M13_ANKYLOSPON	11	116648917	0.0526	NA	0.7812	Ankylosing Spondylitis	Ankylosing spondylitis	Ankylosing spondylitis || ||	TRUE	igd	NA	NA	NA	NA	NA	NA	NA	6289_78_ARHGAP36_RHG36	ARHGAP36	chr11	116778201	0.012236	5.994e-19	35377	TRUE	reported	textfile	2	1	TRUE
rs10096633	T	C	T	C	-0.1356	-0.1351	0.09986	0.09692	FALSE	FALSE	FALSE	finn-b-M13_ANKYLOSPON	8	19830921	0.0627	NA	0.0310499	Ankylosing Spondylitis	Ankylosing spondylitis	Ankylosing spondylitis || ||	TRUE	igd	NA	NA	NA	NA	NA	NA	NA	13691_10_SLC5A8_SC5A8	SLC5A8	chr8	19973410	0.013973	2.88e-22	35368	TRUE	reported	textfile	2	1	TRUE
rs111696008	A	G	A	G	-0.2475	-0.2208	0.02443	0.01445	FALSE	FALSE	FALSE	finn-b-M13_ANKYLOSPON	2	217487709	0.1607	NA	0.1695	Ankylosing Spondylitis	Ankylosing spondylitis	Ankylosing spondylitis || ||	TRUE	igd	NA	NA	NA	NA	NA	NA	NA	13691_10_SLC5A8_SC5A8	SLC5A8	chr2	216622986	0.028085	1.223e-18	35359	TRUE	reported	textfile	2	1	TRUE
rs112875651	A	G	A	G	-0.062	-0.0444	0.40253	0.3876	FALSE	FALSE	FALSE	finn-b-M13_ANKYLOSPON	8	126506694	0.0382	NA	0.2445	Ankylosing Spondylitis	Ankylosing spondylitis	Ankylosing spondylitis || ||	TRUE	igd	NA	NA	NA	NA	NA	NA	NA	13691_10_SLC5A8_SC5A8	SLC5A8	chr8	125494452	0.008647	7.478e-13	35367	TRUE	reported	textfile	2	1	TRUE
rs11591147	T	G	T	G	-0.2876	-0.1102	0.01208	0.03623	FALSE	FALSE	FALSE	finn-b-M13_ANKYLOSPON	1	55505647	0.1001	NA	0.2711	Ankylosing Spondylitis	Ankylosing spondylitis	Ankylosing spondylitis || ||	TRUE	igd	NA	NA	NA	NA	NA	NA	NA	13691_10_SLC5A8_SC5A8	SLC5A8	chr1	55039974	0.03985	5.31e-13	35363	TRUE	reported	textfile	2	1	TRUE
rs11897611	T	C	T	C	-0.0698	0.0854	0.17244	0.866	FALSE	FALSE	FALSE	finn-b-M13_ANKYLOSPON	2	20775317	0.0544	NA	0.1166	Ankylosing Spondylitis	Ankylosing spondylitis	Ankylosing spondylitis || ||	TRUE	igd	NA	NA	NA	NA	NA	NA	NA	13691_10_SLC5A8_SC5A8	SLC5A8	chr2	20575557	0.011189	4.418e-10	35372	TRUE	reported	textfile	2	1	TRUE
rs12026141	T	C	T	C	-0.0546	-0.0301	0.31246	0.6453	FALSE	FALSE	FALSE	finn-b-M13_ANKYLOSPON	1	201949593	0.0389	NA	0.4385	Ankylosing Spondylitis	Ankylosing spondylitis	Ankylosing spondylitis || ||	TRUE	igd	NA	NA	NA	NA	NA	NA	NA	13691_10_SLC5A8_SC5A8	SLC5A8	chr1	201980465	0.009154	2.449e-09	35357	TRUE	reported	textfile	2	1	TRUE
rs144202860	A	G	A	G	-0.2395	0.1944	0.01274	0.02102	FALSE	FALSE	FALSE	finn-b-M13_ANKYLOSPON	2	217490463	0.1321	NA	0.1409	Ankylosing Spondylitis	Ankylosing spondylitis	Ankylosing spondylitis || ||	TRUE	igd	NA	NA	NA	NA	NA	NA	NA	13691_10_SLC5A8_SC5A8	SLC5A8	chr2	216625740	0.037618	1.932e-10	35359	TRUE	reported	textfile	2	1	TRUE
rs148077724	G	A	G	A	0.2204	0.1389	0.02611	0.03729	FALSE	FALSE	FALSE	finn-b-M13_ANKYLOSPON	3	165670632	0.0978	NA	0.1558	Ankylosing Spondylitis	Ankylosing spondylitis	Ankylosing spondylitis || ||	TRUE	igd	NA	NA	NA	NA	NA	NA	NA	13691_10_SLC5A8_SC5A8	SLC5A8	chr3	165952844	0.026219	4.242e-17	35340	TRUE	reported	textfile	2	1	TRUE
rs261290	C	T	C	T	-0.0756	0.0363	0.36352	0.6177	FALSE	FALSE	FALSE	finn-b-M13_ANKYLOSPON	15	58678720	0.0383	NA	0.3428	Ankylosing Spondylitis	Ankylosing spondylitis	Ankylosing spondylitis || ||	TRUE	igd	NA	NA	NA	NA	NA	NA	NA	13691_10_SLC5A8_SC5A8	SLC5A8	chr15	58386521	0.008744	5.317e-18	35364	TRUE	reported	textfile	2	1	TRUE
rs3764261	A	C	A	C	-0.1066	0.0156	0.32148	0.2796	FALSE	FALSE	FALSE	finn-b-M13_ANKYLOSPON	16	56993324	0.0414	NA	0.7057	Ankylosing Spondylitis	Ankylosing spondylitis	Ankylosing spondylitis || ||	TRUE	igd	NA	NA	NA	NA	NA	NA	NA	13691_10_SLC5A8_SC5A8	SLC5A8	chr16	56959412	0.008984	1.798e-32	35369	TRUE	reported	textfile	2	1	TRUE
rs3863087	A	G	A	G	-0.2073	-0.0874	0.09559	0.8521	FALSE	FALSE	FALSE	finn-b-M13_ANKYLOSPON	3	165509887	0.0613	NA	0.1538	Ankylosing Spondylitis	Ankylosing spondylitis	Ankylosing spondylitis || ||	TRUE	igd	NA	NA	NA	NA	NA	NA	NA	13691_10_SLC5A8_SC5A8	SLC5A8	chr3	165792099	0.014554	4.922e-46	35338	TRUE	reported	textfile	2	2	TRUE
rs473224	G	T	G	T	-0.0775	0.0736	0.1252	0.8572	FALSE	FALSE	FALSE	finn-b-M13_ANKYLOSPON	15	58737341	0.0532	NA	0.1661	Ankylosing Spondylitis	Ankylosing spondylitis	Ankylosing spondylitis || ||	TRUE	igd	NA	NA	NA	NA	NA	NA	NA	13691_10_SLC5A8_SC5A8	SLC5A8	chr15	58445142	0.012766	1.271e-09	35366	TRUE	reported	textfile	2	1	TRUE
rs483465	G	A	G	A	0.0723	0.0456	0.24663	0.8472	FALSE	FALSE	FALSE	finn-b-M13_ANKYLOSPON	3	136047977	0.0517	NA	0.3777	Ankylosing Spondylitis	Ankylosing spondylitis	Ankylosing spondylitis || ||	TRUE	igd	NA	NA	NA	NA	NA	NA	NA	13691_10_SLC5A8_SC5A8	SLC5A8	chr3	136329135	0.00984	2.022e-13	35361	TRUE	reported	textfile	2	1	TRUE
rs62290472	A	G	A	G	0.107	-0.002	0.08266	0.1165	FALSE	FALSE	FALSE	finn-b-M13_ANKYLOSPON	3	161911385	0.0581	NA	0.9729	Ankylosing Spondylitis	Ankylosing spondylitis	Ankylosing spondylitis || ||	TRUE	igd	NA	NA	NA	NA	NA	NA	NA	13691_10_SLC5A8_SC5A8	SLC5A8	chr3	162193597	0.015436	4.156e-12	35340	TRUE	reported	textfile	2	1	TRUE
rs6445035	A	G	A	G	0.2386	0.0261	0.1904	0.1753	FALSE	FALSE	FALSE	finn-b-M13_ANKYLOSPON	3	165480100	0.0488	NA	0.593	Ankylosing Spondylitis	Ankylosing spondylitis	Ankylosing spondylitis || ||	TRUE	igd	NA	NA	NA	NA	NA	NA	NA	13691_10_SLC5A8_SC5A8	SLC5A8	chr3	165762312	0.01067	9.494e-111	35339	TRUE	reported	textfile	2	1	TRUE
rs660240	C	T	C	T	0.1077	-0.0559	0.205	0.7862	FALSE	FALSE	FALSE	finn-b-M13_ANKYLOSPON	1	109817838	0.0453	NA	0.2176	Ankylosing Spondylitis	Ankylosing spondylitis	Ankylosing spondylitis || ||	TRUE	igd	NA	NA	NA	NA	NA	NA	NA	13691_10_SLC5A8_SC5A8	SLC5A8	chr1	109275216	0.010461	7.391e-25	35345	TRUE	reported	textfile	2	1	TRUE
rs673548	A	G	A	G	0.214	0.017	0.23304	0.2665	FALSE	FALSE	FALSE	finn-b-M13_ANKYLOSPON	2	21237544	0.042	NA	0.686099	Ankylosing Spondylitis	Ankylosing spondylitis	Ankylosing spondylitis || ||	TRUE	igd	NA	NA	NA	NA	NA	NA	NA	13691_10_SLC5A8_SC5A8	SLC5A8	chr2	21014672	0.009986	7.017e-102	35373	TRUE	reported	textfile	2	1	TRUE
rs73013176	C	T	C	T	-0.1524	0.0383	0.02391	0.00454	FALSE	FALSE	FALSE	finn-b-M13_ANKYLOSPON	19	11147526	0.2768	NA	0.89	Ankylosing Spondylitis	Ankylosing spondylitis	Ankylosing spondylitis || ||	TRUE	igd	NA	NA	NA	NA	NA	NA	NA	13691_10_SLC5A8_SC5A8	SLC5A8	chr19	11036850	0.027748	3.966e-08	35379	TRUE	reported	textfile	2	1	TRUE
rs73169103	T	C	T	C	0.1427	-0.0526	0.03563	0.02364	FALSE	FALSE	FALSE	finn-b-M13_ANKYLOSPON	3	166908463	0.1216	NA	0.6655	Ankylosing Spondylitis	Ankylosing spondylitis	Ankylosing spondylitis || ||	TRUE	igd	NA	NA	NA	NA	NA	NA	NA	13691_10_SLC5A8_SC5A8	SLC5A8	chr3	167190675	0.02275	3.551e-10	35354	TRUE	reported	textfile	2	1	TRUE
rs7412	T	C	T	C	-0.3052	0.0541	0.05941	0.05341	FALSE	FALSE	FALSE	finn-b-M13_ANKYLOSPON	19	45412079	0.0822	NA	0.5106	Ankylosing Spondylitis	Ankylosing spondylitis	Ankylosing spondylitis || ||	TRUE	igd	NA	NA	NA	NA	NA	NA	NA	13691_10_SLC5A8_SC5A8	SLC5A8	chr19	44908822	0.017752	3.048e-66	35367	TRUE	reported	textfile	2	1	TRUE
rs74717300	T	G	T	G	-0.094	0.0264	0.08971	0.02092	FALSE	FALSE	FALSE	finn-b-M13_ANKYLOSPON	2	21536503	0.1321	NA	0.8415	Ankylosing Spondylitis	Ankylosing spondylitis	Ankylosing spondylitis || ||	TRUE	igd	NA	NA	NA	NA	NA	NA	NA	13691_10_SLC5A8_SC5A8	SLC5A8	chr2	21313631	0.014731	1.759e-10	35372	TRUE	reported	textfile	2	1	TRUE
rs780093	C	T	C	T	-0.0516	-0.0271	0.34157	0.6469	FALSE	FALSE	FALSE	finn-b-M13_ANKYLOSPON	2	27742603	0.0389	NA	0.4865	Ankylosing Spondylitis	Ankylosing spondylitis	Ankylosing spondylitis || ||	TRUE	igd	NA	NA	NA	NA	NA	NA	NA	13691_10_SLC5A8_SC5A8	SLC5A8	chr2	27519736	0.008931	7.573e-09	35373	TRUE	reported	textfile	2	1	TRUE
rs78058190	A	G	A	G	0.0959	-0.0292	0.09004	0.08232	FALSE	FALSE	FALSE	finn-b-M13_ANKYLOSPON	2	219699999	0.0684	NA	0.6694	Ankylosing Spondylitis	Ankylosing spondylitis	Ankylosing spondylitis || ||	TRUE	igd	NA	NA	NA	NA	NA	NA	NA	13691_10_SLC5A8_SC5A8	SLC5A8	chr2	218835276	0.014844	1.043e-10	35362	TRUE	reported	textfile	2	1	TRUE
rs8106503	C	T	C	T	-0.1348	-0.101	0.08927	0.1017	FALSE	FALSE	FALSE	finn-b-M13_ANKYLOSPON	19	11196886	0.0616	NA	0.1008	Ankylosing Spondylitis	Ankylosing spondylitis	Ankylosing spondylitis || ||	TRUE	igd	NA	NA	NA	NA	NA	NA	NA	13691_10_SLC5A8_SC5A8	SLC5A8	chr19	11086210	0.014768	6.993e-20	35379	TRUE	reported	textfile	2	1	TRUE
rs964184	C	G	C	G	-0.1684	-0.0146	0.12321	0.1459	FALSE	TRUE	FALSE	finn-b-M13_ANKYLOSPON	11	116648917	0.0526	NA	0.7812	Ankylosing Spondylitis	Ankylosing spondylitis	Ankylosing spondylitis || ||	TRUE	igd	NA	NA	NA	NA	NA	NA	NA	13691_10_SLC5A8_SC5A8	SLC5A8	chr11	116778201	0.012716	4.972e-40	35377	TRUE	reported	textfile	2	1	TRUE
rs10096633	T	C	T	C	-0.0995	-0.1351	0.09986	0.09692	FALSE	FALSE	FALSE	finn-b-M13_ANKYLOSPON	8	19830921	0.0627	NA	0.0310499	Ankylosing Spondylitis	Ankylosing spondylitis	Ankylosing spondylitis || ||	TRUE	igd	NA	NA	NA	NA	NA	NA	NA	2943_5_CYP3A4_Cytochrome_P450_3A4	CYP3A4	chr8	19973410	0.013791	5.391e-13	35368	TRUE	reported	textfile	2	1	TRUE
rs112875651	A	G	A	G	-0.0583	-0.0444	0.40253	0.3876	FALSE	FALSE	FALSE	finn-b-M13_ANKYLOSPON	8	126506694	0.0382	NA	0.2445	Ankylosing Spondylitis	Ankylosing spondylitis	Ankylosing spondylitis || ||	TRUE	igd	NA	NA	NA	NA	NA	NA	NA	2943_5_CYP3A4_Cytochrome_P450_3A4	CYP3A4	chr8	125494452	0.008527	8.08e-12	35367	TRUE	reported	textfile	2	1	TRUE
rs11591147	T	G	T	G	-0.2317	-0.1102	0.01208	0.03623	FALSE	FALSE	FALSE	finn-b-M13_ANKYLOSPON	1	55505647	0.1001	NA	0.2711	Ankylosing Spondylitis	Ankylosing spondylitis	Ankylosing spondylitis || ||	TRUE	igd	NA	NA	NA	NA	NA	NA	NA	2943_5_CYP3A4_Cytochrome_P450_3A4	CYP3A4	chr1	55039974	0.03926	3.599e-09	35363	TRUE	reported	textfile	2	1	TRUE
rs11755689	G	A	G	A	0.0561	-0.2321	0.33707	0.3871	FALSE	FALSE	FALSE	finn-b-M13_ANKYLOSPON	6	32586376	0.0447	NA	2.11802e-07	Ankylosing Spondylitis	Ankylosing spondylitis	Ankylosing spondylitis || ||	TRUE	igd	NA	NA	NA	NA	NA	NA	NA	2943_5_CYP3A4_Cytochrome_P450_3A4	CYP3A4	chr6	32618599	0.008477	3.643e-11	35436	TRUE	reported	textfile	2	1	TRUE
rs1707652	T	C	T	C	0.0599	0.0034	0.3102	0.248	FALSE	FALSE	FALSE	finn-b-M13_ANKYLOSPON	3	165478799	0.0431	NA	0.9378	Ankylosing Spondylitis	Ankylosing spondylitis	Ankylosing spondylitis || ||	TRUE	igd	NA	NA	NA	NA	NA	NA	NA	2943_5_CYP3A4_Cytochrome_P450_3A4	CYP3A4	chr3	165761011	0.008942	2.104e-11	35339	TRUE	reported	textfile	2	1	TRUE
rs3764261	A	C	A	C	-0.0635	0.0156	0.32148	0.2796	FALSE	FALSE	FALSE	finn-b-M13_ANKYLOSPON	16	56993324	0.0414	NA	0.7057	Ankylosing Spondylitis	Ankylosing spondylitis	Ankylosing spondylitis || ||	TRUE	igd	NA	NA	NA	NA	NA	NA	NA	2943_5_CYP3A4_Cytochrome_P450_3A4	CYP3A4	chr16	56959412	0.008872	8.216e-13	35369	TRUE	reported	textfile	2	1	TRUE
rs4665972	C	T	C	T	-0.0631	-0.0426	0.33903	0.6231	FALSE	FALSE	FALSE	finn-b-M13_ANKYLOSPON	2	27598097	0.0383	NA	0.2669	Ankylosing Spondylitis	Ankylosing spondylitis	Ankylosing spondylitis || ||	TRUE	igd	NA	NA	NA	NA	NA	NA	NA	2943_5_CYP3A4_Cytochrome_P450_3A4	CYP3A4	chr2	27375230	0.008787	6.922e-13	35374	TRUE	reported	textfile	2	1	TRUE
rs602633	G	T	G	T	0.0674	-0.054	0.20391	0.7827	FALSE	FALSE	FALSE	finn-b-M13_ANKYLOSPON	1	109821511	0.045	NA	0.2309	Ankylosing Spondylitis	Ankylosing spondylitis	Ankylosing spondylitis || ||	TRUE	igd	NA	NA	NA	NA	NA	NA	NA	2943_5_CYP3A4_Cytochrome_P450_3A4	CYP3A4	chr1	109278889	0.010336	6.975e-11	35344	TRUE	reported	textfile	2	1	TRUE
rs62122484	A	G	A	G	0.095	0.0011	0.16998	0.1974	FALSE	FALSE	FALSE	finn-b-M13_ANKYLOSPON	2	21223572	0.0466	NA	0.9809	Ankylosing Spondylitis	Ankylosing spondylitis	Ankylosing spondylitis || ||	TRUE	igd	NA	NA	NA	NA	NA	NA	NA	2943_5_CYP3A4_Cytochrome_P450_3A4	CYP3A4	chr2	21000700	0.011051	8.209e-18	35373	TRUE	reported	textfile	2	1	TRUE
rs6511720	T	G	T	G	-0.1105	-0.0858	0.08895	0.102	FALSE	FALSE	FALSE	finn-b-M13_ANKYLOSPON	19	11202306	0.0614	NA	0.1627	Ankylosing Spondylitis	Ankylosing spondylitis	Ankylosing spondylitis || ||	TRUE	igd	NA	NA	NA	NA	NA	NA	NA	2943_5_CYP3A4_Cytochrome_P450_3A4	CYP3A4	chr19	11091630	0.014555	3.158e-14	35379	TRUE	reported	textfile	2	1	TRUE
rs7412	T	C	T	C	-0.1932	0.0541	0.05941	0.05341	FALSE	FALSE	FALSE	finn-b-M13_ANKYLOSPON	19	45412079	0.0822	NA	0.5106	Ankylosing Spondylitis	Ankylosing spondylitis	Ankylosing spondylitis || ||	TRUE	igd	NA	NA	NA	NA	NA	NA	NA	2943_5_CYP3A4_Cytochrome_P450_3A4	CYP3A4	chr19	44908822	0.01752	2.812e-28	35367	TRUE	reported	textfile	2	1	TRUE
rs964184	C	G	C	G	-0.153	-0.0146	0.12321	0.1459	FALSE	TRUE	FALSE	finn-b-M13_ANKYLOSPON	11	116648917	0.0526	NA	0.7812	Ankylosing Spondylitis	Ankylosing spondylitis	Ankylosing spondylitis || ||	TRUE	igd	NA	NA	NA	NA	NA	NA	NA	2943_5_CYP3A4_Cytochrome_P450_3A4	CYP3A4	chr11	116778201	0.012536	2.929e-34	35377	TRUE	reported	textfile	2	1	TRUE
rs10098139	C	T	C	T	0.0658	-0.0408	0.1966	0.2056	FALSE	FALSE	FALSE	finn-b-M13_ANKYLOSPON	8	106545033	0.0463	NA	0.3789	Ankylosing Spondylitis	Ankylosing spondylitis	Ankylosing spondylitis || ||	TRUE	igd	NA	NA	NA	NA	NA	NA	NA	10800_15_SERPINH1_Collagen_binding_protein	SERPINH1	chr8	105532805	0.010127	8.161e-11	35350	TRUE	reported	textfile	2	1	TRUE
rs1354034	C	T	C	T	0.0488	-0.0153	0.38119	0.7059	FALSE	FALSE	FALSE	finn-b-M13_ANKYLOSPON	3	56849749	0.0409	NA	0.7077	Ankylosing Spondylitis	Ankylosing spondylitis	Ankylosing spondylitis || ||	TRUE	igd	NA	NA	NA	NA	NA	NA	NA	10800_15_SERPINH1_Collagen_binding_protein	SERPINH1	chr3	56815721	0.008232	3.071e-09	35344	TRUE	reported	textfile	2	1	TRUE
rs2588512	G	A	G	A	-0.0743	-0.0528	0.19505	0.174	FALSE	FALSE	FALSE	finn-b-M13_ANKYLOSPON	2	55192082	0.0495	NA	0.2856	Ankylosing Spondylitis	Ankylosing spondylitis	Ankylosing spondylitis || ||	TRUE	igd	NA	NA	NA	NA	NA	NA	NA	10800_15_SERPINH1_Collagen_binding_protein	SERPINH1	chr2	54964946	0.010125	2.168e-13	35334	TRUE	reported	textfile	2	1	TRUE
rs514887	A	G	A	G	0.1232	-0.0152	0.44086	0.5394	FALSE	FALSE	FALSE	finn-b-M13_ANKYLOSPON	11	75292049	0.0374	NA	0.684	Ankylosing Spondylitis	Ankylosing spondylitis	Ankylosing spondylitis || ||	TRUE	igd	NA	NA	NA	NA	NA	NA	NA	10800_15_SERPINH1_Collagen_binding_protein	SERPINH1	chr11	75581004	0.008064	1.072e-52	35360	TRUE	reported	textfile	2	1	TRUE
rs72673731	T	C	T	C	0.0647	-0.0509	0.19205	0.1955	FALSE	FALSE	FALSE	finn-b-M13_ANKYLOSPON	8	106536267	0.0473	NA	0.2815	Ankylosing Spondylitis	Ankylosing spondylitis	Ankylosing spondylitis || ||	TRUE	igd	NA	NA	NA	NA	NA	NA	NA	10800_15_SERPINH1_Collagen_binding_protein	SERPINH1	chr8	105524039	0.010222	2.46e-10	35350	TRUE	reported	textfile	2	1	TRUE
rs7782210	G	A	G	A	0.0495	-0.0964	0.37368	0.365	FALSE	FALSE	FALSE	finn-b-M13_ANKYLOSPON	7	50348745	0.0387	NA	0.01274	Ankylosing Spondylitis	Ankylosing spondylitis	Ankylosing spondylitis || ||	TRUE	igd	NA	NA	NA	NA	NA	NA	NA	10800_15_SERPINH1_Collagen_binding_protein	SERPINH1	chr7	50309149	0.008283	2.286e-09	35323	TRUE	reported	textfile	2	1	TRUE
rs9656588	C	T	C	T	-0.0659	0.0737	0.34123	0.7109	FALSE	FALSE	FALSE	finn-b-M13_ANKYLOSPON	7	50306780	0.0409	NA	0.0715797	Ankylosing Spondylitis	Ankylosing spondylitis	Ankylosing spondylitis || ||	TRUE	igd	NA	NA	NA	NA	NA	NA	NA	10800_15_SERPINH1_Collagen_binding_protein	SERPINH1	chr7	50267184	0.008453	6.409e-15	35325	TRUE	reported	textfile	2	1	TRUE
rs9865425	C	T	C	T	0.0632	-0.0645	0.47629	0.5408	FALSE	FALSE	FALSE	finn-b-M13_ANKYLOSPON	3	12762457	0.0375	NA	0.0852099	Ankylosing Spondylitis	Ankylosing spondylitis	Ankylosing spondylitis || ||	TRUE	igd	NA	NA	NA	NA	NA	NA	NA	10800_15_SERPINH1_Collagen_binding_protein	SERPINH1	chr3	12720958	0.008029	3.497e-15	35357	TRUE	reported	textfile	2	1	TRUE
rs1010163	T	C	T	C	-0.066	-0.0245	0.15673	0.1324	FALSE	FALSE	FALSE	finn-b-M13_ANKYLOSPON	3	24472049	0.055	NA	0.656401	Ankylosing Spondylitis	Ankylosing spondylitis	Ankylosing spondylitis || ||	TRUE	igd	NA	NA	NA	NA	NA	NA	NA	14153_8_EFNA3_Ephrin_A3	EFNA3	chr3	24430558	0.011008	2.029e-09	35359	TRUE	reported	textfile	2	1	TRUE
rs10922098	T	C	T	C	-0.0564	-0.039	0.40011	0.5635	FALSE	FALSE	FALSE	finn-b-M13_ANKYLOSPON	1	196664651	0.0374	NA	0.2971	Ankylosing Spondylitis	Ankylosing spondylitis	Ankylosing spondylitis || ||	TRUE	igd	NA	NA	NA	NA	NA	NA	NA	14153_8_EFNA3_Ephrin_A3	EFNA3	chr1	196695521	0.008206	6.302e-12	35338	TRUE	reported	textfile	2	1	TRUE
rs67333363	G	A	G	A	-0.0914	-0.2479	0.08685	0.02044	FALSE	FALSE	FALSE	finn-b-M13_ANKYLOSPON	1	155058046	0.1323	NA	0.0609593	Ankylosing Spondylitis	Ankylosing spondylitis	Ankylosing spondylitis || ||	TRUE	igd	NA	NA	NA	NA	NA	NA	NA	14153_8_EFNA3_Ephrin_A3	EFNA3	chr1	155085570	0.014312	1.698e-10	35365	TRUE	reported	textfile	2	1	TRUE
rs78705678	G	A	G	A	0.0922	-0.0295	0.36741	0.3858	FALSE	FALSE	FALSE	finn-b-M13_ANKYLOSPON	10	17836280	0.0383	NA	0.4409	Ankylosing Spondylitis	Ankylosing spondylitis	Ankylosing spondylitis || ||	TRUE	igd	NA	NA	NA	NA	NA	NA	NA	14153_8_EFNA3_Ephrin_A3	EFNA3	chr10	17794281	0.008355	2.584e-28	35353	TRUE	reported	textfile	2	1	TRUE
rs9271377	G	T	G	T	-0.0488	0.3052	0.28618	0.4548	FALSE	FALSE	FALSE	finn-b-M13_ANKYLOSPON	6	32587165	0.04	NA	2.1752e-14	Ankylosing Spondylitis	Ankylosing spondylitis	Ankylosing spondylitis || ||	TRUE	igd	NA	NA	NA	NA	NA	NA	NA	14153_8_EFNA3_Ephrin_A3	EFNA3	chr6	32619388	0.008915	4.402e-08	35439	TRUE	reported	textfile	2	1	TRUE
rs10102164	A	G	A	G	-0.049	0.0053	0.244	0.233	FALSE	FALSE	FALSE	finn-b-M13_ANKYLOSPON	8	55421614	0.0439	NA	0.9034	Ankylosing Spondylitis	Ankylosing spondylitis	Ankylosing spondylitis || ||	TRUE	igd	NA	NA	NA	NA	NA	NA	NA	5363_51_SEMA3E_Semaphorin_3E	SEMA3E	chr8	54509054	0.00817	2.006e-09	35355	TRUE	reported	textfile	2	1	TRUE
rs112429006	T	C	T	C	-0.6775	0.1314	0.018	0.007738	FALSE	FALSE	FALSE	finn-b-M13_ANKYLOSPON	7	82448446	0.2171	NA	0.5451	Ankylosing Spondylitis	Ankylosing spondylitis	Ankylosing spondylitis || ||	TRUE	igd	NA	NA	NA	NA	NA	NA	NA	5363_51_SEMA3E_Semaphorin_3E	SEMA3E	chr7	82819130	0.030369	3.002e-110	35358	TRUE	reported	textfile	2	1	TRUE
rs114522670	A	G	A	G	0.0542	-0.0282	0.30145	0.2387	FALSE	FALSE	FALSE	finn-b-M13_ANKYLOSPON	17	76258138	0.044	NA	0.5221	Ankylosing Spondylitis	Ankylosing spondylitis	Ankylosing spondylitis || ||	TRUE	igd	NA	NA	NA	NA	NA	NA	NA	5363_51_SEMA3E_Semaphorin_3E	SEMA3E	chr17	78262057	0.007701	1.945e-12	35380	TRUE	reported	textfile	2	1	TRUE
rs117816758	T	A	T	A	-0.1646	-0.1406	0.0297	0.007514	FALSE	TRUE	FALSE	finn-b-M13_ANKYLOSPON	7	83558212	0.223	NA	0.5282	Ankylosing Spondylitis	Ankylosing spondylitis	Ankylosing spondylitis || ||	TRUE	igd	NA	NA	NA	NA	NA	NA	NA	5363_51_SEMA3E_Semaphorin_3E	SEMA3E	chr7	83928896	0.024656	2.456e-11	35348	TRUE	reported	textfile	2	1	TRUE
rs118161729	G	A	G	A	-0.5813	-0.089	0.09215	0.04677	FALSE	FALSE	FALSE	finn-b-M13_ANKYLOSPON	7	82953598	0.0889	NA	0.3166	Ankylosing Spondylitis	Ankylosing spondylitis	Ankylosing spondylitis || ||	TRUE	igd	NA	NA	NA	NA	NA	NA	NA	5363_51_SEMA3E_Semaphorin_3E	SEMA3E	chr7	83324282	0.008924	1e-200	35352	TRUE	reported	textfile	2	1	TRUE
rs12563740	C	T	C	T	0.0399	-0.0334	0.46895	0.544	FALSE	FALSE	FALSE	finn-b-M13_ANKYLOSPON	1	183844759	0.0372	NA	0.3692	Ankylosing Spondylitis	Ankylosing spondylitis	Ankylosing spondylitis || ||	TRUE	igd	NA	NA	NA	NA	NA	NA	NA	5363_51_SEMA3E_Semaphorin_3E	SEMA3E	chr1	183875625	0.007074	1.7e-08	35359	TRUE	reported	textfile	2	1	TRUE
rs141830128	C	T	C	T	-0.2289	0.0087	0.02337	0.02437	FALSE	FALSE	FALSE	finn-b-M13_ANKYLOSPON	7	93283499	0.1219	NA	0.943	Ankylosing Spondylitis	Ankylosing spondylitis	Ankylosing spondylitis || ||	TRUE	igd	NA	NA	NA	NA	NA	NA	NA	5363_51_SEMA3E_Semaphorin_3E	SEMA3E	chr7	93654187	0.027105	3.045e-17	35357	TRUE	reported	textfile	2	1	TRUE
rs148081846	A	G	A	G	-0.2439	0.2966	0.02596	0.01015	FALSE	FALSE	FALSE	finn-b-M13_ANKYLOSPON	7	83844148	0.1857	NA	0.1103	Ankylosing Spondylitis	Ankylosing spondylitis	Ankylosing spondylitis || ||	TRUE	igd	NA	NA	NA	NA	NA	NA	NA	5363_51_SEMA3E_Semaphorin_3E	SEMA3E	chr7	84214832	0.025067	2.248e-22	35347	TRUE	reported	textfile	2	1	TRUE
rs149394237	A	G	A	G	-0.2569	0.4195	0.01876	0.01045	FALSE	FALSE	FALSE	finn-b-M13_ANKYLOSPON	7	83908709	0.1871	NA	0.0249402	Ankylosing Spondylitis	Ankylosing spondylitis	Ankylosing spondylitis || ||	TRUE	igd	NA	NA	NA	NA	NA	NA	NA	5363_51_SEMA3E_Semaphorin_3E	SEMA3E	chr7	84279393	0.030462	3.356e-17	35348	TRUE	reported	textfile	2	1	TRUE
rs149656509	T	C	T	C	-0.5382	-0.0432	0.0233	0.0292	FALSE	FALSE	FALSE	finn-b-M13_ANKYLOSPON	7	87747069	0.1123	NA	0.7001	Ankylosing Spondylitis	Ankylosing spondylitis	Ankylosing spondylitis || ||	TRUE	igd	NA	NA	NA	NA	NA	NA	NA	5363_51_SEMA3E_Semaphorin_3E	SEMA3E	chr7	88117754	0.026208	1.028e-93	35352	TRUE	reported	textfile	2	1	TRUE
rs17284837	G	T	G	T	-0.7622	0.2714	0.02426	0.02402	FALSE	FALSE	FALSE	finn-b-M13_ANKYLOSPON	7	82443245	0.1229	NA	0.0272898	Ankylosing Spondylitis	Ankylosing spondylitis	Ankylosing spondylitis || ||	TRUE	igd	NA	NA	NA	NA	NA	NA	NA	5363_51_SEMA3E_Semaphorin_3E	SEMA3E	chr7	82813929	0.025085	1e-200	35358	TRUE	reported	textfile	2	1	TRUE
rs1733609	G	A	G	A	0.1611	0.0466	0.26295	0.7733	FALSE	FALSE	FALSE	finn-b-M13_ANKYLOSPON	7	81536375	0.0448	NA	0.2974	Ankylosing Spondylitis	Ankylosing spondylitis	Ankylosing spondylitis || ||	TRUE	igd	NA	NA	NA	NA	NA	NA	NA	5363_51_SEMA3E_Semaphorin_3E	SEMA3E	chr7	81907059	0.009186	7.308e-69	35347	TRUE	reported	textfile	2	1	TRUE
rs2477642	C	T	C	T	0.0622	0.0049	0.43852	0.5261	FALSE	FALSE	FALSE	finn-b-M13_ANKYLOSPON	10	17863037	0.0375	NA	0.8961	Ankylosing Spondylitis	Ankylosing spondylitis	Ankylosing spondylitis || ||	TRUE	igd	NA	NA	NA	NA	NA	NA	NA	5363_51_SEMA3E_Semaphorin_3E	SEMA3E	chr10	17821038	0.007117	2.337e-18	35351	TRUE	reported	textfile	2	1	TRUE
rs2722997	A	G	A	G	0.5205	-0.0185	0.39091	0.6655	FALSE	FALSE	FALSE	finn-b-M13_ANKYLOSPON	7	83091534	0.0394	NA	0.637901	Ankylosing Spondylitis	Ankylosing spondylitis	Ankylosing spondylitis || ||	TRUE	igd	NA	NA	NA	NA	NA	NA	NA	5363_51_SEMA3E_Semaphorin_3E	SEMA3E	chr7	83462218	0.005157	1e-200	35353	TRUE	reported	textfile	2	1	TRUE
rs302121	A	T	A	T	-0.3619	-0.0502	0.20874	0.2805	FALSE	TRUE	FALSE	finn-b-M13_ANKYLOSPON	7	83273775	0.0415	NA	0.2271	Ankylosing Spondylitis	Ankylosing spondylitis	Ankylosing spondylitis || ||	TRUE	igd	NA	NA	NA	NA	NA	NA	NA	5363_51_SEMA3E_Semaphorin_3E	SEMA3E	chr7	83644459	0.009798	1e-200	35351	TRUE	reported	textfile	2	1	TRUE
rs34779581	G	A	G	A	-0.3385	0.2616	0.0578	0.02568	FALSE	FALSE	FALSE	finn-b-M13_ANKYLOSPON	7	83992891	0.1183	NA	0.0270097	Ankylosing Spondylitis	Ankylosing spondylitis	Ankylosing spondylitis || ||	TRUE	igd	NA	NA	NA	NA	NA	NA	NA	5363_51_SEMA3E_Semaphorin_3E	SEMA3E	chr7	84363575	0.017269	1.513e-85	35346	TRUE	reported	textfile	2	1	TRUE
rs3761986	C	T	C	T	0.0469	-0.0225	0.38748	0.4315	FALSE	FALSE	FALSE	finn-b-M13_ANKYLOSPON	6	6680510	0.0379	NA	0.5528	Ankylosing Spondylitis	Ankylosing spondylitis	Ankylosing spondylitis || ||	TRUE	igd	NA	NA	NA	NA	NA	NA	NA	5363_51_SEMA3E_Semaphorin_3E	SEMA3E	chr6	6680277	0.007271	1.114e-10	35375	TRUE	reported	textfile	2	1	TRUE
rs41313381	A	C	A	C	-0.0931	0.0943	0.04769	0.01758	FALSE	FALSE	FALSE	finn-b-M13_ANKYLOSPON	1	79411968	0.1409	NA	0.5034	Ankylosing Spondylitis	Ankylosing spondylitis	Ankylosing spondylitis || ||	TRUE	igd	NA	NA	NA	NA	NA	NA	NA	5363_51_SEMA3E_Semaphorin_3E	SEMA3E	chr1	78946283	0.016371	1.294e-08	35358	TRUE	reported	textfile	2	1	TRUE
rs4577905	A	G	A	G	0.401	0.0509	0.05959	0.0372	FALSE	FALSE	FALSE	finn-b-M13_ANKYLOSPON	7	82782735	0.0986	NA	0.606001	Ankylosing Spondylitis	Ankylosing spondylitis	Ankylosing spondylitis || ||	TRUE	igd	NA	NA	NA	NA	NA	NA	NA	5363_51_SEMA3E_Semaphorin_3E	SEMA3E	chr7	83153419	0.016936	6.209e-124	35351	TRUE	reported	textfile	2	1	TRUE
rs78705678	G	A	G	A	0.0521	-0.0295	0.36741	0.3858	FALSE	FALSE	FALSE	finn-b-M13_ANKYLOSPON	10	17836280	0.0383	NA	0.4409	Ankylosing Spondylitis	Ankylosing spondylitis	Ankylosing spondylitis || ||	TRUE	igd	NA	NA	NA	NA	NA	NA	NA	5363_51_SEMA3E_Semaphorin_3E	SEMA3E	chr10	17794281	0.007335	1.221e-12	35353	TRUE	reported	textfile	2	1	TRUE
rs79983584	T	C	T	C	0.1303	0.2111	0.08155	0.03939	FALSE	FALSE	FALSE	finn-b-M13_ANKYLOSPON	7	85057975	0.0962	NA	0.0281799	Ankylosing Spondylitis	Ankylosing spondylitis	Ankylosing spondylitis || ||	TRUE	igd	NA	NA	NA	NA	NA	NA	NA	5363_51_SEMA3E_Semaphorin_3E	SEMA3E	chr7	85428659	0.014875	1.957e-18	35349	TRUE	reported	textfile	2	1	TRUE
rs9389269	C	T	C	T	0.0646	0.0338	0.27891	0.3424	FALSE	FALSE	FALSE	finn-b-M13_ANKYLOSPON	6	135427159	0.0391	NA	0.3871	Ankylosing Spondylitis	Ankylosing spondylitis	Ankylosing spondylitis || ||	TRUE	igd	NA	NA	NA	NA	NA	NA	NA	5363_51_SEMA3E_Semaphorin_3E	SEMA3E	chr6	135106021	0.007872	2.286e-16	35372	TRUE	reported	textfile	2	1	TRUE
rs10102164	A	G	A	G	0.0683	0.0053	0.244	0.233	FALSE	FALSE	FALSE	finn-b-M13_ANKYLOSPON	8	55421614	0.0439	NA	0.9034	Ankylosing Spondylitis	Ankylosing spondylitis	Ankylosing spondylitis || ||	TRUE	igd	NA	NA	NA	NA	NA	NA	NA	19492_5_KAAG1_KAAG1	KAAG1	chr8	54509054	0.009546	8.37e-13	35355	TRUE	reported	textfile	2	1	TRUE
rs1038193	G	C	G	C	-0.2019	0.0185	0.26099	0.3525	FALSE	TRUE	FALSE	finn-b-M13_ANKYLOSPON	9	137855206	0.0389	NA	0.6349	Ankylosing Spondylitis	Ankylosing spondylitis	Ankylosing spondylitis || ||	TRUE	igd	NA	NA	NA	NA	NA	NA	NA	19492_5_KAAG1_KAAG1	KAAG1	chr9	134963360	0.009323	5.332e-104	35329	TRUE	reported	textfile	2	1	TRUE
rs114159428	T	C	T	C	-0.4099	-0.1626	0.01002	0.005023	FALSE	FALSE	FALSE	finn-b-M13_ANKYLOSPON	1	10204459	0.2622	NA	0.5352	Ankylosing Spondylitis	Ankylosing spondylitis	Ankylosing spondylitis || ||	TRUE	igd	NA	NA	NA	NA	NA	NA	NA	19492_5_KAAG1_KAAG1	KAAG1	chr1	10144401	0.044054	1.347e-20	35391	TRUE	reported	textfile	2	1	TRUE
rs115102542	C	T	C	T	-1.1903	-0.0329	0.03569	0.04209	FALSE	FALSE	FALSE	finn-b-M13_ANKYLOSPON	1	11096952	0.0942	NA	0.727301	Ankylosing Spondylitis	Ankylosing spondylitis	Ankylosing spondylitis || ||	TRUE	igd	NA	NA	NA	NA	NA	NA	NA	19492_5_KAAG1_KAAG1	KAAG1	chr1	11036895	0.01675	1e-200	35388	TRUE	reported	textfile	2	1	TRUE
rs115388123	A	G	A	G	-0.2961	-0.1807	0.01147	0.006116	FALSE	FALSE	FALSE	finn-b-M13_ANKYLOSPON	1	11981302	0.2375	NA	0.4467	Ankylosing Spondylitis	Ankylosing spondylitis	Ankylosing spondylitis || ||	TRUE	igd	NA	NA	NA	NA	NA	NA	NA	19492_5_KAAG1_KAAG1	KAAG1	chr1	11921245	0.040952	4.818e-13	35389	TRUE	reported	textfile	2	1	TRUE
rs11579159	A	G	A	G	0.1815	0.0163	0.01805	0.008948	FALSE	FALSE	FALSE	finn-b-M13_ANKYLOSPON	1	10811288	0.2031	NA	0.936	Ankylosing Spondylitis	Ankylosing spondylitis	Ankylosing spondylitis || ||	TRUE	igd	NA	NA	NA	NA	NA	NA	NA	19492_5_KAAG1_KAAG1	KAAG1	chr1	10751231	0.032445	2.217e-08	35386	TRUE	reported	textfile	2	1	TRUE
rs1260326	C	T	C	T	-0.0528	-0.0305	0.34132	0.6495	FALSE	FALSE	FALSE	finn-b-M13_ANKYLOSPON	2	27730940	0.039	NA	0.4342	Ankylosing Spondylitis	Ankylosing spondylitis	Ankylosing spondylitis || ||	TRUE	igd	NA	NA	NA	NA	NA	NA	NA	19492_5_KAAG1_KAAG1	KAAG1	chr2	27508073	0.008726	1.439e-09	35373	TRUE	reported	textfile	2	1	TRUE
rs12748809	A	G	A	G	0.141	-0.1686	0.0541	0.01654	FALSE	FALSE	FALSE	finn-b-M13_ANKYLOSPON	1	11460369	0.1514	NA	0.2654	Ankylosing Spondylitis	Ankylosing spondylitis	Ankylosing spondylitis || ||	TRUE	igd	NA	NA	NA	NA	NA	NA	NA	19492_5_KAAG1_KAAG1	KAAG1	chr1	11400312	0.018678	4.389e-14	35389	TRUE	reported	textfile	2	1	TRUE
rs138200736	A	G	A	G	-0.7701	0.1069	0.01808	0.04653	FALSE	FALSE	FALSE	finn-b-M13_ANKYLOSPON	1	11367262	0.0909	NA	0.2395	Ankylosing Spondylitis	Ankylosing spondylitis	Ankylosing spondylitis || ||	TRUE	igd	NA	NA	NA	NA	NA	NA	NA	19492_5_KAAG1_KAAG1	KAAG1	chr1	11307205	0.031598	3.398e-131	35388	TRUE	reported	textfile	2	1	TRUE
rs148414479	A	G	A	G	0.1628	0.1422	0.0474	0.0495	FALSE	FALSE	FALSE	finn-b-M13_ANKYLOSPON	1	11082919	0.0865	NA	0.1002	Ankylosing Spondylitis	Ankylosing spondylitis	Ankylosing spondylitis || ||	TRUE	igd	NA	NA	NA	NA	NA	NA	NA	19492_5_KAAG1_KAAG1	KAAG1	chr1	11022862	0.020085	5.254e-16	35388	TRUE	reported	textfile	2	1	TRUE
rs1486236	A	C	A	C	-0.0489	-0.0059	0.34055	0.3657	FALSE	FALSE	FALSE	finn-b-M13_ANKYLOSPON	2	180739450	0.0388	NA	0.8794	Ankylosing Spondylitis	Ankylosing spondylitis	Ankylosing spondylitis || ||	TRUE	igd	NA	NA	NA	NA	NA	NA	NA	19492_5_KAAG1_KAAG1	KAAG1	chr2	179874723	0.008681	1.77e-08	35351	TRUE	reported	textfile	2	1	TRUE
rs150814911	T	C	T	C	-0.4129	0.1783	0.01353	0.01635	FALSE	FALSE	FALSE	finn-b-M13_ANKYLOSPON	1	27687101	0.1463	NA	0.2228	Ankylosing Spondylitis	Ankylosing spondylitis	Ankylosing spondylitis || ||	TRUE	igd	NA	NA	NA	NA	NA	NA	NA	19492_5_KAAG1_KAAG1	KAAG1	chr1	27360610	0.037133	1.01e-28	35368	TRUE	reported	textfile	2	1	TRUE
rs1800450	T	C	T	C	0.1896	-0.074	0.13736	0.1316	FALSE	FALSE	FALSE	finn-b-M13_ANKYLOSPON	10	54531235	0.0548	NA	0.1766	Ankylosing Spondylitis	Ankylosing spondylitis	Ankylosing spondylitis || ||	TRUE	igd	NA	NA	NA	NA	NA	NA	NA	19492_5_KAAG1_KAAG1	KAAG1	chr10	52771475	0.011868	1.897e-57	35361	TRUE	reported	textfile	2	1	TRUE
rs215225	G	A	G	A	-0.0728	0.0243	0.43203	0.3715	FALSE	FALSE	FALSE	finn-b-M13_ANKYLOSPON	12	590545	0.0385	NA	0.528	Ankylosing Spondylitis	Ankylosing spondylitis	Ankylosing spondylitis || ||	TRUE	igd	NA	NA	NA	NA	NA	NA	NA	19492_5_KAAG1_KAAG1	KAAG1	chr12	481379	0.008322	2.167e-18	35311	TRUE	reported	textfile	2	1	TRUE
rs2781083	G	A	G	A	-0.2694	0.1388	0.01629	0.01941	FALSE	FALSE	FALSE	finn-b-M13_ANKYLOSPON	1	8995551	0.1372	NA	0.3117	Ankylosing Spondylitis	Ankylosing spondylitis	Ankylosing spondylitis || ||	TRUE	igd	NA	NA	NA	NA	NA	NA	NA	19492_5_KAAG1_KAAG1	KAAG1	chr1	8935492	0.033324	6.257e-16	35389	TRUE	reported	textfile	2	1	TRUE
rs3774282	A	G	A	G	0.0542	-0.0489	0.28575	0.675	FALSE	FALSE	FALSE	finn-b-M13_ANKYLOSPON	3	186982208	0.0397	NA	0.218	Ankylosing Spondylitis	Ankylosing spondylitis	Ankylosing spondylitis || ||	TRUE	igd	NA	NA	NA	NA	NA	NA	NA	19492_5_KAAG1_KAAG1	KAAG1	chr3	187264420	0.009137	2.999e-09	35368	TRUE	reported	textfile	2	1	TRUE
rs41274494	T	C	T	C	-0.3828	-0.5009	0.01816	0.009777	FALSE	FALSE	FALSE	finn-b-M13_ANKYLOSPON	1	11018754	0.2019	NA	0.0131	Ankylosing Spondylitis	Ankylosing spondylitis	Ankylosing spondylitis || ||	TRUE	igd	NA	NA	NA	NA	NA	NA	NA	19492_5_KAAG1_KAAG1	KAAG1	chr1	10958697	0.031545	6.885e-34	35385	TRUE	reported	textfile	2	1	TRUE
rs4379693	T	C	T	C	0.202	-0.1383	0.01406	0.9803	FALSE	FALSE	FALSE	finn-b-M13_ANKYLOSPON	1	28288984	0.1345	NA	0.3036	Ankylosing Spondylitis	Ankylosing spondylitis	Ankylosing spondylitis || ||	TRUE	igd	NA	NA	NA	NA	NA	NA	NA	19492_5_KAAG1_KAAG1	KAAG1	chr1	27962473	0.0359	1.836e-08	35371	TRUE	reported	textfile	2	1	TRUE
rs56410663	T	C	T	C	0.1852	0.0322	0.02688	0.007143	FALSE	FALSE	FALSE	finn-b-M13_ANKYLOSPON	1	11272617	0.2299	NA	0.8888	Ankylosing Spondylitis	Ankylosing spondylitis	Ankylosing spondylitis || ||	TRUE	igd	NA	NA	NA	NA	NA	NA	NA	19492_5_KAAG1_KAAG1	KAAG1	chr1	11212560	0.025706	5.821e-13	35389	TRUE	reported	textfile	2	1	TRUE
rs5745984	G	C	G	C	-0.1751	-0.0698	0.02801	0.03303	FALSE	TRUE	FALSE	finn-b-M13_ANKYLOSPON	1	12240415	0.1057	NA	0.5091	Ankylosing Spondylitis	Ankylosing spondylitis	Ankylosing spondylitis || ||	TRUE	igd	NA	NA	NA	NA	NA	NA	NA	19492_5_KAAG1_KAAG1	KAAG1	chr1	12180358	0.026384	3.21e-11	35385	TRUE	reported	textfile	2	1	TRUE
rs6542680	T	C	T	C	-0.0634	-0.0455	0.18362	0.6496	FALSE	FALSE	FALSE	finn-b-M13_ANKYLOSPON	2	3640142	0.0395	NA	0.2496	Ankylosing Spondylitis	Ankylosing spondylitis	Ankylosing spondylitis || ||	TRUE	igd	NA	NA	NA	NA	NA	NA	NA	19492_5_KAAG1_KAAG1	KAAG1	chr2	3592552	0.010656	2.687e-09	35332	TRUE	reported	textfile	2	1	TRUE
rs698088	G	A	G	A	-0.1134	0.0008	0.36622	0.357	FALSE	FALSE	FALSE	finn-b-M13_ANKYLOSPON	3	186958968	0.0389	NA	0.9839	Ankylosing Spondylitis	Ankylosing spondylitis	Ankylosing spondylitis || ||	TRUE	igd	NA	NA	NA	NA	NA	NA	NA	19492_5_KAAG1_KAAG1	KAAG1	chr3	187241180	0.008538	2.941e-40	35369	TRUE	reported	textfile	2	1	TRUE
rs73167083	A	C	A	C	0.0731	0.0155	0.24974	0.2475	FALSE	FALSE	FALSE	finn-b-M13_ANKYLOSPON	3	165701796	0.043	NA	0.718899	Ankylosing Spondylitis	Ankylosing spondylitis	Ankylosing spondylitis || ||	TRUE	igd	NA	NA	NA	NA	NA	NA	NA	19492_5_KAAG1_KAAG1	KAAG1	chr3	165984008	0.009534	1.752e-14	35341	TRUE	reported	textfile	2	1	TRUE
rs77639220	A	G	A	G	-0.2278	0.1299	0.03077	0.01844	FALSE	FALSE	FALSE	finn-b-M13_ANKYLOSPON	1	10718377	0.1391	NA	0.3503	Ankylosing Spondylitis	Ankylosing spondylitis	Ankylosing spondylitis || ||	TRUE	igd	NA	NA	NA	NA	NA	NA	NA	19492_5_KAAG1_KAAG1	KAAG1	chr1	10658320	0.024237	5.517e-21	35390	TRUE	reported	textfile	2	1	TRUE
rs903107	C	T	C	T	0.0503	-0.0165	0.42128	0.4871	FALSE	FALSE	FALSE	finn-b-M13_ANKYLOSPON	17	71061934	0.0372	NA	0.656999	Ankylosing Spondylitis	Ankylosing spondylitis	Ankylosing spondylitis || ||	TRUE	igd	NA	NA	NA	NA	NA	NA	NA	19492_5_KAAG1_KAAG1	KAAG1	chr17	73065795	0.008333	1.58e-09	35363	TRUE	reported	textfile	2	1	TRUE
rs10103048	C	A	C	A	-0.0553	-0.0013	0.38989	0.5846	FALSE	FALSE	FALSE	finn-b-M13_ANKYLOSPON	8	130602281	0.0378	NA	0.9718	Ankylosing Spondylitis	Ankylosing spondylitis	Ankylosing spondylitis || ||	TRUE	igd	NA	NA	NA	NA	NA	NA	NA	15481_45_CAMP_LL_37	CAMP	chr8	129590035	0.008479	6.937e-11	35372	TRUE	reported	textfile	2	1	TRUE
rs1144700	T	C	T	C	-0.0638	0.064	0.17953	0.1407	FALSE	FALSE	FALSE	finn-b-M13_ANKYLOSPON	6	16744687	0.0537	NA	0.2334	Ankylosing Spondylitis	Ankylosing spondylitis	Ankylosing spondylitis || ||	TRUE	igd	NA	NA	NA	NA	NA	NA	NA	15481_45_CAMP_LL_37	CAMP	chr6	16744456	0.010888	4.64e-09	35385	TRUE	reported	textfile	2	1	TRUE
rs11769630	A	T	A	T	0.1694	-0.0491	0.10976	0.1028	FALSE	TRUE	FALSE	finn-b-M13_ANKYLOSPON	7	50257703	0.0612	NA	0.4227	Ankylosing Spondylitis	Ankylosing spondylitis	Ankylosing spondylitis || ||	TRUE	igd	NA	NA	NA	NA	NA	NA	NA	15481_45_CAMP_LL_37	CAMP	chr7	50218107	0.013298	3.594e-37	35337	TRUE	reported	textfile	2	1	TRUE
rs12180	A	G	A	G	-0.0782	0.0034	0.30227	0.2157	FALSE	FALSE	FALSE	finn-b-M13_ANKYLOSPON	11	134116125	0.0451	NA	0.9404	Ankylosing Spondylitis	Ankylosing spondylitis	Ankylosing spondylitis || ||	TRUE	igd	NA	NA	NA	NA	NA	NA	NA	15481_45_CAMP_LL_37	CAMP	chr11	134246231	0.009062	6.173e-18	35153	TRUE	reported	textfile	2	1	TRUE
rs12444012	A	G	A	G	0.0462	0.0286	0.43711	0.4156	FALSE	FALSE	FALSE	finn-b-M13_ANKYLOSPON	16	57001438	0.0377	NA	0.4478	Ankylosing Spondylitis	Ankylosing spondylitis	Ankylosing spondylitis || ||	TRUE	igd	NA	NA	NA	NA	NA	NA	NA	15481_45_CAMP_LL_37	CAMP	chr16	56967526	0.008337	2.999e-08	35369	TRUE	reported	textfile	2	1	TRUE
rs12762973	G	C	G	C	-0.0581	-0.0401	0.23931	0.2036	FALSE	TRUE	FALSE	finn-b-M13_ANKYLOSPON	10	962978	0.0461	NA	0.3845	Ankylosing Spondylitis	Ankylosing spondylitis	Ankylosing spondylitis || ||	TRUE	igd	TRUE	rs12762973	rs7908138	G	C	T	C	15481_45_CAMP_LL_37	CAMP	chr10	914821	0.009746	2.505e-09	35179	TRUE	reported	textfile	2	1	TRUE
rs13165628	T	A	T	A	-0.0497	0.0241	0.37254	0.3622	FALSE	TRUE	FALSE	finn-b-M13_ANKYLOSPON	5	68593421	0.0388	NA	0.5342	Ankylosing Spondylitis	Ankylosing spondylitis	Ankylosing spondylitis || ||	TRUE	igd	TRUE	rs13165628	rs71622283	A	T	T	G	15481_45_CAMP_LL_37	CAMP	chr5	69284119	0.008545	6.009e-09	35361	TRUE	reported	textfile	2	1	TRUE
rs141874749	A	C	A	C	0.2754	0.3651	0.02202	0.002791	FALSE	FALSE	FALSE	finn-b-M13_ANKYLOSPON	6	31452134	0.3541	NA	0.3024	Ankylosing Spondylitis	Ankylosing spondylitis	Ankylosing spondylitis || ||	TRUE	igd	NA	NA	NA	NA	NA	NA	NA	15481_45_CAMP_LL_37	CAMP	chr6	31484357	0.028379	2.888e-22	35441	TRUE	reported	textfile	2	1	TRUE
rs1471251	T	A	T	A	0.0518	0.0247	0.38083	0.3959	FALSE	TRUE	FALSE	finn-b-M13_ANKYLOSPON	4	87976359	0.038	NA	0.5152	Ankylosing Spondylitis	Ankylosing spondylitis	Ankylosing spondylitis || ||	TRUE	igd	NA	NA	NA	NA	NA	NA	NA	15481_45_CAMP_LL_37	CAMP	chr4	87055207	0.008574	1.528e-09	35364	TRUE	reported	textfile	2	1	TRUE
rs149524607	G	C	G	C	0.2543	-0.0194	0.0204	0.02198	FALSE	TRUE	FALSE	finn-b-M13_ANKYLOSPON	17	67818294	0.1285	NA	0.8801	Ankylosing Spondylitis	Ankylosing spondylitis	Ankylosing spondylitis || ||	TRUE	igd	NA	NA	NA	NA	NA	NA	NA	15481_45_CAMP_LL_37	CAMP	chr17	69822153	0.030095	2.915e-17	35372	TRUE	reported	textfile	2	1	TRUE
rs1532085	G	A	G	A	-0.0544	0.0182	0.41111	0.5767	FALSE	FALSE	FALSE	finn-b-M13_ANKYLOSPON	15	58683366	0.0377	NA	0.6297	Ankylosing Spondylitis	Ankylosing spondylitis	Ankylosing spondylitis || ||	TRUE	igd	NA	NA	NA	NA	NA	NA	NA	15481_45_CAMP_LL_37	CAMP	chr15	58391167	0.008388	8.844e-11	35364	TRUE	reported	textfile	2	1	TRUE
rs17019087	C	T	C	T	-0.0595	0.0312	0.34772	0.3891	FALSE	FALSE	FALSE	finn-b-M13_ANKYLOSPON	2	36783599	0.0382	NA	0.4144	Ankylosing Spondylitis	Ankylosing spondylitis	Ankylosing spondylitis || ||	TRUE	igd	NA	NA	NA	NA	NA	NA	NA	15481_45_CAMP_LL_37	CAMP	chr2	36556456	0.008793	1.317e-11	35362	TRUE	reported	textfile	2	1	TRUE
rs1707652	T	C	T	C	0.1327	0.0034	0.3102	0.248	FALSE	FALSE	FALSE	finn-b-M13_ANKYLOSPON	3	165478799	0.0431	NA	0.9378	Ankylosing Spondylitis	Ankylosing spondylitis	Ankylosing spondylitis || ||	TRUE	igd	NA	NA	NA	NA	NA	NA	NA	15481_45_CAMP_LL_37	CAMP	chr3	165761011	0.008943	8.354e-50	35339	TRUE	reported	textfile	2	1	TRUE
rs17703558	C	T	C	T	0.4189	-0.0178	0.04157	0.0475	FALSE	FALSE	FALSE	finn-b-M13_ANKYLOSPON	17	67223013	0.0873	NA	0.8384	Ankylosing Spondylitis	Ankylosing spondylitis	Ankylosing spondylitis || ||	TRUE	igd	NA	NA	NA	NA	NA	NA	NA	15481_45_CAMP_LL_37	CAMP	chr17	69226872	0.021897	1.412e-81	35371	TRUE	reported	textfile	2	1	TRUE
rs2041037	T	C	T	C	-0.0689	0.0416	0.21006	0.8137	FALSE	FALSE	FALSE	finn-b-M13_ANKYLOSPON	17	69245189	0.048	NA	0.3857	Ankylosing Spondylitis	Ankylosing spondylitis	Ankylosing spondylitis || ||	TRUE	igd	NA	NA	NA	NA	NA	NA	NA	15481_45_CAMP_LL_37	CAMP	chr17	71249048	0.010635	9.25e-11	35368	TRUE	reported	textfile	2	1	TRUE
rs2074038	T	G	T	G	0.2484	0.0564	0.0923	0.08435	FALSE	FALSE	FALSE	finn-b-M13_ANKYLOSPON	11	44087989	0.0672	NA	0.4012	Ankylosing Spondylitis	Ankylosing spondylitis	Ankylosing spondylitis || ||	TRUE	igd	NA	NA	NA	NA	NA	NA	NA	15481_45_CAMP_LL_37	CAMP	chr11	44066439	0.014267	6.803e-68	35377	TRUE	reported	textfile	2	1	TRUE
rs2521350	A	G	A	G	0.0512	-0.0184	0.41595	0.446	FALSE	FALSE	FALSE	finn-b-M13_ANKYLOSPON	17	67512392	0.0374	NA	0.6231	Ankylosing Spondylitis	Ankylosing spondylitis	Ankylosing spondylitis || ||	TRUE	igd	TRUE	rs2521350	rs2521353	A	G	G	A	15481_45_CAMP_LL_37	CAMP	chr17	69508121	0.008737	4.623e-09	35363	TRUE	reported	textfile	2	1	TRUE
rs2734031	C	T	C	T	-0.097	0.0065	0.12145	0.9142	FALSE	FALSE	FALSE	finn-b-M13_ANKYLOSPON	3	128301390	0.0662	NA	0.9212	Ankylosing Spondylitis	Ankylosing spondylitis	Ankylosing spondylitis || ||	TRUE	igd	NA	NA	NA	NA	NA	NA	NA	15481_45_CAMP_LL_37	CAMP	chr3	128582547	0.012803	3.557e-14	35363	TRUE	reported	textfile	2	1	TRUE
rs34216592	A	G	A	G	0.5112	0.0397	0.13279	0.1431	FALSE	FALSE	FALSE	finn-b-M13_ANKYLOSPON	17	66778075	0.0536	NA	0.4579	Ankylosing Spondylitis	Ankylosing spondylitis	Ankylosing spondylitis || ||	TRUE	igd	NA	NA	NA	NA	NA	NA	NA	15481_45_CAMP_LL_37	CAMP	chr17	68781934	0.008561	1e-200	35370	TRUE	reported	textfile	2	1	TRUE
rs35362691	G	T	G	T	0.116	-0.1086	0.0677	0.0777	FALSE	FALSE	FALSE	finn-b-M13_ANKYLOSPON	17	65483726	0.0697	NA	0.1189	Ankylosing Spondylitis	Ankylosing spondylitis	Ankylosing spondylitis || ||	TRUE	igd	NA	NA	NA	NA	NA	NA	NA	15481_45_CAMP_LL_37	CAMP	chr17	67487610	0.017146	1.328e-11	35367	TRUE	reported	textfile	2	1	TRUE
rs4147974	A	C	A	C	-0.1718	-0.0585	0.47677	0.4864	FALSE	FALSE	FALSE	finn-b-M13_ANKYLOSPON	17	66926621	0.0373	NA	0.1162	Ankylosing Spondylitis	Ankylosing spondylitis	Ankylosing spondylitis || ||	TRUE	igd	NA	NA	NA	NA	NA	NA	NA	15481_45_CAMP_LL_37	CAMP	chr17	68930480	0.008685	4.241e-87	35368	TRUE	reported	textfile	2	1	TRUE
rs4619875	T	C	T	C	-0.0512	0.0146	0.37238	0.4855	FALSE	FALSE	FALSE	finn-b-M13_ANKYLOSPON	4	153701130	0.0372	NA	0.695601	Ankylosing Spondylitis	Ankylosing spondylitis	Ankylosing spondylitis || ||	TRUE	igd	NA	NA	NA	NA	NA	NA	NA	15481_45_CAMP_LL_37	CAMP	chr4	152779978	0.008567	2.285e-09	35377	TRUE	reported	textfile	2	1	TRUE
rs4657179	G	T	G	T	0.0684	0.0121	0.16816	0.8471	FALSE	FALSE	FALSE	finn-b-M13_ANKYLOSPON	1	162217939	0.0516	NA	0.8142	Ankylosing Spondylitis	Ankylosing spondylitis	Ankylosing spondylitis || ||	TRUE	igd	NA	NA	NA	NA	NA	NA	NA	15481_45_CAMP_LL_37	CAMP	chr1	162248149	0.011119	7.669e-10	35358	TRUE	reported	textfile	2	1	TRUE
rs55771110	A	G	A	G	0.109	0.0895	0.14938	0.2176	FALSE	FALSE	FALSE	finn-b-M13_ANKYLOSPON	3	47346717	0.0452	NA	0.0478399	Ankylosing Spondylitis	Ankylosing spondylitis	Ankylosing spondylitis || ||	TRUE	igd	NA	NA	NA	NA	NA	NA	NA	15481_45_CAMP_LL_37	CAMP	chr3	47305227	0.011549	3.807e-21	35343	TRUE	reported	textfile	2	1	TRUE
rs60642791	G	A	G	A	-0.1066	-0.0251	0.29722	0.2205	FALSE	FALSE	FALSE	finn-b-M13_ANKYLOSPON	17	66723351	0.0448	NA	0.5759	Ankylosing Spondylitis	Ankylosing spondylitis	Ankylosing spondylitis || ||	TRUE	igd	NA	NA	NA	NA	NA	NA	NA	15481_45_CAMP_LL_37	CAMP	chr17	68727210	0.009493	2.946e-29	35367	TRUE	reported	textfile	2	1	TRUE
rs61863078	G	A	G	A	-0.0508	0.0417	0.46924	0.4666	FALSE	FALSE	FALSE	finn-b-M13_ANKYLOSPON	10	94777108	0.0373	NA	0.2633	Ankylosing Spondylitis	Ankylosing spondylitis	Ankylosing spondylitis || ||	TRUE	igd	NA	NA	NA	NA	NA	NA	NA	15481_45_CAMP_LL_37	CAMP	chr10	93017351	0.008273	8.216e-10	35373	TRUE	reported	textfile	2	1	TRUE
rs6507939	C	A	C	A	0.0653	0.0046	0.16934	0.8362	FALSE	FALSE	FALSE	finn-b-M13_ANKYLOSPON	18	47179516	0.0502	NA	0.9277	Ankylosing Spondylitis	Ankylosing spondylitis	Ankylosing spondylitis || ||	TRUE	igd	TRUE	rs6507939	rs1943973	A	C	G	A	15481_45_CAMP_LL_37	CAMP	chr18	49649891	0.010974	2.677e-09	35365	TRUE	reported	textfile	2	1	TRUE
rs73747624	T	C	T	C	0.1759	-0.3951	0.04132	0.01649	FALSE	FALSE	FALSE	finn-b-M13_ANKYLOSPON	6	29725294	0.1476	NA	0.00745006	Ankylosing Spondylitis	Ankylosing spondylitis	Ankylosing spondylitis || ||	TRUE	igd	NA	NA	NA	NA	NA	NA	NA	15481_45_CAMP_LL_37	CAMP	chr6	29757517	0.02103	6.044e-17	35446	TRUE	reported	textfile	2	1	TRUE
rs7502514	G	A	G	A	-0.071	0.0541	0.37292	0.6055	FALSE	FALSE	FALSE	finn-b-M13_ANKYLOSPON	17	38188844	0.038	NA	0.1541	Ankylosing Spondylitis	Ankylosing spondylitis	Ankylosing spondylitis || ||	TRUE	igd	NA	NA	NA	NA	NA	NA	NA	15481_45_CAMP_LL_37	CAMP	chr17	40032591	0.008966	2.406e-15	35378	TRUE	reported	textfile	2	1	TRUE
rs7518497	C	A	C	A	-0.0631	-0.0128	0.34836	0.2507	FALSE	FALSE	FALSE	finn-b-M13_ANKYLOSPON	1	63177696	0.0429	NA	0.765701	Ankylosing Spondylitis	Ankylosing spondylitis	Ankylosing spondylitis || ||	TRUE	igd	NA	NA	NA	NA	NA	NA	NA	15481_45_CAMP_LL_37	CAMP	chr1	62712025	0.008697	4.015e-13	35357	TRUE	reported	textfile	2	1	TRUE
rs9554263	G	C	G	C	0.0604	-0.0387	0.2206	0.2904	FALSE	TRUE	FALSE	finn-b-M13_ANKYLOSPON	13	28681228	0.041	NA	0.3444	Ankylosing Spondylitis	Ankylosing spondylitis	Ankylosing spondylitis || ||	TRUE	igd	NA	NA	NA	NA	NA	NA	NA	15481_45_CAMP_LL_37	CAMP	chr13	28107091	0.009972	1.388e-09	35359	TRUE	reported	textfile	2	1	TRUE
rs964184	C	G	C	G	-0.1516	-0.0146	0.12321	0.1459	FALSE	TRUE	FALSE	finn-b-M13_ANKYLOSPON	11	116648917	0.0526	NA	0.7812	Ankylosing Spondylitis	Ankylosing spondylitis	Ankylosing spondylitis || ||	TRUE	igd	NA	NA	NA	NA	NA	NA	NA	15481_45_CAMP_LL_37	CAMP	chr11	116778201	0.012537	1.155e-33	35377	TRUE	reported	textfile	2	1	TRUE
rs9840812	T	C	T	C	0.0563	0.0353	0.23118	0.8223	FALSE	FALSE	FALSE	finn-b-M13_ANKYLOSPON	3	135843162	0.0487	NA	0.4677	Ankylosing Spondylitis	Ankylosing spondylitis	Ankylosing spondylitis || ||	TRUE	igd	NA	NA	NA	NA	NA	NA	NA	15481_45_CAMP_LL_37	CAMP	chr3	136124320	0.009896	1.277e-08	35361	TRUE	reported	textfile	2	1	TRUE
rs10103048	C	A	C	A	-0.072	-0.0013	0.38989	0.5846	FALSE	FALSE	FALSE	finn-b-M13_ANKYLOSPON	8	130602281	0.0378	NA	0.9718	Ankylosing Spondylitis	Ankylosing spondylitis	Ankylosing spondylitis || ||	TRUE	igd	NA	NA	NA	NA	NA	NA	NA	3046_31_RETN_resistin	RETN	chr8	129590035	0.008819	3.239e-16	35372	TRUE	reported	textfile	2	1	TRUE
rs11078930	T	C	T	C	-0.105	-0.028	0.37546	0.3279	FALSE	FALSE	FALSE	finn-b-M13_ANKYLOSPON	17	38141955	0.0395	NA	0.4789	Ankylosing Spondylitis	Ankylosing spondylitis	Ankylosing spondylitis || ||	TRUE	igd	NA	NA	NA	NA	NA	NA	NA	3046_31_RETN_resistin	RETN	chr17	39985702	0.008895	3.706e-32	35379	TRUE	reported	textfile	2	1	TRUE
rs112694524	A	G	A	G	0.1306	-0.0053	0.05036	0.03346	FALSE	FALSE	FALSE	finn-b-M13_ANKYLOSPON	2	43453721	0.1037	NA	0.9593	Ankylosing Spondylitis	Ankylosing spondylitis	Ankylosing spondylitis || ||	TRUE	igd	NA	NA	NA	NA	NA	NA	NA	3046_31_RETN_resistin	RETN	chr2	43226582	0.019898	5.258e-11	35362	TRUE	reported	textfile	2	1	TRUE
rs112736139	T	C	T	C	-0.0824	-0.001	0.13453	0.1206	FALSE	FALSE	FALSE	finn-b-M13_ANKYLOSPON	19	8064862	0.0571	NA	0.9866	Ankylosing Spondylitis	Ankylosing spondylitis	Ankylosing spondylitis || ||	TRUE	igd	NA	NA	NA	NA	NA	NA	NA	3046_31_RETN_resistin	RETN	chr19	7999978	0.012814	1.274e-10	35378	TRUE	reported	textfile	2	1	TRUE
rs1144700	T	C	T	C	-0.0668	0.064	0.17953	0.1407	FALSE	FALSE	FALSE	finn-b-M13_ANKYLOSPON	6	16744687	0.0537	NA	0.2334	Ankylosing Spondylitis	Ankylosing spondylitis	Ankylosing spondylitis || ||	TRUE	igd	NA	NA	NA	NA	NA	NA	NA	3046_31_RETN_resistin	RETN	chr6	16744456	0.011326	3.679e-09	35385	TRUE	reported	textfile	2	1	TRUE
rs117029024	A	G	A	G	-0.5646	-0.2755	0.0332	0.009228	FALSE	FALSE	FALSE	finn-b-M13_ANKYLOSPON	19	7678488	0.1919	NA	0.151	Ankylosing Spondylitis	Ankylosing spondylitis	Ankylosing spondylitis || ||	TRUE	igd	NA	NA	NA	NA	NA	NA	NA	3046_31_RETN_resistin	RETN	chr19	7613602	0.023973	1.209e-122	35373	TRUE	reported	textfile	2	1	TRUE
rs117916280	A	T	A	T	-0.2357	0.0998	0.03531	0.04154	FALSE	TRUE	FALSE	finn-b-M13_ANKYLOSPON	19	7017535	0.0928	NA	0.2821	Ankylosing Spondylitis	Ankylosing spondylitis	Ankylosing spondylitis || ||	TRUE	igd	NA	NA	NA	NA	NA	NA	NA	3046_31_RETN_resistin	RETN	chr19	7017524	0.023881	5.629e-23	35375	TRUE	reported	textfile	2	1	TRUE
rs13390874	T	C	T	C	0.0907	0.0246	0.2456	0.2291	FALSE	FALSE	FALSE	finn-b-M13_ANKYLOSPON	2	43353230	0.0442	NA	0.5781	Ankylosing Spondylitis	Ankylosing spondylitis	Ankylosing spondylitis || ||	TRUE	igd	NA	NA	NA	NA	NA	NA	NA	3046_31_RETN_resistin	RETN	chr2	43126091	0.010023	1.438e-19	35360	TRUE	reported	textfile	2	1	TRUE
rs137964046	A	G	A	G	-0.5023	0.1077	0.01392	0.005273	FALSE	FALSE	FALSE	finn-b-M13_ANKYLOSPON	19	7258089	0.2631	NA	0.6824	Ankylosing Spondylitis	Ankylosing spondylitis	Ankylosing spondylitis || ||	TRUE	igd	NA	NA	NA	NA	NA	NA	NA	3046_31_RETN_resistin	RETN	chr19	7258078	0.036159	7.136e-44	35368	TRUE	reported	textfile	2	1	TRUE
rs139719552	C	T	C	T	-0.19	0.1809	0.01912	0.01425	FALSE	FALSE	FALSE	finn-b-M13_ANKYLOSPON	6	130354973	0.1589	NA	0.2549	Ankylosing Spondylitis	Ankylosing spondylitis	Ankylosing spondylitis || ||	TRUE	igd	NA	NA	NA	NA	NA	NA	NA	3046_31_RETN_resistin	RETN	chr6	130033828	0.032158	3.456e-09	35367	TRUE	reported	textfile	2	1	TRUE
rs141094656	C	T	C	T	0.1954	0.2472	0.02759	0.02698	FALSE	FALSE	FALSE	finn-b-M13_ANKYLOSPON	1	92753336	0.1155	NA	0.0322597	Ankylosing Spondylitis	Ankylosing spondylitis	Ankylosing spondylitis || ||	TRUE	igd	NA	NA	NA	NA	NA	NA	NA	3046_31_RETN_resistin	RETN	chr1	92287779	0.026185	8.496e-14	35352	TRUE	reported	textfile	2	1	TRUE
rs149110519	T	C	T	C	0.3487	0.1242	0.04822	0.02715	FALSE	FALSE	FALSE	finn-b-M13_ANKYLOSPON	6	144385777	0.1176	NA	0.2908	Ankylosing Spondylitis	Ankylosing spondylitis	Ankylosing spondylitis || ||	TRUE	igd	NA	NA	NA	NA	NA	NA	NA	3046_31_RETN_resistin	RETN	chr6	144064640	0.019998	4.371e-68	35361	TRUE	reported	textfile	2	1	TRUE
rs150918492	A	G	A	G	-0.0821	-0.0204	0.29173	0.2867	FALSE	FALSE	FALSE	finn-b-M13_ANKYLOSPON	3	128395695	0.0413	NA	0.6217	Ankylosing Spondylitis	Ankylosing spondylitis	Ankylosing spondylitis || ||	TRUE	igd	TRUE	rs150918492	rs12495411	A	G	A	G	3046_31_RETN_resistin	RETN	chr3	128670816	0.009476	4.572e-18	35363	TRUE	reported	textfile	2	1	TRUE
rs2074038	T	G	T	G	0.0919	0.0564	0.0923	0.08435	FALSE	FALSE	FALSE	finn-b-M13_ANKYLOSPON	11	44087989	0.0672	NA	0.4012	Ankylosing Spondylitis	Ankylosing spondylitis	Ankylosing spondylitis || ||	TRUE	igd	NA	NA	NA	NA	NA	NA	NA	3046_31_RETN_resistin	RETN	chr11	44066439	0.014833	5.807e-10	35377	TRUE	reported	textfile	2	1	TRUE
rs2168589	A	T	A	T	0.0599	-0.0159	0.31899	0.3639	FALSE	TRUE	FALSE	finn-b-M13_ANKYLOSPON	7	50270105	0.0385	NA	0.679	Ankylosing Spondylitis	Ankylosing spondylitis	Ankylosing spondylitis || ||	TRUE	igd	NA	NA	NA	NA	NA	NA	NA	3046_31_RETN_resistin	RETN	chr7	50230509	0.009208	7.765e-11	35337	TRUE	reported	textfile	2	1	TRUE
rs243596	A	G	A	G	-0.0636	-0.0458	0.48652	0.4687	FALSE	FALSE	FALSE	finn-b-M13_ANKYLOSPON	21	19156855	0.0374	NA	0.2206	Ankylosing Spondylitis	Ankylosing spondylitis	Ankylosing spondylitis || ||	TRUE	igd	NA	NA	NA	NA	NA	NA	NA	3046_31_RETN_resistin	RETN	chr21	17784538	0.008632	1.737e-13	35353	TRUE	reported	textfile	2	1	TRUE
rs3745368	A	G	A	G	-0.6658	-0.0367	0.03859	0.02121	FALSE	FALSE	FALSE	finn-b-M13_ANKYLOSPON	19	7735297	0.1297	NA	0.777301	Ankylosing Spondylitis	Ankylosing spondylitis	Ankylosing spondylitis || ||	TRUE	igd	NA	NA	NA	NA	NA	NA	NA	3046_31_RETN_resistin	RETN	chr19	7670411	0.022532	6.634e-192	35368	TRUE	reported	textfile	2	1	TRUE
rs445	T	C	T	C	-0.0885	-0.077	0.0895	0.05878	FALSE	FALSE	FALSE	finn-b-M13_ANKYLOSPON	7	92408370	0.08	NA	0.3359	Ankylosing Spondylitis	Ankylosing spondylitis	Ankylosing spondylitis || ||	TRUE	igd	NA	NA	NA	NA	NA	NA	NA	3046_31_RETN_resistin	RETN	chr7	92779056	0.015324	7.681e-09	35347	TRUE	reported	textfile	2	1	TRUE
rs4811689	A	G	A	G	-0.0872	0.0272	0.45752	0.3485	FALSE	FALSE	FALSE	finn-b-M13_ANKYLOSPON	20	36939587	0.039	NA	0.485801	Ankylosing Spondylitis	Ankylosing spondylitis	Ankylosing spondylitis || ||	TRUE	igd	NA	NA	NA	NA	NA	NA	NA	3046_31_RETN_resistin	RETN	chr20	38311185	0.008654	7.07e-24	35374	TRUE	reported	textfile	2	1	TRUE
rs56185965	A	T	A	T	0.0712	0.0821	0.15922	0.2301	FALSE	TRUE	FALSE	finn-b-M13_ANKYLOSPON	3	47580158	0.0445	NA	0.0650999	Ankylosing Spondylitis	Ankylosing spondylitis	Ankylosing spondylitis || ||	TRUE	igd	NA	NA	NA	NA	NA	NA	NA	3046_31_RETN_resistin	RETN	chr3	47538668	0.011644	9.678e-10	35343	TRUE	reported	textfile	2	1	TRUE
rs10103048	C	A	C	A	-0.0589	-0.0013	0.38989	0.5846	FALSE	FALSE	FALSE	finn-b-M13_ANKYLOSPON	8	130602281	0.0378	NA	0.9718	Ankylosing Spondylitis	Ankylosing spondylitis	Ankylosing spondylitis || ||	TRUE	igd	NA	NA	NA	NA	NA	NA	NA	18392_19_MAT2B_MAT2B	MAT2B	chr8	129590035	0.008364	1.899e-12	35372	TRUE	reported	textfile	2	1	TRUE
rs10799536	G	A	G	A	0.0607	-0.0119	0.1903	0.134	FALSE	FALSE	FALSE	finn-b-M13_ANKYLOSPON	1	229660791	0.0546	NA	0.8269	Ankylosing Spondylitis	Ankylosing spondylitis	Ankylosing spondylitis || ||	TRUE	igd	NA	NA	NA	NA	NA	NA	NA	18392_19_MAT2B_MAT2B	MAT2B	chr1	229525044	0.010376	4.915e-09	35361	TRUE	reported	textfile	2	1	TRUE
rs111398308	C	G	C	G	-0.1742	-0.1304	0.03977	0.02428	FALSE	TRUE	FALSE	finn-b-M13_ANKYLOSPON	17	58086424	0.1225	NA	0.2873	Ankylosing Spondylitis	Ankylosing spondylitis	Ankylosing spondylitis || ||	TRUE	igd	NA	NA	NA	NA	NA	NA	NA	18392_19_MAT2B_MAT2B	MAT2B	chr17	60009063	0.021122	1.622e-16	35369	TRUE	reported	textfile	2	1	TRUE
rs113753171	A	G	A	G	-0.2058	0.2348	0.01453	0.00496	FALSE	FALSE	FALSE	finn-b-M13_ANKYLOSPON	17	55809456	0.2739	NA	0.3912	Ankylosing Spondylitis	Ankylosing spondylitis	Ankylosing spondylitis || ||	TRUE	igd	NA	NA	NA	NA	NA	NA	NA	18392_19_MAT2B_MAT2B	MAT2B	chr17	57732095	0.034781	3.277e-09	35368	TRUE	reported	textfile	2	1	TRUE
rs145433937	G	A	G	A	-0.4251	-0.1264	0.01131	0.04164	FALSE	FALSE	FALSE	finn-b-M13_ANKYLOSPON	17	58132588	0.0937	NA	0.1774	Ankylosing Spondylitis	Ankylosing spondylitis	Ankylosing spondylitis || ||	TRUE	igd	TRUE	rs145433937	rs146342418	G	A	A	G	18392_19_MAT2B_MAT2B	MAT2B	chr17	59868859	0.038819	6.589e-28	35370	TRUE	reported	textfile	2	1	TRUE
rs190383363	T	C	T	C	-0.3796	-0.0488	0.01537	0.02797	FALSE	FALSE	FALSE	finn-b-M13_ANKYLOSPON	17	57312769	0.1139	NA	0.668199	Ankylosing Spondylitis	Ankylosing spondylitis	Ankylosing spondylitis || ||	TRUE	igd	NA	NA	NA	NA	NA	NA	NA	18392_19_MAT2B_MAT2B	MAT2B	chr17	59235408	0.033883	3.931e-29	35369	TRUE	reported	textfile	2	1	TRUE
rs200132449	AT	A	AT	A	-0.1667	0.0515	0.06767	0.08942	FALSE	FALSE	FALSE	finn-b-M13_ANKYLOSPON	17	57342588	0.0656	NA	0.433	Ankylosing Spondylitis	Ankylosing spondylitis	Ankylosing spondylitis || ||	TRUE	igd	NA	NA	NA	NA	NA	NA	NA	18392_19_MAT2B_MAT2B	MAT2B	chr17	59265227	0.016563	7.898e-24	35369	TRUE	reported	textfile	2	1	TRUE
rs214085	T	C	T	C	0.0573	-0.0493	0.43872	0.393	FALSE	FALSE	FALSE	finn-b-M13_ANKYLOSPON	11	17298656	0.0382	NA	0.1972	Ankylosing Spondylitis	Ankylosing spondylitis	Ankylosing spondylitis || ||	TRUE	igd	NA	NA	NA	NA	NA	NA	NA	18392_19_MAT2B_MAT2B	MAT2B	chr11	17277109	0.008248	3.732e-12	35371	TRUE	reported	textfile	2	1	TRUE
rs2305637	T	C	T	C	0.0771	0.1021	0.15762	0.2339	FALSE	FALSE	FALSE	finn-b-M13_ANKYLOSPON	3	47045846	0.0438	NA	0.0198802	Ankylosing Spondylitis	Ankylosing spondylitis	Ankylosing spondylitis || ||	TRUE	igd	NA	NA	NA	NA	NA	NA	NA	18392_19_MAT2B_MAT2B	MAT2B	chr3	47004356	0.011125	4.192e-12	35343	TRUE	reported	textfile	2	1	TRUE
rs6131985	T	G	T	G	0.0485	0.0218	0.46023	0.4344	FALSE	FALSE	FALSE	finn-b-M13_ANKYLOSPON	20	17670429	0.0375	NA	0.56	Ankylosing Spondylitis	Ankylosing spondylitis	Ankylosing spondylitis || ||	TRUE	igd	NA	NA	NA	NA	NA	NA	NA	18392_19_MAT2B_MAT2B	MAT2B	chr20	17689784	0.008168	2.893e-09	35376	TRUE	reported	textfile	2	1	TRUE
rs62083752	T	C	T	C	-0.1674	0.0188	0.12173	0.1169	FALSE	FALSE	FALSE	finn-b-M13_ANKYLOSPON	17	56368146	0.0578	NA	0.745101	Ankylosing Spondylitis	Ankylosing spondylitis	Ankylosing spondylitis || ||	TRUE	igd	NA	NA	NA	NA	NA	NA	NA	18392_19_MAT2B_MAT2B	MAT2B	chr17	58290785	0.012491	5.883e-41	35369	TRUE	reported	textfile	2	1	TRUE
rs744233	A	G	A	G	0.0543	-0.0106	0.31736	0.3771	FALSE	FALSE	FALSE	finn-b-M13_ANKYLOSPON	3	126249265	0.0384	NA	0.783401	Ankylosing Spondylitis	Ankylosing spondylitis	Ankylosing spondylitis || ||	TRUE	igd	NA	NA	NA	NA	NA	NA	NA	18392_19_MAT2B_MAT2B	MAT2B	chr3	126530422	0.008795	6.649e-10	35371	TRUE	reported	textfile	2	1	TRUE
rs76428106	C	T	C	T	0.2145	-0.3334	0.01359	0.01221	FALSE	FALSE	FALSE	finn-b-M13_ANKYLOSPON	13	28604007	0.1741	NA	0.0555303	Ankylosing Spondylitis	Ankylosing spondylitis	Ankylosing spondylitis || ||	TRUE	igd	NA	NA	NA	NA	NA	NA	NA	18392_19_MAT2B_MAT2B	MAT2B	chr13	28029870	0.035494	1.51e-09	35363	TRUE	reported	textfile	2	1	TRUE
rs1010366	C	T	C	T	-0.0573	0.0076	0.27123	0.313	FALSE	FALSE	FALSE	finn-b-M13_ANKYLOSPON	7	7229826	0.04	NA	0.85	Ankylosing Spondylitis	Ankylosing spondylitis	Ankylosing spondylitis || ||	TRUE	igd	NA	NA	NA	NA	NA	NA	NA	5066_134_CD300C_CLM6	CD300C	chr7	7190195	0.0092	4.71e-10	35364	TRUE	reported	textfile	2	1	TRUE
rs11105271	T	C	T	C	-0.2787	0.0243	0.30691	0.2543	FALSE	FALSE	FALSE	finn-b-M13_ANKYLOSPON	12	89779196	0.0427	NA	0.5687	Ankylosing Spondylitis	Ankylosing spondylitis	Ankylosing spondylitis || ||	TRUE	igd	NA	NA	NA	NA	NA	NA	NA	5066_134_CD300C_CLM6	CD300C	chr12	89385419	0.00887	1e-200	35357	TRUE	reported	textfile	2	1	TRUE
rs11230289	T	C	T	C	0.0608	0.0282	0.27375	0.6882	FALSE	FALSE	FALSE	finn-b-M13_ANKYLOSPON	11	60133986	0.0402	NA	0.4833	Ankylosing Spondylitis	Ankylosing spondylitis	Ankylosing spondylitis || ||	TRUE	igd	NA	NA	NA	NA	NA	NA	NA	5066_134_CD300C_CLM6	CD300C	chr11	60366513	0.009172	3.377e-11	35374	TRUE	reported	textfile	2	1	TRUE
rs117027254	T	G	T	G	-0.3839	0.0386	0.01691	0.009993	FALSE	FALSE	FALSE	finn-b-M13_ANKYLOSPON	17	72433349	0.1929	NA	0.8415	Ankylosing Spondylitis	Ankylosing spondylitis	Ankylosing spondylitis || ||	TRUE	igd	NA	NA	NA	NA	NA	NA	NA	5066_134_CD300C_CLM6	CD300C	chr17	74437210	0.0313	1.39e-34	35374	TRUE	reported	textfile	2	1	TRUE
rs117902156	A	G	A	G	0.1003	0.0452	0.05889	0.05067	FALSE	FALSE	FALSE	finn-b-M13_ANKYLOSPON	17	6818349	0.0846	NA	0.5932	Ankylosing Spondylitis	Ankylosing spondylitis	Ankylosing spondylitis || ||	TRUE	igd	TRUE	rs117902156	rs78110020	A	G	T	C	5066_134_CD300C_CLM6	CD300C	chr17	6906310	0.0174	8.195e-09	35372	TRUE	reported	textfile	2	1	TRUE
rs11888817	C	T	C	T	0.1406	-0.0948	0.32877	0.6512	FALSE	FALSE	FALSE	finn-b-M13_ANKYLOSPON	2	62530980	0.0392	NA	0.01555	Ankylosing Spondylitis	Ankylosing spondylitis	Ankylosing spondylitis || ||	TRUE	igd	NA	NA	NA	NA	NA	NA	NA	5066_134_CD300C_CLM6	CD300C	chr2	62303845	0.008686	6.272e-59	35352	TRUE	reported	textfile	2	1	TRUE
rs13205436	C	T	C	T	0.1097	0.0003	0.10488	0.0609	FALSE	FALSE	FALSE	finn-b-M13_ANKYLOSPON	6	96034050	0.0776	NA	0.9964	Ankylosing Spondylitis	Ankylosing spondylitis	Ankylosing spondylitis || ||	TRUE	igd	NA	NA	NA	NA	NA	NA	NA	5066_134_CD300C_CLM6	CD300C	chr6	95586174	0.013307	1.669e-16	35343	TRUE	reported	textfile	2	1	TRUE
rs139524107	C	A	C	A	-0.1715	-0.0148	0.02794	0.007389	FALSE	FALSE	FALSE	finn-b-M13_ANKYLOSPON	12	90929086	0.2207	NA	0.9465	Ankylosing Spondylitis	Ankylosing spondylitis	Ankylosing spondylitis || ||	TRUE	igd	NA	NA	NA	NA	NA	NA	NA	5066_134_CD300C_CLM6	CD300C	chr12	90535309	0.025186	9.804e-12	35359	TRUE	reported	textfile	2	1	TRUE
rs143501783	C	T	C	T	0.2614	-0.1901	0.01116	0.002067	FALSE	FALSE	FALSE	finn-b-M13_ANKYLOSPON	17	7800319	0.4215	NA	0.652001	Ankylosing Spondylitis	Ankylosing spondylitis	Ankylosing spondylitis || ||	TRUE	igd	NA	NA	NA	NA	NA	NA	NA	5066_134_CD300C_CLM6	CD300C	chr17	7897001	0.03751	3.196e-12	35373	TRUE	reported	textfile	2	1	TRUE
rs145767181	G	A	G	A	-0.3434	0.077	0.01163	0.005106	FALSE	FALSE	FALSE	finn-b-M13_ANKYLOSPON	17	72469041	0.2608	NA	0.767901	Ankylosing Spondylitis	Ankylosing spondylitis	Ankylosing spondylitis || ||	TRUE	igd	NA	NA	NA	NA	NA	NA	NA	5066_134_CD300C_CLM6	CD300C	chr17	74472902	0.039051	1.448e-18	35376	TRUE	reported	textfile	2	1	TRUE
rs3184504	C	T	C	T	-0.0669	-0.0126	0.37862	0.591	FALSE	FALSE	FALSE	finn-b-M13_ANKYLOSPON	12	111884608	0.0378	NA	0.7388	Ankylosing Spondylitis	Ankylosing spondylitis	Ankylosing spondylitis || ||	TRUE	igd	NA	NA	NA	NA	NA	NA	NA	5066_134_CD300C_CLM6	CD300C	chr12	111446804	0.008602	7.408e-15	35371	TRUE	reported	textfile	2	1	TRUE
rs35234681	G	A	G	A	0.1467	-0.135	0.07752	0.05796	FALSE	FALSE	FALSE	finn-b-M13_ANKYLOSPON	3	98708910	0.0792	NA	0.0880907	Ankylosing Spondylitis	Ankylosing spondylitis	Ankylosing spondylitis || ||	TRUE	igd	NA	NA	NA	NA	NA	NA	NA	5066_134_CD300C_CLM6	CD300C	chr3	98990066	0.01542	1.84e-21	35331	TRUE	reported	textfile	2	1	TRUE
rs35415187	C	T	C	T	0.119	-0.1349	0.06365	0.04657	FALSE	FALSE	FALSE	finn-b-M13_ANKYLOSPON	12	91897330	0.0887	NA	0.1282	Ankylosing Spondylitis	Ankylosing spondylitis	Ankylosing spondylitis || ||	TRUE	igd	NA	NA	NA	NA	NA	NA	NA	5066_134_CD300C_CLM6	CD300C	chr12	91503553	0.017087	3.303e-12	35357	TRUE	reported	textfile	2	1	TRUE
rs58440339	T	C	T	C	0.1485	0.0357	0.11302	0.1411	FALSE	FALSE	FALSE	finn-b-M13_ANKYLOSPON	17	72539474	0.0533	NA	0.503	Ankylosing Spondylitis	Ankylosing spondylitis	Ankylosing spondylitis || ||	TRUE	igd	NA	NA	NA	NA	NA	NA	NA	5066_134_CD300C_CLM6	CD300C	chr17	74543335	0.012928	1.533e-30	35380	TRUE	reported	textfile	2	1	TRUE
rs62064540	C	T	C	T	-0.2703	0.2428	0.01416	0.002465	FALSE	FALSE	FALSE	finn-b-M13_ANKYLOSPON	17	72171888	0.3922	NA	0.5358	Ankylosing Spondylitis	Ankylosing spondylitis	Ankylosing spondylitis || ||	TRUE	igd	NA	NA	NA	NA	NA	NA	NA	5066_134_CD300C_CLM6	CD300C	chr17	74175749	0.034472	4.461e-15	35377	TRUE	reported	textfile	2	1	TRUE
rs6846475	A	C	A	C	0.0515	0.0079	0.38696	0.3578	FALSE	FALSE	FALSE	finn-b-M13_ANKYLOSPON	4	99791391	0.0389	NA	0.8386	Ankylosing Spondylitis	Ankylosing spondylitis	Ankylosing spondylitis || ||	TRUE	igd	NA	NA	NA	NA	NA	NA	NA	5066_134_CD300C_CLM6	CD300C	chr4	98870240	0.008429	9.994e-10	35344	TRUE	reported	textfile	2	1	TRUE
rs72844326	G	T	G	T	-0.6071	0.0939	0.04222	0.03028	FALSE	FALSE	FALSE	finn-b-M13_ANKYLOSPON	17	72459091	0.1084	NA	0.3863	Ankylosing Spondylitis	Ankylosing spondylitis	Ankylosing spondylitis || ||	TRUE	igd	NA	NA	NA	NA	NA	NA	NA	5066_134_CD300C_CLM6	CD300C	chr17	74462952	0.020092	1.447e-200	35377	TRUE	reported	textfile	2	1	TRUE
rs76081401	A	G	A	G	-0.3093	-0.1287	0.01252	0.01441	FALSE	FALSE	FALSE	finn-b-M13_ANKYLOSPON	17	72642538	0.1586	NA	0.4172	Ankylosing Spondylitis	Ankylosing spondylitis	Ankylosing spondylitis || ||	TRUE	igd	NA	NA	NA	NA	NA	NA	NA	5066_134_CD300C_CLM6	CD300C	chr17	74646399	0.03727	1.051e-16	35380	TRUE	reported	textfile	2	1	TRUE
rs78124338	A	G	A	G	0.1356	-0.1165	0.0281	0.01244	FALSE	FALSE	FALSE	finn-b-M13_ANKYLOSPON	12	90886612	0.17	NA	0.493	Ankylosing Spondylitis	Ankylosing spondylitis	Ankylosing spondylitis || ||	TRUE	igd	NA	NA	NA	NA	NA	NA	NA	5066_134_CD300C_CLM6	CD300C	chr12	90492835	0.024627	3.667e-08	35359	TRUE	reported	textfile	2	1	TRUE
rs78689694	C	G	C	G	-0.12	0.0602	0.10578	0.1416	FALSE	TRUE	FALSE	finn-b-M13_ANKYLOSPON	11	126234820	0.0536	NA	0.2618	Ankylosing Spondylitis	Ankylosing spondylitis	Ankylosing spondylitis || ||	TRUE	igd	NA	NA	NA	NA	NA	NA	NA	5066_134_CD300C_CLM6	CD300C	chr11	126364925	0.013323	2.114e-19	35375	TRUE	reported	textfile	2	1	TRUE
rs9852537	T	C	T	C	-0.1246	0.0429	0.0361	0.02936	FALSE	FALSE	FALSE	finn-b-M13_ANKYLOSPON	3	98658085	0.1104	NA	0.697599	Ankylosing Spondylitis	Ankylosing spondylitis	Ankylosing spondylitis || ||	TRUE	igd	NA	NA	NA	NA	NA	NA	NA	5066_134_CD300C_CLM6	CD300C	chr3	98939241	0.02208	1.67e-08	35331	TRUE	reported	textfile	2	1	TRUE
rs10107182	T	C	T	C	0.047	0.0076	0.30751	0.6232	FALSE	FALSE	FALSE	finn-b-M13_ANKYLOSPON	8	59392737	0.0384	NA	0.8436	Ankylosing Spondylitis	Ankylosing spondylitis	Ankylosing spondylitis || ||	TRUE	igd	NA	NA	NA	NA	NA	NA	NA	15305_7_SCGN_Secretagogin	SCGN	chr8	58480178	0.008551	3.873e-08	35361	TRUE	reported	textfile	2	1	TRUE
rs11240503	A	G	A	G	-0.0638	-0.0157	0.32657	0.2765	FALSE	FALSE	FALSE	finn-b-M13_ANKYLOSPON	1	205484073	0.0415	NA	0.705801	Ankylosing Spondylitis	Ankylosing spondylitis	Ankylosing spondylitis || ||	TRUE	igd	NA	NA	NA	NA	NA	NA	NA	15305_7_SCGN_Secretagogin	SCGN	chr1	205514945	0.008466	4.861e-14	35373	TRUE	reported	textfile	2	1	TRUE
rs2064125	C	G	C	G	-0.0755	-0.0005	0.29039	0.226	FALSE	TRUE	FALSE	finn-b-M13_ANKYLOSPON	6	25669305	0.0453	NA	0.9907	Ankylosing Spondylitis	Ankylosing spondylitis	Ankylosing spondylitis || ||	TRUE	igd	NA	NA	NA	NA	NA	NA	NA	15305_7_SCGN_Secretagogin	SCGN	chr6	25669077	0.008739	5.636e-18	35375	TRUE	reported	textfile	2	1	TRUE
rs601338	A	G	A	G	-0.1136	-0.0062	0.39439	0.3741	FALSE	FALSE	FALSE	finn-b-M13_ANKYLOSPON	19	49206674	0.0384	NA	0.8725	Ankylosing Spondylitis	Ankylosing spondylitis	Ankylosing spondylitis || ||	TRUE	igd	NA	NA	NA	NA	NA	NA	NA	15305_7_SCGN_Secretagogin	SCGN	chr19	48703417	0.008116	1.607e-44	35377	TRUE	reported	textfile	2	1	TRUE
rs6445035	A	G	A	G	0.0572	0.0261	0.1904	0.1753	FALSE	FALSE	FALSE	finn-b-M13_ANKYLOSPON	3	165480100	0.0488	NA	0.593	Ankylosing Spondylitis	Ankylosing spondylitis	Ankylosing spondylitis || ||	TRUE	igd	NA	NA	NA	NA	NA	NA	NA	15305_7_SCGN_Secretagogin	SCGN	chr3	165762312	0.010048	1.251e-08	35339	TRUE	reported	textfile	2	1	TRUE
rs6859236	A	G	A	G	-0.0686	0.0347	0.48811	0.5786	FALSE	FALSE	FALSE	finn-b-M13_ANKYLOSPON	5	150535644	0.0377	NA	0.3574	Ankylosing Spondylitis	Ankylosing spondylitis	Ankylosing spondylitis || ||	TRUE	igd	NA	NA	NA	NA	NA	NA	NA	15305_7_SCGN_Secretagogin	SCGN	chr5	151156083	0.007952	6.292e-18	35352	TRUE	reported	textfile	2	1	TRUE
rs7480143	T	C	T	C	0.0837	-0.0215	0.11386	0.1266	FALSE	FALSE	FALSE	finn-b-M13_ANKYLOSPON	11	2225023	0.0563	NA	0.7027	Ankylosing Spondylitis	Ankylosing spondylitis	Ankylosing spondylitis || ||	TRUE	igd	NA	NA	NA	NA	NA	NA	NA	15305_7_SCGN_Secretagogin	SCGN	chr11	2203793	0.012548	2.547e-11	35361	TRUE	reported	textfile	2	1	TRUE
rs9467475	C	T	C	T	0.0774	-0.1873	0.0927	0.04689	FALSE	FALSE	FALSE	finn-b-M13_ANKYLOSPON	6	25357564	0.0885	NA	0.0344398	Ankylosing Spondylitis	Ankylosing spondylitis	Ankylosing spondylitis || ||	TRUE	igd	TRUE	rs9467475	rs140916016	C	T	G	C	15305_7_SCGN_Secretagogin	SCGN	chr6	25356212	0.013626	1.343e-08	35376	TRUE	reported	textfile	2	1	TRUE
rs10107182	T	C	T	C	0.0897	0.0076	0.30751	0.6232	FALSE	FALSE	FALSE	finn-b-M13_ANKYLOSPON	8	59392737	0.0384	NA	0.8436	Ankylosing Spondylitis	Ankylosing spondylitis	Ankylosing spondylitis || ||	TRUE	igd	NA	NA	NA	NA	NA	NA	NA	13724_27_FGF19_FGF_19	FGF19	chr8	58480178	0.00854	8.363e-26	35361	TRUE	reported	textfile	2	1	TRUE
rs1260326	C	T	C	T	-0.051	-0.0305	0.34132	0.6495	FALSE	FALSE	FALSE	finn-b-M13_ANKYLOSPON	2	27730940	0.039	NA	0.4342	Ankylosing Spondylitis	Ankylosing spondylitis	Ankylosing spondylitis || ||	TRUE	igd	NA	NA	NA	NA	NA	NA	NA	13724_27_FGF19_FGF_19	FGF19	chr2	27508073	0.008381	1.165e-09	35373	TRUE	reported	textfile	2	1	TRUE
rs374539739	A	G	A	G	-0.1435	0.0631	0.02583	0.02934	FALSE	FALSE	FALSE	finn-b-M13_ANKYLOSPON	5	115015574	0.1102	NA	0.566601	Ankylosing Spondylitis	Ankylosing spondylitis	Ankylosing spondylitis || ||	TRUE	igd	NA	NA	NA	NA	NA	NA	NA	13724_27_FGF19_FGF_19	FGF19	chr5	115679877	0.024555	5.098e-09	35346	TRUE	reported	textfile	2	1	TRUE
rs3795054	A	G	A	G	0.0915	0.1423	0.07719	0.04211	FALSE	FALSE	FALSE	finn-b-M13_ANKYLOSPON	19	49603830	0.0925	NA	0.124	Ankylosing Spondylitis	Ankylosing spondylitis	Ankylosing spondylitis || ||	TRUE	igd	NA	NA	NA	NA	NA	NA	NA	13724_27_FGF19_FGF_19	FGF19	chr19	49100573	0.015056	1.223e-09	35378	TRUE	reported	textfile	2	1	TRUE
rs492602	G	A	G	A	-0.2344	-0.0069	0.39439	0.3741	FALSE	FALSE	FALSE	finn-b-M13_ANKYLOSPON	19	49206417	0.0383	NA	0.8573	Ankylosing Spondylitis	Ankylosing spondylitis	Ankylosing spondylitis || ||	TRUE	igd	NA	NA	NA	NA	NA	NA	NA	13724_27_FGF19_FGF_19	FGF19	chr19	48703160	0.00806	6.135e-186	35377	TRUE	reported	textfile	2	1	TRUE
rs6854452	A	T	A	T	0.0942	-0.0085	0.29821	0.3736	FALSE	TRUE	FALSE	finn-b-M13_ANKYLOSPON	4	39446337	0.0383	NA	0.8242	Ankylosing Spondylitis	Ankylosing spondylitis	Ankylosing spondylitis || ||	TRUE	igd	NA	NA	NA	NA	NA	NA	NA	13724_27_FGF19_FGF_19	FGF19	chr4	39444717	0.008636	1.056e-27	35362	TRUE	reported	textfile	2	1	TRUE
rs708686	T	C	T	C	0.0923	0.0084	0.23081	0.3346	FALSE	FALSE	FALSE	finn-b-M13_ANKYLOSPON	19	5840619	0.0395	NA	0.8312	Ankylosing Spondylitis	Ankylosing spondylitis	Ankylosing spondylitis || ||	TRUE	igd	NA	NA	NA	NA	NA	NA	NA	13724_27_FGF19_FGF_19	FGF19	chr19	5840608	0.009398	9.123e-23	35362	TRUE	reported	textfile	2	1	TRUE
rs10107388	C	T	C	T	-0.1278	-0.0453	0.32577	0.3603	FALSE	FALSE	FALSE	finn-b-M13_ANKYLOSPON	8	145004944	0.0388	NA	0.2431	Ankylosing Spondylitis	Ankylosing spondylitis	Ankylosing spondylitis || ||	TRUE	igd	NA	NA	NA	NA	NA	NA	NA	12616_45_NRBP1_NRBP	NRBP1	chr8	143930776	0.008614	8.633e-50	34620	TRUE	reported	textfile	2	1	TRUE
rs12478841	G	A	G	A	0.0535	0.0592	0.21569	0.2799	FALSE	FALSE	FALSE	finn-b-M13_ANKYLOSPON	2	27811722	0.0413	NA	0.1525	Ankylosing Spondylitis	Ankylosing spondylitis	Ankylosing spondylitis || ||	TRUE	igd	NA	NA	NA	NA	NA	NA	NA	12616_45_NRBP1_NRBP	NRBP1	chr2	27588855	0.009683	3.288e-08	35364	TRUE	reported	textfile	2	1	TRUE
rs1707652	T	C	T	C	0.0954	0.0034	0.3102	0.248	FALSE	FALSE	FALSE	finn-b-M13_ANKYLOSPON	3	165478799	0.0431	NA	0.9378	Ankylosing Spondylitis	Ankylosing spondylitis	Ankylosing spondylitis || ||	TRUE	igd	NA	NA	NA	NA	NA	NA	NA	12616_45_NRBP1_NRBP	NRBP1	chr3	165761011	0.008656	3.011e-28	35330	TRUE	reported	textfile	2	1	TRUE
rs2242572	A	G	A	G	0.1038	-0.2539	0.09003	0.06357	FALSE	FALSE	FALSE	finn-b-M13_ANKYLOSPON	6	31910929	0.0779	NA	0.00112101	Ankylosing Spondylitis	Ankylosing spondylitis	Ankylosing spondylitis || ||	TRUE	igd	NA	NA	NA	NA	NA	NA	NA	12616_45_NRBP1_NRBP	NRBP1	chr6	31943152	0.013963	1.053e-13	35432	TRUE	reported	textfile	2	1	TRUE
rs35136575	G	C	G	C	-0.0504	-0.0334	0.28501	0.2589	FALSE	TRUE	FALSE	finn-b-M13_ANKYLOSPON	19	45439163	0.0428	NA	0.4351	Ankylosing Spondylitis	Ankylosing spondylitis	Ankylosing spondylitis || ||	TRUE	igd	NA	NA	NA	NA	NA	NA	NA	12616_45_NRBP1_NRBP	NRBP1	chr19	44935906	0.008905	1.517e-08	35359	TRUE	reported	textfile	2	1	TRUE
rs429358	C	T	C	T	0.0835	-0.0374	0.17407	0.1839	FALSE	FALSE	FALSE	finn-b-M13_ANKYLOSPON	19	45411941	0.0484	NA	0.4388	Ankylosing Spondylitis	Ankylosing spondylitis	Ankylosing spondylitis || ||	TRUE	igd	NA	NA	NA	NA	NA	NA	NA	12616_45_NRBP1_NRBP	NRBP1	chr19	44908684	0.010702	6.081e-15	35359	TRUE	reported	textfile	2	1	TRUE
rs9971407	T	C	T	C	-0.0696	-0.0722	0.24858	0.2249	FALSE	FALSE	FALSE	finn-b-M13_ANKYLOSPON	11	64898226	0.0446	NA	0.1053	Ankylosing Spondylitis	Ankylosing spondylitis	Ankylosing spondylitis || ||	TRUE	igd	NA	NA	NA	NA	NA	NA	NA	12616_45_NRBP1_NRBP	NRBP1	chr11	65130754	0.009303	7.357e-14	35354	TRUE	reported	textfile	2	1	TRUE
rs10107630	T	C	T	C	-0.0888	0.006	0.40285	0.5798	FALSE	FALSE	FALSE	finn-b-M13_ANKYLOSPON	8	130603635	0.0377	NA	0.8727	Ankylosing Spondylitis	Ankylosing spondylitis	Ankylosing spondylitis || ||	TRUE	igd	NA	NA	NA	NA	NA	NA	NA	2580_83_MPO_Myeloperoxidase	MPO	chr8	129591389	0.008276	7.364e-27	35372	TRUE	reported	textfile	2	1	TRUE
rs11155297	T	G	T	G	0.0595	0.0191	0.2561	0.2076	FALSE	FALSE	FALSE	finn-b-M13_ANKYLOSPON	6	143825104	0.0462	NA	0.6797	Ankylosing Spondylitis	Ankylosing spondylitis	Ankylosing spondylitis || ||	TRUE	igd	NA	NA	NA	NA	NA	NA	NA	2580_83_MPO_Myeloperoxidase	MPO	chr6	143503967	0.009334	1.838e-10	35356	TRUE	reported	textfile	2	1	TRUE
rs117405202	A	G	A	G	-0.4146	0.5672	0.01005	0.00113	FALSE	FALSE	FALSE	finn-b-M13_ANKYLOSPON	17	55860217	0.5646	NA	0.3151	Ankylosing Spondylitis	Ankylosing spondylitis	Ankylosing spondylitis || ||	TRUE	igd	NA	NA	NA	NA	NA	NA	NA	2580_83_MPO_Myeloperoxidase	MPO	chr17	57782856	0.042407	1.418e-22	35367	TRUE	reported	textfile	2	1	TRUE
rs117937075	A	G	A	G	0.1573	-0.0683	0.03295	0.02765	FALSE	FALSE	FALSE	finn-b-M13_ANKYLOSPON	12	102228034	0.1134	NA	0.5467	Ankylosing Spondylitis	Ankylosing spondylitis	Ankylosing spondylitis || ||	TRUE	igd	NA	NA	NA	NA	NA	NA	NA	2580_83_MPO_Myeloperoxidase	MPO	chr12	101834256	0.023449	1.971e-11	35364	TRUE	reported	textfile	2	1	TRUE
rs1263375	A	C	A	C	0.0542	0.035	0.22982	0.1415	FALSE	FALSE	FALSE	finn-b-M13_ANKYLOSPON	14	93648008	0.054	NA	0.5165	Ankylosing Spondylitis	Ankylosing spondylitis	Ankylosing spondylitis || ||	TRUE	igd	NA	NA	NA	NA	NA	NA	NA	2580_83_MPO_Myeloperoxidase	MPO	chr14	93181663	0.009642	1.898e-08	35366	TRUE	reported	textfile	2	1	TRUE
rs12712881	C	A	C	A	-0.07	0.0259	0.47723	0.5283	FALSE	FALSE	FALSE	finn-b-M13_ANKYLOSPON	2	43649780	0.0372	NA	0.4859	Ankylosing Spondylitis	Ankylosing spondylitis	Ankylosing spondylitis || ||	TRUE	igd	NA	NA	NA	NA	NA	NA	NA	2580_83_MPO_Myeloperoxidase	MPO	chr2	43422641	0.008097	5.386e-18	35365	TRUE	reported	textfile	2	1	TRUE
rs13100173	A	G	A	G	-0.0495	-0.0163	0.46361	0.4243	FALSE	FALSE	FALSE	finn-b-M13_ANKYLOSPON	3	50332697	0.0377	NA	0.6656	Ankylosing Spondylitis	Ankylosing spondylitis	Ankylosing spondylitis || ||	TRUE	igd	NA	NA	NA	NA	NA	NA	NA	2580_83_MPO_Myeloperoxidase	MPO	chr3	50295266	0.00818	1.435e-09	35342	TRUE	reported	textfile	2	1	TRUE
rs139196635	A	G	A	G	0.1983	0.0645	0.02061	0.05237	FALSE	FALSE	FALSE	finn-b-M13_ANKYLOSPON	12	102257536	0.0834	NA	0.4394	Ankylosing Spondylitis	Ankylosing spondylitis	Ankylosing spondylitis || ||	TRUE	igd	NA	NA	NA	NA	NA	NA	NA	2580_83_MPO_Myeloperoxidase	MPO	chr12	101863758	0.028985	7.839e-12	35364	TRUE	reported	textfile	2	1	TRUE
rs144317085	T	A	T	A	0.1172	-0.0897	0.04354	0.05727	FALSE	TRUE	FALSE	finn-b-M13_ANKYLOSPON	4	105806108	0.0803	NA	0.2644	Ankylosing Spondylitis	Ankylosing spondylitis	Ankylosing spondylitis || ||	TRUE	igd	NA	NA	NA	NA	NA	NA	NA	2580_83_MPO_Myeloperoxidase	MPO	chr4	104884951	0.01984	3.48e-09	35352	TRUE	reported	textfile	2	1	TRUE
rs145433937	G	A	G	A	-0.7963	-0.1264	0.01131	0.04164	FALSE	FALSE	FALSE	finn-b-M13_ANKYLOSPON	17	58132588	0.0937	NA	0.1774	Ankylosing Spondylitis	Ankylosing spondylitis	Ankylosing spondylitis || ||	TRUE	igd	TRUE	rs145433937	rs146342418	G	A	A	G	2580_83_MPO_Myeloperoxidase	MPO	chr17	59868859	0.039425	1.02e-90	35370	TRUE	reported	textfile	2	1	TRUE
rs146512685	C	T	C	T	-0.3007	0.2168	0.01424	0.004932	FALSE	FALSE	FALSE	finn-b-M13_ANKYLOSPON	17	55787998	0.2759	NA	0.432	Ankylosing Spondylitis	Ankylosing spondylitis	Ankylosing spondylitis || ||	TRUE	igd	NA	NA	NA	NA	NA	NA	NA	2580_83_MPO_Myeloperoxidase	MPO	chr17	57710637	0.035946	5.989e-17	35368	TRUE	reported	textfile	2	1	TRUE
rs1687481	T	C	T	C	0.0546	-0.0169	0.32022	0.3837	FALSE	FALSE	FALSE	finn-b-M13_ANKYLOSPON	3	126236080	0.0383	NA	0.6594	Ankylosing Spondylitis	Ankylosing spondylitis	Ankylosing spondylitis || ||	TRUE	igd	NA	NA	NA	NA	NA	NA	NA	2580_83_MPO_Myeloperoxidase	MPO	chr3	126517237	0.008741	4.193e-10	35371	TRUE	reported	textfile	2	1	TRUE
rs190383363	T	C	T	C	-0.7756	-0.0488	0.01537	0.02797	FALSE	FALSE	FALSE	finn-b-M13_ANKYLOSPON	17	57312769	0.1139	NA	0.668199	Ankylosing Spondylitis	Ankylosing spondylitis	Ankylosing spondylitis || ||	TRUE	igd	NA	NA	NA	NA	NA	NA	NA	2580_83_MPO_Myeloperoxidase	MPO	chr17	59235408	0.034384	1.145e-112	35369	TRUE	reported	textfile	2	1	TRUE
rs2071408	A	G	A	G	-0.0466	-0.0305	0.38311	0.3737	FALSE	FALSE	FALSE	finn-b-M13_ANKYLOSPON	14	103987078	0.0385	NA	0.4278	Ankylosing Spondylitis	Ankylosing spondylitis	Ankylosing spondylitis || ||	TRUE	igd	NA	NA	NA	NA	NA	NA	NA	2580_83_MPO_Myeloperoxidase	MPO	chr14	103520741	0.008388	2.764e-08	35276	TRUE	reported	textfile	2	1	TRUE
rs2477639	A	T	A	T	0.0572	-0.0344	0.34335	0.3505	FALSE	TRUE	FALSE	finn-b-M13_ANKYLOSPON	10	17863724	0.0393	NA	0.3813	Ankylosing Spondylitis	Ankylosing spondylitis	Ankylosing spondylitis || ||	TRUE	igd	NA	NA	NA	NA	NA	NA	NA	2580_83_MPO_Myeloperoxidase	MPO	chr10	17821725	0.008593	2.807e-11	35352	TRUE	reported	textfile	2	1	TRUE
rs2698197	T	C	T	C	-0.0451	0.0683	0.43054	0.6017	FALSE	FALSE	FALSE	finn-b-M13_ANKYLOSPON	2	61382443	0.0381	NA	0.0732302	Ankylosing Spondylitis	Ankylosing spondylitis	Ankylosing spondylitis || ||	TRUE	igd	NA	NA	NA	NA	NA	NA	NA	2580_83_MPO_Myeloperoxidase	MPO	chr2	61155308	0.008222	4.133e-08	35353	TRUE	reported	textfile	2	1	TRUE
rs28733475	G	C	G	C	0.056	-0.0468	0.25863	0.3176	FALSE	TRUE	FALSE	finn-b-M13_ANKYLOSPON	17	7074061	0.0405	NA	0.2478	Ankylosing Spondylitis	Ankylosing spondylitis	Ankylosing spondylitis || ||	TRUE	igd	NA	NA	NA	NA	NA	NA	NA	2580_83_MPO_Myeloperoxidase	MPO	chr17	7170742	0.009601	5.461e-09	35370	TRUE	reported	textfile	2	1	TRUE
rs2974751	C	A	C	A	0.0582	-0.0158	0.45223	0.679	FALSE	FALSE	FALSE	finn-b-M13_ANKYLOSPON	19	13053034	0.0399	NA	0.691899	Ankylosing Spondylitis	Ankylosing spondylitis	Ankylosing spondylitis || ||	TRUE	igd	NA	NA	NA	NA	NA	NA	NA	2580_83_MPO_Myeloperoxidase	MPO	chr19	12942220	0.008193	1.219e-12	35381	TRUE	reported	textfile	2	1	TRUE
rs3104368	T	C	T	C	0.0664	0.3176	0.1744	0.153	FALSE	FALSE	FALSE	finn-b-M13_ANKYLOSPON	6	32602561	0.0532	NA	2.37799e-09	Ankylosing Spondylitis	Ankylosing spondylitis	Ankylosing spondylitis || ||	TRUE	igd	NA	NA	NA	NA	NA	NA	NA	2580_83_MPO_Myeloperoxidase	MPO	chr6	32634784	0.010719	5.85e-10	35439	TRUE	reported	textfile	2	1	TRUE
rs34097845	T	C	T	C	-0.5179	0.0671	0.0566	0.08934	FALSE	FALSE	FALSE	finn-b-M13_ANKYLOSPON	17	56413635	0.066	NA	0.3095	Ankylosing Spondylitis	Ankylosing spondylitis	Ankylosing spondylitis || ||	TRUE	igd	TRUE	rs34097845	rs75394768	T	C	A	C	2580_83_MPO_Myeloperoxidase	MPO	chr17	58281068	0.018241	2.494e-177	35369	TRUE	reported	textfile	2	1	TRUE
rs34198449	A	G	A	G	-0.0741	-0.0191	0.29824	0.2872	FALSE	FALSE	FALSE	finn-b-M13_ANKYLOSPON	3	128381270	0.0413	NA	0.6432	Ankylosing Spondylitis	Ankylosing spondylitis	Ankylosing spondylitis || ||	TRUE	igd	NA	NA	NA	NA	NA	NA	NA	2580_83_MPO_Myeloperoxidase	MPO	chr3	128662427	0.008875	6.891e-17	35363	TRUE	reported	textfile	2	1	TRUE
rs3738187	A	G	A	G	0.1365	-0.013	0.18455	0.1339	FALSE	FALSE	FALSE	finn-b-M13_ANKYLOSPON	1	229683264	0.0546	NA	0.8118	Ankylosing Spondylitis	Ankylosing spondylitis	Ankylosing spondylitis || ||	TRUE	igd	NA	NA	NA	NA	NA	NA	NA	2580_83_MPO_Myeloperoxidase	MPO	chr1	229547517	0.010413	2.959e-39	35361	TRUE	reported	textfile	2	1	TRUE
rs3790316	G	A	G	A	0.0736	0.0183	0.4572	0.4245	FALSE	FALSE	FALSE	finn-b-M13_ANKYLOSPON	20	17629439	0.0376	NA	0.627001	Ankylosing Spondylitis	Ankylosing spondylitis	Ankylosing spondylitis || ||	TRUE	igd	NA	NA	NA	NA	NA	NA	NA	2580_83_MPO_Myeloperoxidase	MPO	chr20	17648794	0.008114	1.187e-19	35374	TRUE	reported	textfile	2	1	TRUE
rs55771110	A	G	A	G	0.1226	0.0895	0.14938	0.2176	FALSE	FALSE	FALSE	finn-b-M13_ANKYLOSPON	3	47346717	0.0452	NA	0.0478399	Ankylosing Spondylitis	Ankylosing spondylitis	Ankylosing spondylitis || ||	TRUE	igd	NA	NA	NA	NA	NA	NA	NA	2580_83_MPO_Myeloperoxidase	MPO	chr3	47305227	0.011294	1.877e-27	35343	TRUE	reported	textfile	2	1	TRUE
rs56757486	A	G	A	G	-0.051	-0.0158	0.28147	0.2611	FALSE	FALSE	FALSE	finn-b-M13_ANKYLOSPON	19	836144	0.0427	NA	0.7124	Ankylosing Spondylitis	Ankylosing spondylitis	Ankylosing spondylitis || ||	TRUE	igd	NA	NA	NA	NA	NA	NA	NA	2580_83_MPO_Myeloperoxidase	MPO	chr19	836144	0.009136	2.373e-08	35311	TRUE	reported	textfile	2	1	TRUE
rs62081796	C	T	C	T	0.1485	0.008	0.05492	0.05232	FALSE	FALSE	FALSE	finn-b-M13_ANKYLOSPON	17	56098211	0.0834	NA	0.9238	Ankylosing Spondylitis	Ankylosing spondylitis	Ankylosing spondylitis || ||	TRUE	igd	NA	NA	NA	NA	NA	NA	NA	2580_83_MPO_Myeloperoxidase	MPO	chr17	58020850	0.018364	6.149e-16	35366	TRUE	reported	textfile	2	1	TRUE
rs6931332	G	A	G	A	0.0594	0.8509	0.4945	0.4659	FALSE	FALSE	FALSE	finn-b-M13_ANKYLOSPON	6	31274245	0.039	NA	9.50605e-106	Ankylosing Spondylitis	Ankylosing spondylitis	Ankylosing spondylitis || ||	TRUE	igd	NA	NA	NA	NA	NA	NA	NA	2580_83_MPO_Myeloperoxidase	MPO	chr6	31306468	0.008145	3.043e-13	35439	TRUE	reported	textfile	2	1	TRUE
rs6962012	G	T	G	T	-0.0689	0.1491	0.19628	0.2185	FALSE	FALSE	FALSE	finn-b-M13_ANKYLOSPON	7	6497501	0.0453	NA	0.00099481	Ankylosing Spondylitis	Ankylosing spondylitis	Ankylosing spondylitis || ||	TRUE	igd	NA	NA	NA	NA	NA	NA	NA	2580_83_MPO_Myeloperoxidase	MPO	chr7	6457870	0.010177	1.287e-11	35364	TRUE	reported	textfile	2	1	TRUE
rs757081	G	C	G	C	0.1123	-0.0643	0.36999	0.3363	FALSE	TRUE	FALSE	finn-b-M13_ANKYLOSPON	11	17351683	0.0396	NA	0.1043	Ankylosing Spondylitis	Ankylosing spondylitis	Ankylosing spondylitis || ||	TRUE	igd	NA	NA	NA	NA	NA	NA	NA	2580_83_MPO_Myeloperoxidase	MPO	chr11	17330136	0.008395	8.2e-41	35373	TRUE	reported	textfile	2	1	TRUE
rs76428106	C	T	C	T	0.3782	-0.3334	0.01359	0.01221	FALSE	FALSE	FALSE	finn-b-M13_ANKYLOSPON	13	28604007	0.1741	NA	0.0555303	Ankylosing Spondylitis	Ankylosing spondylitis	Ankylosing spondylitis || ||	TRUE	igd	NA	NA	NA	NA	NA	NA	NA	2580_83_MPO_Myeloperoxidase	MPO	chr13	28029870	0.03524	7.182e-27	35363	TRUE	reported	textfile	2	1	TRUE
rs77542162	G	A	G	A	0.1544	0.0159	0.025	0.00689	FALSE	FALSE	FALSE	finn-b-M13_ANKYLOSPON	17	67081278	0.2296	NA	0.9446	Ankylosing Spondylitis	Ankylosing spondylitis	Ankylosing spondylitis || ||	TRUE	igd	NA	NA	NA	NA	NA	NA	NA	2580_83_MPO_Myeloperoxidase	MPO	chr17	69085137	0.02637	4.769e-09	35371	TRUE	reported	textfile	2	1	TRUE
rs9898547	T	G	T	G	-0.046	0.0201	0.44771	0.4394	FALSE	FALSE	FALSE	finn-b-M13_ANKYLOSPON	17	38136026	0.0374	NA	0.592	Ankylosing Spondylitis	Ankylosing spondylitis	Ankylosing spondylitis || ||	TRUE	igd	NA	NA	NA	NA	NA	NA	NA	2580_83_MPO_Myeloperoxidase	MPO	chr17	39979773	0.008419	4.667e-08	35379	TRUE	reported	textfile	2	1	TRUE
rs10107630	T	C	T	C	-0.0519	0.006	0.40285	0.5798	FALSE	FALSE	FALSE	finn-b-M13_ANKYLOSPON	8	130603635	0.0377	NA	0.8727	Ankylosing Spondylitis	Ankylosing spondylitis	Ankylosing spondylitis || ||	TRUE	igd	NA	NA	NA	NA	NA	NA	NA	16915_153_SEMA4A_SEM4A	SEMA4A	chr8	129591389	0.008582	1.468e-09	35372	TRUE	reported	textfile	2	1	TRUE
rs10858304	C	T	C	T	0.2784	0.0165	0.26107	0.3545	FALSE	FALSE	FALSE	finn-b-M13_ANKYLOSPON	9	137857863	0.0389	NA	0.6705	Ankylosing Spondylitis	Ankylosing spondylitis	Ankylosing spondylitis || ||	TRUE	igd	NA	NA	NA	NA	NA	NA	NA	16915_153_SEMA4A_SEM4A	SEMA4A	chr9	134966017	0.009524	7.993e-188	35329	TRUE	reported	textfile	2	1	TRUE
rs11103564	C	T	C	T	0.0856	0.0051	0.31136	0.2927	FALSE	FALSE	FALSE	finn-b-M13_ANKYLOSPON	9	137779875	0.0409	NA	0.9004	Ankylosing Spondylitis	Ankylosing spondylitis	Ankylosing spondylitis || ||	TRUE	igd	NA	NA	NA	NA	NA	NA	NA	16915_153_SEMA4A_SEM4A	SEMA4A	chr9	134888029	0.00914	7.573e-21	35333	TRUE	reported	textfile	2	1	TRUE
rs11215043	T	A	T	A	0.1897	-0.0912	0.10341	0.09943	FALSE	TRUE	FALSE	finn-b-M13_ANKYLOSPON	11	114408449	0.062	NA	0.1412	Ankylosing Spondylitis	Ankylosing spondylitis	Ankylosing spondylitis || ||	TRUE	igd	NA	NA	NA	NA	NA	NA	NA	16915_153_SEMA4A_SEM4A	SEMA4A	chr11	114537727	0.013832	8.281e-43	35369	TRUE	reported	textfile	2	1	TRUE
rs11775560	G	A	G	A	0.0617	0.0919	0.18623	0.1937	FALSE	FALSE	FALSE	finn-b-M13_ANKYLOSPON	8	61660163	0.0469	NA	0.0499103	Ankylosing Spondylitis	Ankylosing spondylitis	Ankylosing spondylitis || ||	TRUE	igd	NA	NA	NA	NA	NA	NA	NA	16915_153_SEMA4A_SEM4A	SEMA4A	chr8	60747604	0.010759	9.753e-09	35360	TRUE	reported	textfile	2	1	TRUE
rs143501783	C	T	C	T	0.2429	-0.1901	0.01116	0.002067	FALSE	FALSE	FALSE	finn-b-M13_ANKYLOSPON	17	7800319	0.4215	NA	0.652001	Ankylosing Spondylitis	Ankylosing spondylitis	Ankylosing spondylitis || ||	TRUE	igd	NA	NA	NA	NA	NA	NA	NA	16915_153_SEMA4A_SEM4A	SEMA4A	chr17	7897001	0.038229	2.101e-10	35373	TRUE	reported	textfile	2	1	TRUE
rs148925417	A	G	A	G	0.1994	-0.0128	0.01629	0.003642	FALSE	FALSE	FALSE	finn-b-M13_ANKYLOSPON	6	26462942	0.3174	NA	0.9678	Ankylosing Spondylitis	Ankylosing spondylitis	Ankylosing spondylitis || ||	TRUE	igd	NA	NA	NA	NA	NA	NA	NA	16915_153_SEMA4A_SEM4A	SEMA4A	chr6	26462714	0.033776	3.557e-09	35376	TRUE	reported	textfile	2	1	TRUE
rs150649461	C	G	C	G	0.2686	0.2534	0.02756	0.02698	FALSE	TRUE	FALSE	finn-b-M13_ANKYLOSPON	1	92925654	0.1155	NA	0.0282098	Ankylosing Spondylitis	Ankylosing spondylitis	Ankylosing spondylitis || ||	TRUE	igd	NA	NA	NA	NA	NA	NA	NA	16915_153_SEMA4A_SEM4A	SEMA4A	chr1	92460097	0.025668	1.259e-25	35352	TRUE	reported	textfile	2	1	TRUE
rs150918492	A	G	A	G	-0.0673	-0.0204	0.29173	0.2867	FALSE	FALSE	FALSE	finn-b-M13_ANKYLOSPON	3	128395695	0.0413	NA	0.6217	Ankylosing Spondylitis	Ankylosing spondylitis	Ankylosing spondylitis || ||	TRUE	igd	TRUE	rs150918492	rs12495411	A	G	A	G	16915_153_SEMA4A_SEM4A	SEMA4A	chr3	128670816	0.009257	3.584e-13	35363	TRUE	reported	textfile	2	1	TRUE
rs185319710	A	G	A	G	0.3559	-0.3075	0.0106	0.004843	FALSE	FALSE	FALSE	finn-b-M13_ANKYLOSPON	6	32421016	0.2675	NA	0.2503	Ankylosing Spondylitis	Ankylosing spondylitis	Ankylosing spondylitis || ||	TRUE	igd	NA	NA	NA	NA	NA	NA	NA	16915_153_SEMA4A_SEM4A	SEMA4A	chr6	32453239	0.041725	1.467e-17	35439	TRUE	reported	textfile	2	1	TRUE
rs2253491	A	G	A	G	-0.1027	-0.3865	0.13951	0.1589	FALSE	FALSE	FALSE	finn-b-M13_ANKYLOSPON	6	31249217	0.0558	NA	4.15623e-12	Ankylosing Spondylitis	Ankylosing spondylitis	Ankylosing spondylitis || ||	TRUE	igd	NA	NA	NA	NA	NA	NA	NA	16915_153_SEMA4A_SEM4A	SEMA4A	chr6	31281440	0.012253	5.208e-17	35439	TRUE	reported	textfile	2	1	TRUE
rs3184504	C	T	C	T	-0.0606	-0.0126	0.37862	0.591	FALSE	FALSE	FALSE	finn-b-M13_ANKYLOSPON	12	111884608	0.0378	NA	0.7388	Ankylosing Spondylitis	Ankylosing spondylitis	Ankylosing spondylitis || ||	TRUE	igd	NA	NA	NA	NA	NA	NA	NA	16915_153_SEMA4A_SEM4A	SEMA4A	chr12	111446804	0.008678	2.884e-12	35371	TRUE	reported	textfile	2	1	TRUE
rs3821801	C	T	C	T	-0.0557	-0.02	0.3329	0.6538	FALSE	FALSE	FALSE	finn-b-M13_ANKYLOSPON	3	186937221	0.0391	NA	0.6092	Ankylosing Spondylitis	Ankylosing spondylitis	Ankylosing spondylitis || ||	TRUE	igd	NA	NA	NA	NA	NA	NA	NA	16915_153_SEMA4A_SEM4A	SEMA4A	chr3	187219433	0.008908	4.032e-10	35370	TRUE	reported	textfile	2	1	TRUE
rs4842221	G	A	G	A	0.065	-0.0923	0.20203	0.2201	FALSE	FALSE	FALSE	finn-b-M13_ANKYLOSPON	9	138002918	0.0452	NA	0.04091	Ankylosing Spondylitis	Ankylosing spondylitis	Ankylosing spondylitis || ||	TRUE	igd	NA	NA	NA	NA	NA	NA	NA	16915_153_SEMA4A_SEM4A	SEMA4A	chr9	135111072	0.010511	6.259e-10	35324	TRUE	reported	textfile	2	1	TRUE
rs55714927	T	C	T	C	0.0722	-0.0493	0.21166	0.2644	FALSE	FALSE	FALSE	finn-b-M13_ANKYLOSPON	17	7080316	0.0428	NA	0.249	Ankylosing Spondylitis	Ankylosing spondylitis	Ankylosing spondylitis || ||	TRUE	igd	NA	NA	NA	NA	NA	NA	NA	16915_153_SEMA4A_SEM4A	SEMA4A	chr17	7176997	0.010357	3.146e-12	35370	TRUE	reported	textfile	2	1	TRUE
rs55974215	A	C	A	C	-0.0638	-0.0183	0.42574	0.4942	FALSE	FALSE	FALSE	finn-b-M13_ANKYLOSPON	17	71051271	0.0373	NA	0.6234	Ankylosing Spondylitis	Ankylosing spondylitis	Ankylosing spondylitis || ||	TRUE	igd	NA	NA	NA	NA	NA	NA	NA	16915_153_SEMA4A_SEM4A	SEMA4A	chr17	73055132	0.008506	6.338e-14	35363	TRUE	reported	textfile	2	1	TRUE
[truncated: 24,376 more rows]
