# Supplementary material for: Identification of novel protein biomarkers and therapeutic targets for ankylosing spondylitis using human circulating plasma proteomics and genome analysis
Source: Anal Bioanal Chem. 2024 Sep 10;416(28):6357–66. doi: 10.1007/s00216-024-05521-4 (PMC11541407; doi:10.1007/s00216-024-05521-4)
Supplement: Supplementary file 8 — Supplementary file8 (XLS 4211 KB) [file 216_2024_5521_MOESM8_ESM.xls]

## Sheet: tableS2allMRresult
id.exposure	id.outcome	outcome	exposure	method	nsnp	b	se	pval	lo_ci	up_ci	or	or_lci95	or_uci95
10000_28_CRYBB2_CRBB2	finn-b-M13_ANKYLOSPON	Ankylosing Spondylitis	CRYBB2	MR Egger	3	-0.59561	1.6065	0.773975	-3.74435	2.55313	0.551226	0.023651	12.8472
10000_28_CRYBB2_CRBB2	finn-b-M13_ANKYLOSPON	Ankylosing Spondylitis	CRYBB2	Weighted median	3	0.456904	0.434374	0.29286	-0.394469	1.30828	1.57918	0.674038	3.6998
10000_28_CRYBB2_CRBB2	finn-b-M13_ANKYLOSPON	Ankylosing Spondylitis	CRYBB2	Inverse variance weighted	3	0.274825	0.365959	0.45267	-0.442455	0.992105	1.3163	0.642457	2.6969
10000_28_CRYBB2_CRBB2	finn-b-M13_ANKYLOSPON	Ankylosing Spondylitis	CRYBB2	Simple mode	3	0.544743	0.609046	0.46548	-0.648986	1.73847	1.72417	0.522575	5.68865
10000_28_CRYBB2_CRBB2	finn-b-M13_ANKYLOSPON	Ankylosing Spondylitis	CRYBB2	Weighted mode	3	0.508743	0.468579	0.391044	-0.409671	1.42716	1.6632	0.663868	4.16683
10001_7_RAF1_c_Raf	finn-b-M13_ANKYLOSPON	Ankylosing Spondylitis	RAF1	MR Egger	4	2.39641	2.64325	0.460306	-2.78436	7.57717	10.9836	0.0617685	1953.1
10001_7_RAF1_c_Raf	finn-b-M13_ANKYLOSPON	Ankylosing Spondylitis	RAF1	Weighted median	4	0.0239437	0.501337	0.961908	-0.958677	1.00656	1.02423	0.3834	2.73618
10001_7_RAF1_c_Raf	finn-b-M13_ANKYLOSPON	Ankylosing Spondylitis	RAF1	Inverse variance weighted	4	0.457134	0.462716	0.323183	-0.449789	1.36406	1.57954	0.637763	3.91203
10001_7_RAF1_c_Raf	finn-b-M13_ANKYLOSPON	Ankylosing Spondylitis	RAF1	Simple mode	4	1.35841	0.874322	0.218089	-0.355265	3.07208	3.88999	0.700988	21.5867
10001_7_RAF1_c_Raf	finn-b-M13_ANKYLOSPON	Ankylosing Spondylitis	RAF1	Weighted mode	4	-0.133033	0.60556	0.840215	-1.31993	1.05386	0.875436	0.267154	2.86872
10003_15_ZNF41_ZNF41	finn-b-M13_ANKYLOSPON	Ankylosing Spondylitis	ZNF41	MR Egger	4	-6.37282	7.40921	0.480364	-20.8949	8.14923	0.00170735	8.42322e-10	3460.71
10003_15_ZNF41_ZNF41	finn-b-M13_ANKYLOSPON	Ankylosing Spondylitis	ZNF41	Weighted median	4	0.123386	0.323441	0.702848	-0.510558	0.75733	1.13132	0.60016	2.13257
10003_15_ZNF41_ZNF41	finn-b-M13_ANKYLOSPON	Ankylosing Spondylitis	ZNF41	Inverse variance weighted	4	-2.538	2.00556	0.2057	-6.46891	1.39291	0.0790243	0.00155092	4.02654
10003_15_ZNF41_ZNF41	finn-b-M13_ANKYLOSPON	Ankylosing Spondylitis	ZNF41	Simple mode	4	-0.466926	0.468777	0.392639	-1.38573	0.451878	0.626927	0.250141	1.57126
10003_15_ZNF41_ZNF41	finn-b-M13_ANKYLOSPON	Ankylosing Spondylitis	ZNF41	Weighted mode	4	0.117344	0.316406	0.735377	-0.502811	0.7375	1.12451	0.604828	2.0907
10008_43_GUCA1A_GUC1A	finn-b-M13_ANKYLOSPON	Ankylosing Spondylitis	GUCA1A	MR Egger	8	-0.0678526	0.515403	0.899565	-1.07804	0.942338	0.934398	0.340261	2.56597
10008_43_GUCA1A_GUC1A	finn-b-M13_ANKYLOSPON	Ankylosing Spondylitis	GUCA1A	Weighted median	8	0.0410796	0.176027	0.815473	-0.303932	0.386092	1.04194	0.737911	1.47122
10008_43_GUCA1A_GUC1A	finn-b-M13_ANKYLOSPON	Ankylosing Spondylitis	GUCA1A	Inverse variance weighted	8	0.186686	0.340213	0.583189	-0.480131	0.853503	1.20525	0.618702	2.34786
10008_43_GUCA1A_GUC1A	finn-b-M13_ANKYLOSPON	Ankylosing Spondylitis	GUCA1A	Simple mode	8	-0.0264959	0.28185	0.927738	-0.578922	0.52593	0.973852	0.560502	1.69203
10008_43_GUCA1A_GUC1A	finn-b-M13_ANKYLOSPON	Ankylosing Spondylitis	GUCA1A	Weighted mode	8	0.0208558	0.184518	0.913181	-0.340799	0.382511	1.02107	0.711202	1.46596
10011_65_OCRL_OCRL	finn-b-M13_ANKYLOSPON	Ankylosing Spondylitis	OCRL	MR Egger	6	0.339648	1.16426	0.784998	-1.9423	2.6216	1.40445	0.143374	13.7577
10011_65_OCRL_OCRL	finn-b-M13_ANKYLOSPON	Ankylosing Spondylitis	OCRL	Weighted median	6	0.157923	0.142681	0.268368	-0.121731	0.437578	1.17108	0.885386	1.54895
10011_65_OCRL_OCRL	finn-b-M13_ANKYLOSPON	Ankylosing Spondylitis	OCRL	Inverse variance weighted	6	-0.100855	0.339487	0.766405	-0.76625	0.56454	0.904064	0.464753	1.75864
10011_65_OCRL_OCRL	finn-b-M13_ANKYLOSPON	Ankylosing Spondylitis	OCRL	Simple mode	6	0.00155079	0.240376	0.995102	-0.469586	0.472688	1.00155	0.625261	1.6043
10011_65_OCRL_OCRL	finn-b-M13_ANKYLOSPON	Ankylosing Spondylitis	OCRL	Weighted mode	6	0.14647	0.142508	0.351171	-0.132845	0.425786	1.15774	0.8756	1.53079
10012_5_SPDEF_SPDEF	finn-b-M13_ANKYLOSPON	Ankylosing Spondylitis	SPDEF	MR Egger	6	1.30515	1.00664	0.264527	-0.667858	3.27817	3.68826	0.512806	26.5271
10012_5_SPDEF_SPDEF	finn-b-M13_ANKYLOSPON	Ankylosing Spondylitis	SPDEF	Weighted median	6	0.124206	0.171844	0.469814	-0.212608	0.46102	1.13225	0.808473	1.58569
10012_5_SPDEF_SPDEF	finn-b-M13_ANKYLOSPON	Ankylosing Spondylitis	SPDEF	Inverse variance weighted	6	-0.360723	0.507593	0.477299	-1.35561	0.63416	0.697172	0.257791	1.88544
10012_5_SPDEF_SPDEF	finn-b-M13_ANKYLOSPON	Ankylosing Spondylitis	SPDEF	Simple mode	6	-0.722325	0.441975	0.163121	-1.5886	0.143946	0.485622	0.204212	1.15482
10012_5_SPDEF_SPDEF	finn-b-M13_ANKYLOSPON	Ankylosing Spondylitis	SPDEF	Weighted mode	6	0.0539005	0.153744	0.740186	-0.247438	0.355239	1.05538	0.780798	1.42652
10014_31_SNAI2_SLUG	finn-b-M13_ANKYLOSPON	Ankylosing Spondylitis	SNAI2	MR Egger	4	2.09864	3.72081	0.629549	-5.19416	9.39143	8.15504	0.0055489	11985.2
10014_31_SNAI2_SLUG	finn-b-M13_ANKYLOSPON	Ankylosing Spondylitis	SNAI2	Weighted median	4	0.179802	0.344027	0.601226	-0.494492	0.854096	1.19698	0.609881	2.34925
10014_31_SNAI2_SLUG	finn-b-M13_ANKYLOSPON	Ankylosing Spondylitis	SNAI2	Inverse variance weighted	4	-0.567962	1.03066	0.581588	-2.58805	1.45213	0.566679	0.0751661	4.27221
10014_31_SNAI2_SLUG	finn-b-M13_ANKYLOSPON	Ankylosing Spondylitis	SNAI2	Simple mode	4	-0.370344	0.657784	0.612757	-1.6596	0.918912	0.690497	0.190215	2.50656
10014_31_SNAI2_SLUG	finn-b-M13_ANKYLOSPON	Ankylosing Spondylitis	SNAI2	Weighted mode	4	0.207046	0.311191	0.553417	-0.402888	0.81698	1.23004	0.668387	2.26365
10015_119_KCNAB2_KCAB2	finn-b-M13_ANKYLOSPON	Ankylosing Spondylitis	KCNAB2	MR Egger	3	-0.0865801	1.9349	0.971532	-3.87898	3.70582	0.917062	0.0206719	40.6834
10015_119_KCNAB2_KCAB2	finn-b-M13_ANKYLOSPON	Ankylosing Spondylitis	KCNAB2	Weighted median	3	0.0963572	0.475565	0.839435	-0.835751	1.02847	1.10115	0.433549	2.79677
10015_119_KCNAB2_KCAB2	finn-b-M13_ANKYLOSPON	Ankylosing Spondylitis	KCNAB2	Inverse variance weighted	3	0.109858	0.413578	0.790525	-0.700754	0.92047	1.11612	0.496211	2.51047
10015_119_KCNAB2_KCAB2	finn-b-M13_ANKYLOSPON	Ankylosing Spondylitis	KCNAB2	Simple mode	3	0.0111944	0.590282	0.986591	-1.14576	1.16815	1.01126	0.317983	3.21603
10015_119_KCNAB2_KCAB2	finn-b-M13_ANKYLOSPON	Ankylosing Spondylitis	KCNAB2	Weighted mode	3	0.0768916	0.557789	0.902985	-1.01638	1.17016	1.07993	0.361904	3.2225
10023_32_VDR_VDR	finn-b-M13_ANKYLOSPON	Ankylosing Spondylitis	VDR	MR Egger	5	0.774347	1.18763	0.560893	-1.5534	3.1021	2.16918	0.211527	22.2446
10023_32_VDR_VDR	finn-b-M13_ANKYLOSPON	Ankylosing Spondylitis	VDR	Weighted median	5	0.190762	0.219211	0.38418	-0.238892	0.620415	1.21017	0.7875	1.8597
10023_32_VDR_VDR	finn-b-M13_ANKYLOSPON	Ankylosing Spondylitis	VDR	Inverse variance weighted	5	-0.0379543	0.480564	0.93705	-0.97986	0.903951	0.962757	0.375364	2.46934
10023_32_VDR_VDR	finn-b-M13_ANKYLOSPON	Ankylosing Spondylitis	VDR	Simple mode	5	0.0455038	0.333292	0.897999	-0.607748	0.698756	1.04655	0.544576	2.01125
10023_32_VDR_VDR	finn-b-M13_ANKYLOSPON	Ankylosing Spondylitis	VDR	Weighted mode	5	0.221451	0.221265	0.37354	-0.212228	0.655129	1.24789	0.80878	1.92539
10024_44_HOGA1_HOGA1	finn-b-M13_ANKYLOSPON	Ankylosing Spondylitis	HOGA1	MR Egger	5	2.77541	1.957	0.251163	-1.0603	6.61113	16.0452	0.34635	743.321
10024_44_HOGA1_HOGA1	finn-b-M13_ANKYLOSPON	Ankylosing Spondylitis	HOGA1	Weighted median	5	0.25029	0.284542	0.379064	-0.307413	0.807992	1.2844	0.735347	2.2434
10024_44_HOGA1_HOGA1	finn-b-M13_ANKYLOSPON	Ankylosing Spondylitis	HOGA1	Inverse variance weighted	5	-0.519263	0.939328	0.580398	-2.36035	1.32182	0.594959	0.0943876	3.75024
10024_44_HOGA1_HOGA1	finn-b-M13_ANKYLOSPON	Ankylosing Spondylitis	HOGA1	Simple mode	5	0.157822	1.53747	0.923181	-2.85562	3.17127	1.17096	0.0575199	23.8377
10024_44_HOGA1_HOGA1	finn-b-M13_ANKYLOSPON	Ankylosing Spondylitis	HOGA1	Weighted mode	5	0.203414	0.284546	0.514192	-0.354296	0.761124	1.22558	0.701668	2.14068
10035_6_DUSP4_DUS4	finn-b-M13_ANKYLOSPON	Ankylosing Spondylitis	DUSP4	MR Egger	4	-0.403207	1.89609	0.851304	-4.11954	3.31313	0.668174	0.016252	27.4709
10035_6_DUSP4_DUS4	finn-b-M13_ANKYLOSPON	Ankylosing Spondylitis	DUSP4	Weighted median	4	0.468554	0.392961	0.233117	-0.301649	1.23876	1.59768	0.739598	3.45132
10035_6_DUSP4_DUS4	finn-b-M13_ANKYLOSPON	Ankylosing Spondylitis	DUSP4	Inverse variance weighted	4	0.244931	0.318144	0.441375	-0.378632	0.868493	1.27753	0.684798	2.38332
10035_6_DUSP4_DUS4	finn-b-M13_ANKYLOSPON	Ankylosing Spondylitis	DUSP4	Simple mode	4	0.48604	0.543916	0.43738	-0.580036	1.55212	1.62587	0.559878	4.72145
10035_6_DUSP4_DUS4	finn-b-M13_ANKYLOSPON	Ankylosing Spondylitis	DUSP4	Weighted mode	4	0.52004	0.462726	0.342886	-0.386902	1.42698	1.6821	0.679157	4.16611
10036_201_ZHX3_ZHX3	finn-b-M13_ANKYLOSPON	Ankylosing Spondylitis	ZHX3	MR Egger	4	-2.25864	0.99522	0.151294	-4.20927	-0.30801	0.104492	0.0148572	0.734908
10036_201_ZHX3_ZHX3	finn-b-M13_ANKYLOSPON	Ankylosing Spondylitis	ZHX3	Weighted median	4	-0.475582	0.414985	0.251786	-1.28895	0.337788	0.621523	0.275559	1.40184
10036_201_ZHX3_ZHX3	finn-b-M13_ANKYLOSPON	Ankylosing Spondylitis	ZHX3	Inverse variance weighted	4	-0.622964	0.629027	0.321997	-1.85586	0.609928	0.536352	0.156319	1.8403
10036_201_ZHX3_ZHX3	finn-b-M13_ANKYLOSPON	Ankylosing Spondylitis	ZHX3	Simple mode	4	0.499088	0.548529	0.429976	-0.57603	1.5742	1.64722	0.562126	4.8269
10036_201_ZHX3_ZHX3	finn-b-M13_ANKYLOSPON	Ankylosing Spondylitis	ZHX3	Weighted mode	4	-0.0440653	0.69193	0.953227	-1.40025	1.31212	0.956891	0.246536	3.71403
10037_98_SIGLEC12_SIG12	finn-b-M13_ANKYLOSPON	Ankylosing Spondylitis	SIGLEC12	MR Egger	11	-0.152604	0.196122	0.456473	-0.537004	0.231795	0.858469	0.584497	1.26086
10037_98_SIGLEC12_SIG12	finn-b-M13_ANKYLOSPON	Ankylosing Spondylitis	SIGLEC12	Weighted median	11	-0.0824325	0.112192	0.462493	-0.302328	0.137463	0.920874	0.739096	1.14736
10037_98_SIGLEC12_SIG12	finn-b-M13_ANKYLOSPON	Ankylosing Spondylitis	SIGLEC12	Inverse variance weighted	11	-0.0540047	0.135593	0.69042	-0.319767	0.211758	0.947428	0.726318	1.23585
10037_98_SIGLEC12_SIG12	finn-b-M13_ANKYLOSPON	Ankylosing Spondylitis	SIGLEC12	Simple mode	11	0.318045	0.197875	0.139068	-0.0697906	0.705881	1.37444	0.932589	2.02563
10037_98_SIGLEC12_SIG12	finn-b-M13_ANKYLOSPON	Ankylosing Spondylitis	SIGLEC12	Weighted mode	11	-0.096703	0.111524	0.40621	-0.31529	0.121884	0.907826	0.729577	1.12962
10041_3_HNF4A_HNF4A	finn-b-M13_ANKYLOSPON	Ankylosing Spondylitis	HNF4A	MR Egger	6	-4.66755	4.19663	0.328383	-12.893	3.55785	0.00939521	2.51571e-06	35.0875
10041_3_HNF4A_HNF4A	finn-b-M13_ANKYLOSPON	Ankylosing Spondylitis	HNF4A	Weighted median	6	-0.376708	0.401473	0.348082	-1.16359	0.410178	0.686117	0.312362	1.50709
10041_3_HNF4A_HNF4A	finn-b-M13_ANKYLOSPON	Ankylosing Spondylitis	HNF4A	Inverse variance weighted	6	1.87825	1.90319	0.323694	-1.852	5.6085	6.54203	0.156923	272.734
10041_3_HNF4A_HNF4A	finn-b-M13_ANKYLOSPON	Ankylosing Spondylitis	HNF4A	Simple mode	6	-0.608778	0.379136	0.169249	-1.35188	0.134329	0.544015	0.258752	1.14377
10041_3_HNF4A_HNF4A	finn-b-M13_ANKYLOSPON	Ankylosing Spondylitis	HNF4A	Weighted mode	6	-0.656676	0.273978	0.0618636	-1.19367	-0.119679	0.518572	0.303106	0.887205
10044_12_WNT10A_WN10A	finn-b-M13_ANKYLOSPON	Ankylosing Spondylitis	WNT10A	MR Egger	6	-0.350366	1.0134	0.746961	-2.33664	1.6359	0.70443	0.0966523	5.13409
10044_12_WNT10A_WN10A	finn-b-M13_ANKYLOSPON	Ankylosing Spondylitis	WNT10A	Weighted median	6	0.176881	0.193603	0.360912	-0.20258	0.556342	1.19349	0.816621	1.74428
10044_12_WNT10A_WN10A	finn-b-M13_ANKYLOSPON	Ankylosing Spondylitis	WNT10A	Inverse variance weighted	6	-0.127741	0.429497	0.766146	-0.969554	0.714073	0.880082	0.379252	2.04229
10044_12_WNT10A_WN10A	finn-b-M13_ANKYLOSPON	Ankylosing Spondylitis	WNT10A	Simple mode	6	0.211419	0.327825	0.547403	-0.431118	0.853955	1.23543	0.649782	2.34892
10044_12_WNT10A_WN10A	finn-b-M13_ANKYLOSPON	Ankylosing Spondylitis	WNT10A	Weighted mode	6	0.198047	0.198328	0.363839	-0.190675	0.58677	1.21902	0.826401	1.79817
10046_55_BIRC2_cIAP_1	finn-b-M13_ANKYLOSPON	Ankylosing Spondylitis	BIRC2	MR Egger	8	-0.0209069	0.121962	0.869527	-0.259952	0.218138	0.97931	0.771089	1.24376
10046_55_BIRC2_cIAP_1	finn-b-M13_ANKYLOSPON	Ankylosing Spondylitis	BIRC2	Weighted median	8	0.00852287	0.119511	0.943148	-0.225719	0.242765	1.00856	0.797942	1.27477
10046_55_BIRC2_cIAP_1	finn-b-M13_ANKYLOSPON	Ankylosing Spondylitis	BIRC2	Inverse variance weighted	8	0.00231565	0.0918009	0.979876	-0.177614	0.182245	1.00232	0.837265	1.19991
10046_55_BIRC2_cIAP_1	finn-b-M13_ANKYLOSPON	Ankylosing Spondylitis	BIRC2	Simple mode	8	0.296273	0.240967	0.258597	-0.176022	0.768568	1.34484	0.838599	2.15668
10046_55_BIRC2_cIAP_1	finn-b-M13_ANKYLOSPON	Ankylosing Spondylitis	BIRC2	Weighted mode	8	0.0129945	0.0892334	0.888323	-0.161903	0.187892	1.01308	0.850524	1.2067
10047_12_NCF2_NCF_2	finn-b-M13_ANKYLOSPON	Ankylosing Spondylitis	NCF2	MR Egger	10	0.226343	0.270117	0.426387	-0.303087	0.755773	1.25401	0.738535	2.12926
10047_12_NCF2_NCF_2	finn-b-M13_ANKYLOSPON	Ankylosing Spondylitis	NCF2	Weighted median	10	0.116997	0.168065	0.48634	-0.212411	0.446405	1.12412	0.808633	1.56268
10047_12_NCF2_NCF_2	finn-b-M13_ANKYLOSPON	Ankylosing Spondylitis	NCF2	Inverse variance weighted	10	0.204598	0.135365	0.130672	-0.0607171	0.469912	1.22703	0.941089	1.59985
10047_12_NCF2_NCF_2	finn-b-M13_ANKYLOSPON	Ankylosing Spondylitis	NCF2	Simple mode	10	0.155506	0.288697	0.603196	-0.410341	0.721353	1.16825	0.663424	2.05721
10047_12_NCF2_NCF_2	finn-b-M13_ANKYLOSPON	Ankylosing Spondylitis	NCF2	Weighted mode	10	0.141412	0.17371	0.436614	-0.19906	0.481883	1.1519	0.819501	1.61912
10048_7_CBFB_PEBB	finn-b-M13_ANKYLOSPON	Ankylosing Spondylitis	CBFB	MR Egger	4	7.61629	5.83973	0.32206	-3.82959	19.0622	2031.01	0.0217185	1.8993e+08
10048_7_CBFB_PEBB	finn-b-M13_ANKYLOSPON	Ankylosing Spondylitis	CBFB	Weighted median	4	-0.45573	0.474102	0.336427	-1.38497	0.473509	0.633985	0.250331	1.60562
10048_7_CBFB_PEBB	finn-b-M13_ANKYLOSPON	Ankylosing Spondylitis	CBFB	Inverse variance weighted	4	-0.738891	0.575794	0.199403	-1.86745	0.389666	0.477643	0.154518	1.47649
10048_7_CBFB_PEBB	finn-b-M13_ANKYLOSPON	Ankylosing Spondylitis	CBFB	Simple mode	4	-0.434871	0.623658	0.535801	-1.65724	0.7875	0.647348	0.190664	2.19789
10048_7_CBFB_PEBB	finn-b-M13_ANKYLOSPON	Ankylosing Spondylitis	CBFB	Weighted mode	4	-0.286017	0.526689	0.624847	-1.31833	0.746293	0.75125	0.267582	2.10917
10053_5_ILK_ILK1	finn-b-M13_ANKYLOSPON	Ankylosing Spondylitis	ILK	MR Egger	3	-0.491642	0.357388	0.40016	-1.19212	0.208838	0.611621	0.303576	1.23225
10053_5_ILK_ILK1	finn-b-M13_ANKYLOSPON	Ankylosing Spondylitis	ILK	Weighted median	3	-0.241888	0.200707	0.228135	-0.635273	0.151498	0.785144	0.529791	1.16358
10053_5_ILK_ILK1	finn-b-M13_ANKYLOSPON	Ankylosing Spondylitis	ILK	Inverse variance weighted	3	-0.23471	0.192694	0.223207	-0.612391	0.142971	0.7908	0.542053	1.1537
10053_5_ILK_ILK1	finn-b-M13_ANKYLOSPON	Ankylosing Spondylitis	ILK	Simple mode	3	-0.439364	0.394594	0.381392	-1.21277	0.33404	0.644446	0.297373	1.3966
10053_5_ILK_ILK1	finn-b-M13_ANKYLOSPON	Ankylosing Spondylitis	ILK	Weighted mode	3	-0.277166	0.213644	0.324002	-0.695907	0.141576	0.757929	0.498622	1.15209
10056_5_FOXM1_FOXM1	finn-b-M13_ANKYLOSPON	Ankylosing Spondylitis	FOXM1	MR Egger	3	1.06425	1.1352	0.520531	-1.16075	3.28924	2.89865	0.31325	26.8226
10056_5_FOXM1_FOXM1	finn-b-M13_ANKYLOSPON	Ankylosing Spondylitis	FOXM1	Weighted median	3	0.790439	0.427124	0.0642258	-0.0467235	1.6276	2.20436	0.954351	5.09165
10056_5_FOXM1_FOXM1	finn-b-M13_ANKYLOSPON	Ankylosing Spondylitis	FOXM1	Inverse variance weighted	3	0.626187	0.368797	0.0895237	-0.096656	1.34903	1.87046	0.907868	3.85368
10056_5_FOXM1_FOXM1	finn-b-M13_ANKYLOSPON	Ankylosing Spondylitis	FOXM1	Simple mode	3	0.790359	0.504477	0.257694	-0.198415	1.77913	2.20419	0.82003	5.92472
10056_5_FOXM1_FOXM1	finn-b-M13_ANKYLOSPON	Ankylosing Spondylitis	FOXM1	Weighted mode	3	0.791432	0.532003	0.275232	-0.251295	1.83416	2.20655	0.777793	6.25986
10063_10_FANCL_FANCL	finn-b-M13_ANKYLOSPON	Ankylosing Spondylitis	FANCL	MR Egger	3	1.03771	1.1956	0.544933	-1.30567	3.3811	2.82275	0.27099	29.403
10063_10_FANCL_FANCL	finn-b-M13_ANKYLOSPON	Ankylosing Spondylitis	FANCL	Weighted median	3	0.260544	0.301604	0.387664	-0.3306	0.851688	1.29764	0.718493	2.3436
10063_10_FANCL_FANCL	finn-b-M13_ANKYLOSPON	Ankylosing Spondylitis	FANCL	Inverse variance weighted	3	0.272755	0.307116	0.374477	-0.329192	0.874702	1.31358	0.719505	2.39816
10063_10_FANCL_FANCL	finn-b-M13_ANKYLOSPON	Ankylosing Spondylitis	FANCL	Simple mode	3	0.124588	0.383091	0.775886	-0.626271	0.875446	1.13268	0.534582	2.39995
10063_10_FANCL_FANCL	finn-b-M13_ANKYLOSPON	Ankylosing Spondylitis	FANCL	Weighted mode	3	0.28594	0.333622	0.481707	-0.367959	0.939839	1.33101	0.692146	2.55957
10064_12_RBBP9_RBBP9	finn-b-M13_ANKYLOSPON	Ankylosing Spondylitis	RBBP9	MR Egger	5	-5.70426	2.36895	0.0951939	-10.3474	-1.06112	0.00333173	3.20759e-05	0.346068
10064_12_RBBP9_RBBP9	finn-b-M13_ANKYLOSPON	Ankylosing Spondylitis	RBBP9	Weighted median	5	-0.18777	0.409029	0.646189	-0.989467	0.613926	0.828805	0.371775	1.84767
10064_12_RBBP9_RBBP9	finn-b-M13_ANKYLOSPON	Ankylosing Spondylitis	RBBP9	Inverse variance weighted	5	-0.522308	0.68125	0.443266	-1.85756	0.812943	0.59315	0.156053	2.25453
10064_12_RBBP9_RBBP9	finn-b-M13_ANKYLOSPON	Ankylosing Spondylitis	RBBP9	Simple mode	5	0.0896535	0.470134	0.85805	-0.83181	1.01112	1.0938	0.435261	2.74867
10064_12_RBBP9_RBBP9	finn-b-M13_ANKYLOSPON	Ankylosing Spondylitis	RBBP9	Weighted mode	5	-0.0385546	0.433805	0.933453	-0.888812	0.811703	0.962179	0.411144	2.25174
10074_128_BRD2_BRD2	finn-b-M13_ANKYLOSPON	Ankylosing Spondylitis	BRD2	Inverse variance weighted	2	0.182338	0.401545	0.649763	-0.60469	0.969367	1.20002	0.546244	2.63627
10075_75_ACBD6_ACBD6	finn-b-M13_ANKYLOSPON	Ankylosing Spondylitis	ACBD6	MR Egger	3	-0.826908	1.42317	0.664912	-3.61633	1.96251	0.4374	0.0268813	7.11716
10075_75_ACBD6_ACBD6	finn-b-M13_ANKYLOSPON	Ankylosing Spondylitis	ACBD6	Weighted median	3	-0.139166	0.433618	0.748255	-0.989058	0.710726	0.870084	0.371927	2.03547
10075_75_ACBD6_ACBD6	finn-b-M13_ANKYLOSPON	Ankylosing Spondylitis	ACBD6	Inverse variance weighted	3	0.0141607	0.382124	0.970439	-0.734803	0.763124	1.01426	0.4796	2.14497
10075_75_ACBD6_ACBD6	finn-b-M13_ANKYLOSPON	Ankylosing Spondylitis	ACBD6	Simple mode	3	-0.143172	0.578694	0.827675	-1.27741	0.991068	0.866605	0.278758	2.69411
10075_75_ACBD6_ACBD6	finn-b-M13_ANKYLOSPON	Ankylosing Spondylitis	ACBD6	Weighted mode	3	-0.168767	0.442371	0.739545	-1.03581	0.698281	0.844706	0.354937	2.01029
10078_5_BAG3_BAG3	finn-b-M13_ANKYLOSPON	Ankylosing Spondylitis	BAG3	MR Egger	3	111.926	287.885	0.76394	-452.329	676.181	4.06284e+48	3.59589e-197	4.59043e+293
10078_5_BAG3_BAG3	finn-b-M13_ANKYLOSPON	Ankylosing Spondylitis	BAG3	Weighted median	3	-0.781657	0.526472	0.137621	-1.81354	0.250228	0.457647	0.163076	1.28432
10078_5_BAG3_BAG3	finn-b-M13_ANKYLOSPON	Ankylosing Spondylitis	BAG3	Inverse variance weighted	3	-1.06183	1.19631	0.374763	-3.40659	1.28294	0.345824	0.0331542	3.60721
10078_5_BAG3_BAG3	finn-b-M13_ANKYLOSPON	Ankylosing Spondylitis	BAG3	Simple mode	3	0.030468	1.22193	0.982372	-2.36452	2.42546	1.03094	0.0939942	11.3074
10078_5_BAG3_BAG3	finn-b-M13_ANKYLOSPON	Ankylosing Spondylitis	BAG3	Weighted mode	3	-0.403344	0.60912	0.575953	-1.59722	0.790531	0.668082	0.202459	2.20457
10081_17_SATB2_SATB2	finn-b-M13_ANKYLOSPON	Ankylosing Spondylitis	SATB2	MR Egger	6	-0.185466	1.02899	0.865727	-2.20229	1.83136	0.830717	0.11055	6.24234
10081_17_SATB2_SATB2	finn-b-M13_ANKYLOSPON	Ankylosing Spondylitis	SATB2	Weighted median	6	0.16185	0.162888	0.320405	-0.157411	0.48111	1.17568	0.854353	1.61787
10081_17_SATB2_SATB2	finn-b-M13_ANKYLOSPON	Ankylosing Spondylitis	SATB2	Inverse variance weighted	6	-0.111506	0.384337	0.77172	-0.864807	0.641794	0.894486	0.421133	1.89989
10081_17_SATB2_SATB2	finn-b-M13_ANKYLOSPON	Ankylosing Spondylitis	SATB2	Simple mode	6	0.378821	0.308111	0.273583	-0.225077	0.982719	1.46056	0.798455	2.67171
10081_17_SATB2_SATB2	finn-b-M13_ANKYLOSPON	Ankylosing Spondylitis	SATB2	Weighted mode	6	0.208097	0.161666	0.254388	-0.108769	0.524963	1.23133	0.896938	1.6904
10082_251_NEFL_NFL	finn-b-M13_ANKYLOSPON	Ankylosing Spondylitis	NEFL	MR Egger	10	0.0833927	0.160274	0.616934	-0.230745	0.39753	1.08697	0.793942	1.48814
10082_251_NEFL_NFL	finn-b-M13_ANKYLOSPON	Ankylosing Spondylitis	NEFL	Weighted median	10	0.00791398	0.114058	0.944683	-0.21564	0.231468	1.00795	0.806025	1.26045
10082_251_NEFL_NFL	finn-b-M13_ANKYLOSPON	Ankylosing Spondylitis	NEFL	Inverse variance weighted	10	0.0271395	0.0976017	0.780964	-0.16416	0.218439	1.02751	0.848606	1.24413
10082_251_NEFL_NFL	finn-b-M13_ANKYLOSPON	Ankylosing Spondylitis	NEFL	Simple mode	10	-0.0373216	0.208587	0.861959	-0.446152	0.371509	0.963366	0.640086	1.44992
10082_251_NEFL_NFL	finn-b-M13_ANKYLOSPON	Ankylosing Spondylitis	NEFL	Weighted mode	10	0.00241037	0.121458	0.9846	-0.235646	0.240467	1.00241	0.79006	1.27184
10085_25_STAR_STAR	finn-b-M13_ANKYLOSPON	Ankylosing Spondylitis	STAR	MR Egger	5	-4.19392	8.72031	0.663458	-21.2857	12.8979	0.0150871	5.69804e-10	399470
10085_25_STAR_STAR	finn-b-M13_ANKYLOSPON	Ankylosing Spondylitis	STAR	Weighted median	5	0.330624	0.457947	0.470313	-0.566952	1.2282	1.39184	0.567252	3.41508
10085_25_STAR_STAR	finn-b-M13_ANKYLOSPON	Ankylosing Spondylitis	STAR	Inverse variance weighted	5	1.56523	2.25737	0.488067	-2.85921	5.98967	4.78377	0.0573138	399.284
10085_25_STAR_STAR	finn-b-M13_ANKYLOSPON	Ankylosing Spondylitis	STAR	Simple mode	5	0.49247	0.463369	0.347777	-0.415733	1.40067	1.63635	0.659856	4.05793
10085_25_STAR_STAR	finn-b-M13_ANKYLOSPON	Ankylosing Spondylitis	STAR	Weighted mode	5	0.430171	0.469528	0.411411	-0.490103	1.35045	1.53752	0.612563	3.85914
10088_37_APRT_APT	finn-b-M13_ANKYLOSPON	Ankylosing Spondylitis	APRT	MR Egger	6	-0.302005	0.302104	0.374041	-0.894128	0.290118	0.739334	0.408964	1.33659
10088_37_APRT_APT	finn-b-M13_ANKYLOSPON	Ankylosing Spondylitis	APRT	Weighted median	6	-0.125368	0.179234	0.484261	-0.476666	0.22593	0.882172	0.62085	1.25349
10088_37_APRT_APT	finn-b-M13_ANKYLOSPON	Ankylosing Spondylitis	APRT	Inverse variance weighted	6	-0.103681	0.148119	0.483936	-0.393995	0.186632	0.901513	0.674358	1.20518
10088_37_APRT_APT	finn-b-M13_ANKYLOSPON	Ankylosing Spondylitis	APRT	Simple mode	6	-0.145292	0.225441	0.547663	-0.587157	0.296573	0.86477	0.555905	1.34524
10088_37_APRT_APT	finn-b-M13_ANKYLOSPON	Ankylosing Spondylitis	APRT	Weighted mode	6	-0.134767	0.180753	0.489464	-0.489043	0.21951	0.87392	0.613213	1.24547
10089_7_ASMTL_ASML	finn-b-M13_ANKYLOSPON	Ankylosing Spondylitis	ASMTL	Inverse variance weighted	2	0.158697	0.558417	0.776264	-0.9358	1.25319	1.17198	0.392272	3.50151
10339_48_ENO2_NSE	finn-b-M13_ANKYLOSPON	Ankylosing Spondylitis	ENO2	MR Egger	6	0.486529	0.468509	0.357704	-0.431748	1.40481	1.62666	0.649373	4.07474
10339_48_ENO2_NSE	finn-b-M13_ANKYLOSPON	Ankylosing Spondylitis	ENO2	Weighted median	6	0.106453	0.202822	0.599682	-0.291078	0.503983	1.11233	0.747457	1.6553
10339_48_ENO2_NSE	finn-b-M13_ANKYLOSPON	Ankylosing Spondylitis	ENO2	Inverse variance weighted	6	0.0664677	0.180865	0.713248	-0.288029	0.420964	1.06873	0.74974	1.52343
10339_48_ENO2_NSE	finn-b-M13_ANKYLOSPON	Ankylosing Spondylitis	ENO2	Simple mode	6	-0.101458	0.304314	0.752359	-0.697914	0.494998	0.903519	0.497622	1.64049
10339_48_ENO2_NSE	finn-b-M13_ANKYLOSPON	Ankylosing Spondylitis	ENO2	Weighted mode	6	0.102839	0.215807	0.653793	-0.320143	0.52582	1.10831	0.726045	1.69185
10342_55_PIAS4_PIAS4	finn-b-M13_ANKYLOSPON	Ankylosing Spondylitis	PIAS4	Inverse variance weighted	2	-0.253683	0.502637	0.613766	-1.23885	0.731485	0.775937	0.289717	2.07816
10344_334_IL10RA_IL_10_Ra	finn-b-M13_ANKYLOSPON	Ankylosing Spondylitis	IL10RA	MR Egger	10	-0.223883	0.504551	0.668997	-1.2128	0.765038	0.799409	0.297363	2.14907
10344_334_IL10RA_IL_10_Ra	finn-b-M13_ANKYLOSPON	Ankylosing Spondylitis	IL10RA	Weighted median	10	0.148925	0.126162	0.237829	-0.0983521	0.396203	1.16059	0.90633	1.48617
10344_334_IL10RA_IL_10_Ra	finn-b-M13_ANKYLOSPON	Ankylosing Spondylitis	IL10RA	Inverse variance weighted	10	-0.0639931	0.232309	0.782959	-0.519319	0.391333	0.938011	0.594925	1.47895
10344_334_IL10RA_IL_10_Ra	finn-b-M13_ANKYLOSPON	Ankylosing Spondylitis	IL10RA	Simple mode	10	0.172445	0.258412	0.521306	-0.334043	0.678933	1.18821	0.716023	1.97177
10344_334_IL10RA_IL_10_Ra	finn-b-M13_ANKYLOSPON	Ankylosing Spondylitis	IL10RA	Weighted mode	10	0.146368	0.126674	0.27765	-0.101912	0.394648	1.15762	0.903109	1.48386
10346_5_STAT3_STAT3	finn-b-M13_ANKYLOSPON	Ankylosing Spondylitis	STAT3	MR Egger	7	0.923519	0.502848	0.1257	-0.0620628	1.9091	2.51814	0.939824	6.74702
10346_5_STAT3_STAT3	finn-b-M13_ANKYLOSPON	Ankylosing Spondylitis	STAT3	Weighted median	7	0.29689	0.218614	0.174446	-0.131593	0.725374	1.34567	0.876697	2.0655
10346_5_STAT3_STAT3	finn-b-M13_ANKYLOSPON	Ankylosing Spondylitis	STAT3	Inverse variance weighted	7	0.174644	0.268135	0.514835	-0.350901	0.700188	1.19082	0.704053	2.01413
10346_5_STAT3_STAT3	finn-b-M13_ANKYLOSPON	Ankylosing Spondylitis	STAT3	Simple mode	7	0.0783416	0.411743	0.855373	-0.728674	0.885357	1.08149	0.482549	2.42385
10346_5_STAT3_STAT3	finn-b-M13_ANKYLOSPON	Ankylosing Spondylitis	STAT3	Weighted mode	7	0.312497	0.231151	0.225137	-0.140559	0.765554	1.36683	0.868872	2.15018
10356_21_JUN_c_Jun	finn-b-M13_ANKYLOSPON	Ankylosing Spondylitis	JUN	MR Egger	6	-0.467323	1.06691	0.683989	-2.55846	1.62382	0.626677	0.0774236	5.07241
10356_21_JUN_c_Jun	finn-b-M13_ANKYLOSPON	Ankylosing Spondylitis	JUN	Weighted median	6	0.160465	0.178127	0.36767	-0.188664	0.509594	1.17406	0.828065	1.66461
10356_21_JUN_c_Jun	finn-b-M13_ANKYLOSPON	Ankylosing Spondylitis	JUN	Inverse variance weighted	6	-0.0844559	0.430947	0.844628	-0.929112	0.7602	0.919012	0.394904	2.1387
10356_21_JUN_c_Jun	finn-b-M13_ANKYLOSPON	Ankylosing Spondylitis	JUN	Simple mode	6	0.501931	0.361182	0.223324	-0.205985	1.20985	1.65191	0.813845	3.35297
10356_21_JUN_c_Jun	finn-b-M13_ANKYLOSPON	Ankylosing Spondylitis	JUN	Weighted mode	6	0.183753	0.181228	0.357138	-0.171454	0.53896	1.20172	0.842439	1.71422
10363_13_SMAD3_SMAD3	finn-b-M13_ANKYLOSPON	Ankylosing Spondylitis	SMAD3	MR Egger	4	-0.764792	2.81533	0.811361	-6.28283	4.75325	0.465431	0.0018681	115.96
10363_13_SMAD3_SMAD3	finn-b-M13_ANKYLOSPON	Ankylosing Spondylitis	SMAD3	Weighted median	4	-0.108618	0.597653	0.855786	-1.28002	1.06278	0.897073	0.278032	2.89441
10363_13_SMAD3_SMAD3	finn-b-M13_ANKYLOSPON	Ankylosing Spondylitis	SMAD3	Inverse variance weighted	4	0.0149123	0.508627	0.97661	-0.981996	1.01182	1.01502	0.374563	2.7506
10363_13_SMAD3_SMAD3	finn-b-M13_ANKYLOSPON	Ankylosing Spondylitis	SMAD3	Simple mode	4	-0.436208	0.808605	0.627038	-2.02107	1.14866	0.646483	0.132513	3.15396
10363_13_SMAD3_SMAD3	finn-b-M13_ANKYLOSPON	Ankylosing Spondylitis	SMAD3	Weighted mode	4	-0.365847	0.751311	0.659658	-1.83842	1.10672	0.693609	0.159069	3.02443
10364_6_SMAD2_SMAD2	finn-b-M13_ANKYLOSPON	Ankylosing Spondylitis	SMAD2	MR Egger	3	-0.667759	3.08812	0.864428	-6.72047	5.38495	0.512856	0.00120597	218.099
10364_6_SMAD2_SMAD2	finn-b-M13_ANKYLOSPON	Ankylosing Spondylitis	SMAD2	Weighted median	3	0.194347	0.64889	0.764554	-1.07748	1.46617	1.21452	0.340453	4.33261
10364_6_SMAD2_SMAD2	finn-b-M13_ANKYLOSPON	Ankylosing Spondylitis	SMAD2	Inverse variance weighted	3	0.206417	0.592996	0.727771	-0.955854	1.36869	1.22927	0.384484	3.93019
10364_6_SMAD2_SMAD2	finn-b-M13_ANKYLOSPON	Ankylosing Spondylitis	SMAD2	Simple mode	3	-0.589195	1.01532	0.62038	-2.57923	1.40084	0.554774	0.0758324	4.0586
10364_6_SMAD2_SMAD2	finn-b-M13_ANKYLOSPON	Ankylosing Spondylitis	SMAD2	Weighted mode	3	0.583804	0.732674	0.509122	-0.852238	2.01985	1.79285	0.42646	7.53716
10366_11_PDGFRA_PDGFRA	finn-b-M13_ANKYLOSPON	Ankylosing Spondylitis	PDGFRA	MR Egger	14	0.360404	0.215138	0.119731	-0.0612674	0.782075	1.43391	0.940572	2.186
10366_11_PDGFRA_PDGFRA	finn-b-M13_ANKYLOSPON	Ankylosing Spondylitis	PDGFRA	Weighted median	14	0.521084	0.208045	0.0122565	0.113316	0.928852	1.68385	1.11999	2.5316
10366_11_PDGFRA_PDGFRA	finn-b-M13_ANKYLOSPON	Ankylosing Spondylitis	PDGFRA	Inverse variance weighted	14	0.185123	0.155191	0.232921	-0.119052	0.489297	1.20337	0.887762	1.63117
10366_11_PDGFRA_PDGFRA	finn-b-M13_ANKYLOSPON	Ankylosing Spondylitis	PDGFRA	Simple mode	14	0.362564	0.411476	0.394247	-0.443929	1.16906	1.43701	0.641511	3.21895
10366_11_PDGFRA_PDGFRA	finn-b-M13_ANKYLOSPON	Ankylosing Spondylitis	PDGFRA	Weighted mode	14	0.47163	0.218944	0.0505749	0.0424999	0.90076	1.6026	1.04342	2.46147
10370_21_STAT1_STAT1	finn-b-M13_ANKYLOSPON	Ankylosing Spondylitis	STAT1	MR Egger	4	-0.252606	2.15531	0.917409	-4.47702	3.97181	0.776774	0.0113672	53.0804
10370_21_STAT1_STAT1	finn-b-M13_ANKYLOSPON	Ankylosing Spondylitis	STAT1	Weighted median	4	-0.102807	0.395041	0.794676	-0.877087	0.671473	0.902301	0.415993	1.95712
10370_21_STAT1_STAT1	finn-b-M13_ANKYLOSPON	Ankylosing Spondylitis	STAT1	Inverse variance weighted	4	-0.221056	0.35951	0.538634	-0.925696	0.483585	0.801672	0.396256	1.62188
10370_21_STAT1_STAT1	finn-b-M13_ANKYLOSPON	Ankylosing Spondylitis	STAT1	Simple mode	4	0.0729745	0.574823	0.90701	-1.05368	1.19963	1.0757	0.348653	3.31888
10370_21_STAT1_STAT1	finn-b-M13_ANKYLOSPON	Ankylosing Spondylitis	STAT1	Weighted mode	4	-0.0530081	0.487107	0.920214	-1.00774	0.901722	0.948372	0.365044	2.46384
10372_18_STAT6_STAT6	finn-b-M13_ANKYLOSPON	Ankylosing Spondylitis	STAT6	MR Egger	10	-0.484347	0.33229	0.183057	-1.13564	0.166942	0.616099	0.321218	1.18169
10372_18_STAT6_STAT6	finn-b-M13_ANKYLOSPON	Ankylosing Spondylitis	STAT6	Weighted median	10	-0.251997	0.256644	0.326152	-0.75502	0.251025	0.777247	0.470001	1.28534
10372_18_STAT6_STAT6	finn-b-M13_ANKYLOSPON	Ankylosing Spondylitis	STAT6	Inverse variance weighted	10	-0.13817	0.20198	0.493925	-0.534051	0.25771	0.87095	0.586225	1.29396
10372_18_STAT6_STAT6	finn-b-M13_ANKYLOSPON	Ankylosing Spondylitis	STAT6	Simple mode	10	0.340788	0.42141	0.43955	-0.485177	1.16675	1.40605	0.615588	3.21155
10372_18_STAT6_STAT6	finn-b-M13_ANKYLOSPON	Ankylosing Spondylitis	STAT6	Weighted mode	10	-0.294796	0.333233	0.39936	-0.947934	0.358341	0.744683	0.387541	1.43095
10390_21_ZNRF3_ZNRF3	finn-b-M13_ANKYLOSPON	Ankylosing Spondylitis	ZNRF3	MR Egger	6	-0.380587	0.647463	0.588241	-1.64961	0.888441	0.68346	0.192124	2.43134
10390_21_ZNRF3_ZNRF3	finn-b-M13_ANKYLOSPON	Ankylosing Spondylitis	ZNRF3	Weighted median	6	-0.114534	0.236856	0.628698	-0.578772	0.349704	0.891782	0.560586	1.41865
10390_21_ZNRF3_ZNRF3	finn-b-M13_ANKYLOSPON	Ankylosing Spondylitis	ZNRF3	Inverse variance weighted	6	-0.0427037	0.1917	0.82372	-0.418436	0.333029	0.958195	0.658075	1.39519
10390_21_ZNRF3_ZNRF3	finn-b-M13_ANKYLOSPON	Ankylosing Spondylitis	ZNRF3	Simple mode	6	-0.25443	0.361559	0.513029	-0.963085	0.454225	0.775359	0.381714	1.57495
10390_21_ZNRF3_ZNRF3	finn-b-M13_ANKYLOSPON	Ankylosing Spondylitis	ZNRF3	Weighted mode	6	-0.144703	0.267157	0.611319	-0.66833	0.378924	0.865279	0.512564	1.46071
10391_1_ANGPTL3_ANGL3	finn-b-M13_ANKYLOSPON	Ankylosing Spondylitis	ANGPTL3	MR Egger	12	0.14062	0.144793	0.354362	-0.143174	0.424414	1.15099	0.866603	1.5287
10391_1_ANGPTL3_ANGL3	finn-b-M13_ANKYLOSPON	Ankylosing Spondylitis	ANGPTL3	Weighted median	12	0.0567653	0.126153	0.652732	-0.190495	0.304026	1.05841	0.82655	1.3553
10391_1_ANGPTL3_ANGL3	finn-b-M13_ANKYLOSPON	Ankylosing Spondylitis	ANGPTL3	Inverse variance weighted	12	0.0480544	0.101033	0.634336	-0.14997	0.246078	1.04923	0.860734	1.279
10391_1_ANGPTL3_ANGL3	finn-b-M13_ANKYLOSPON	Ankylosing Spondylitis	ANGPTL3	Simple mode	12	0.036592	0.196861	0.855924	-0.349255	0.422439	1.03727	0.705213	1.52568
10391_1_ANGPTL3_ANGL3	finn-b-M13_ANKYLOSPON	Ankylosing Spondylitis	ANGPTL3	Weighted mode	12	0.0587011	0.113479	0.615199	-0.163718	0.28112	1.06046	0.848982	1.32461
10418_36_STX12_STX12	finn-b-M13_ANKYLOSPON	Ankylosing Spondylitis	STX12	MR Egger	3	1.85437	1.12978	0.348356	-0.360001	4.06874	6.38765	0.697676	58.4829
10418_36_STX12_STX12	finn-b-M13_ANKYLOSPON	Ankylosing Spondylitis	STX12	Weighted median	3	0.422957	0.419633	0.313493	-0.399524	1.24544	1.52647	0.670639	3.47446
10418_36_STX12_STX12	finn-b-M13_ANKYLOSPON	Ankylosing Spondylitis	STX12	Inverse variance weighted	3	0.511722	0.446635	0.251908	-0.363683	1.38713	1.66816	0.695111	4.00333
10418_36_STX12_STX12	finn-b-M13_ANKYLOSPON	Ankylosing Spondylitis	STX12	Simple mode	3	0.2059	0.548966	0.743649	-0.870073	1.28187	1.22863	0.418921	3.60338
10418_36_STX12_STX12	finn-b-M13_ANKYLOSPON	Ankylosing Spondylitis	STX12	Weighted mode	3	0.414533	0.44157	0.446948	-0.450943	1.28001	1.51366	0.637027	3.59667
10419_1_SCARA5_SCAR5	finn-b-M13_ANKYLOSPON	Ankylosing Spondylitis	SCARA5	MR Egger	12	-0.796045	0.361464	0.0522392	-1.50451	-0.0875751	0.45111	0.222125	0.91615
10419_1_SCARA5_SCAR5	finn-b-M13_ANKYLOSPON	Ankylosing Spondylitis	SCARA5	Weighted median	12	-0.547627	0.235671	0.0201419	-1.00954	-0.0857121	0.578321	0.364386	0.917858
10419_1_SCARA5_SCAR5	finn-b-M13_ANKYLOSPON	Ankylosing Spondylitis	SCARA5	Inverse variance weighted	12	-0.401282	0.169061	0.0176158	-0.732641	-0.069923	0.669461	0.480638	0.932466
10419_1_SCARA5_SCAR5	finn-b-M13_ANKYLOSPON	Ankylosing Spondylitis	SCARA5	Simple mode	12	-0.697101	0.348036	0.0704464	-1.37925	-0.0149496	0.498027	0.251767	0.985162
10419_1_SCARA5_SCAR5	finn-b-M13_ANKYLOSPON	Ankylosing Spondylitis	SCARA5	Weighted mode	12	-0.661082	0.285745	0.0410422	-1.22114	-0.101022	0.516292	0.294893	0.903913
10424_31_NPDC1_NPDC1	finn-b-M13_ANKYLOSPON	Ankylosing Spondylitis	NPDC1	MR Egger	3	-1.78497	8.90075	0.874003	-19.2304	15.6605	0.167803	4.44965e-09	6.32809e+06
10424_31_NPDC1_NPDC1	finn-b-M13_ANKYLOSPON	Ankylosing Spondylitis	NPDC1	Weighted median	3	0.31664	0.471131	0.50153	-0.606777	1.24006	1.37251	0.545105	3.45581
10424_31_NPDC1_NPDC1	finn-b-M13_ANKYLOSPON	Ankylosing Spondylitis	NPDC1	Inverse variance weighted	3	-0.198472	0.986796	0.840599	-2.13259	1.73565	0.819983	0.11853	5.67261
10424_31_NPDC1_NPDC1	finn-b-M13_ANKYLOSPON	Ankylosing Spondylitis	NPDC1	Simple mode	3	0.345693	0.503189	0.563045	-0.640558	1.33194	1.41297	0.526998	3.7884
10424_31_NPDC1_NPDC1	finn-b-M13_ANKYLOSPON	Ankylosing Spondylitis	NPDC1	Weighted mode	3	0.388428	0.473029	0.497867	-0.538708	1.31556	1.47466	0.583502	3.72685
10425_3_B4GALT5_B4GT5	finn-b-M13_ANKYLOSPON	Ankylosing Spondylitis	B4GALT5	Inverse variance weighted	2	-0.382588	0.655344	0.559357	-1.66706	0.901887	0.682094	0.188801	2.46425
10426_21_GOSR2_GOSR2	finn-b-M13_ANKYLOSPON	Ankylosing Spondylitis	GOSR2	MR Egger	5	0.097355	1.44197	0.950419	-2.72891	2.92362	1.10225	0.0652903	18.6086
10426_21_GOSR2_GOSR2	finn-b-M13_ANKYLOSPON	Ankylosing Spondylitis	GOSR2	Weighted median	5	0.14997	0.178822	0.401664	-0.200522	0.500462	1.1618	0.818304	1.64948
10426_21_GOSR2_GOSR2	finn-b-M13_ANKYLOSPON	Ankylosing Spondylitis	GOSR2	Inverse variance weighted	5	-0.144535	0.439657	0.742349	-1.00626	0.717193	0.865425	0.365583	2.04867
10426_21_GOSR2_GOSR2	finn-b-M13_ANKYLOSPON	Ankylosing Spondylitis	GOSR2	Simple mode	5	0.126684	0.322462	0.714456	-0.505342	0.758711	1.13506	0.603299	2.13552
10426_21_GOSR2_GOSR2	finn-b-M13_ANKYLOSPON	Ankylosing Spondylitis	GOSR2	Weighted mode	5	0.14303	0.174453	0.458329	-0.198898	0.484959	1.15376	0.819633	1.62411
10430_31_SLC3A2_4F2	finn-b-M13_ANKYLOSPON	Ankylosing Spondylitis	SLC3A2	MR Egger	3	1.34236	0.55446	0.249366	0.25562	2.4291	3.82807	1.29126	11.3487
10430_31_SLC3A2_4F2	finn-b-M13_ANKYLOSPON	Ankylosing Spondylitis	SLC3A2	Weighted median	3	0.570022	0.302174	0.0592411	-0.0222402	1.16228	1.76831	0.978005	3.19723
10430_31_SLC3A2_4F2	finn-b-M13_ANKYLOSPON	Ankylosing Spondylitis	SLC3A2	Inverse variance weighted	3	0.505727	0.325313	0.120044	-0.131886	1.14334	1.65819	0.876441	3.13723
10430_31_SLC3A2_4F2	finn-b-M13_ANKYLOSPON	Ankylosing Spondylitis	SLC3A2	Simple mode	3	0.565669	0.421656	0.31178	-0.260777	1.39211	1.76062	0.770453	4.02335
10430_31_SLC3A2_4F2	finn-b-M13_ANKYLOSPON	Ankylosing Spondylitis	SLC3A2	Weighted mode	3	0.611296	0.370714	0.240928	-0.115303	1.33789	1.84282	0.891096	3.81101
10435_2_AGA_ASPG	finn-b-M13_ANKYLOSPON	Ankylosing Spondylitis	AGA	MR Egger	6	0.17901	1.00929	0.867843	-1.7992	2.15722	1.19603	0.165432	8.64704
10435_2_AGA_ASPG	finn-b-M13_ANKYLOSPON	Ankylosing Spondylitis	AGA	Weighted median	6	-0.0480528	0.286542	0.86682	-0.609674	0.513569	0.953083	0.543528	1.67125
10435_2_AGA_ASPG	finn-b-M13_ANKYLOSPON	Ankylosing Spondylitis	AGA	Inverse variance weighted	6	-0.241961	0.338228	0.474375	-0.904888	0.420966	0.785087	0.404587	1.52343
10435_2_AGA_ASPG	finn-b-M13_ANKYLOSPON	Ankylosing Spondylitis	AGA	Simple mode	6	-0.00649756	0.364914	0.986483	-0.72173	0.708734	0.993524	0.485911	2.03142
10435_2_AGA_ASPG	finn-b-M13_ANKYLOSPON	Ankylosing Spondylitis	AGA	Weighted mode	6	-0.0998667	0.309234	0.759802	-0.705965	0.506231	0.904958	0.493632	1.65903
10438_19_CSF2RA_CSF2R	finn-b-M13_ANKYLOSPON	Ankylosing Spondylitis	CSF2RA	MR Egger	5	2.06716	8.89167	0.831121	-15.3605	19.4948	7.90234	2.13311e-07	2.92751e+08
10438_19_CSF2RA_CSF2R	finn-b-M13_ANKYLOSPON	Ankylosing Spondylitis	CSF2RA	Weighted median	5	-0.544926	0.378423	0.14987	-1.28663	0.196783	0.579885	0.276199	1.21748
10438_19_CSF2RA_CSF2R	finn-b-M13_ANKYLOSPON	Ankylosing Spondylitis	CSF2RA	Inverse variance weighted	5	1.1696	1.94697	0.548022	-2.64646	4.98565	3.22069	0.0709017	146.299
10438_19_CSF2RA_CSF2R	finn-b-M13_ANKYLOSPON	Ankylosing Spondylitis	CSF2RA	Simple mode	5	-0.428689	0.4207	0.365825	-1.25326	0.395883	0.651363	0.285572	1.4857
10438_19_CSF2RA_CSF2R	finn-b-M13_ANKYLOSPON	Ankylosing Spondylitis	CSF2RA	Weighted mode	5	-0.493432	0.346515	0.227555	-1.1726	0.185737	0.610528	0.309561	1.20411
10440_26_CLMP_ACAM	finn-b-M13_ANKYLOSPON	Ankylosing Spondylitis	CLMP	MR Egger	4	0.548491	1.67031	0.77382	-2.72533	3.82231	1.73064	0.0655249	45.7095
10440_26_CLMP_ACAM	finn-b-M13_ANKYLOSPON	Ankylosing Spondylitis	CLMP	Weighted median	4	0.0283141	0.178758	0.874147	-0.322052	0.378681	1.02872	0.72466	1.46036
10440_26_CLMP_ACAM	finn-b-M13_ANKYLOSPON	Ankylosing Spondylitis	CLMP	Inverse variance weighted	4	-0.224206	0.73303	0.759709	-1.66094	1.21253	0.79915	0.189959	3.36199
10440_26_CLMP_ACAM	finn-b-M13_ANKYLOSPON	Ankylosing Spondylitis	CLMP	Simple mode	4	0.35539	0.328024	0.357923	-0.287537	0.998317	1.42674	0.750109	2.71371
10440_26_CLMP_ACAM	finn-b-M13_ANKYLOSPON	Ankylosing Spondylitis	CLMP	Weighted mode	4	0.0154697	0.180111	0.936965	-0.337548	0.368487	1.01559	0.713518	1.44555
10442_1_TMEM190_TM190	finn-b-M13_ANKYLOSPON	Ankylosing Spondylitis	TMEM190	MR Egger	11	0.0366641	0.123898	0.774005	-0.206176	0.279505	1.03734	0.813689	1.32247
10442_1_TMEM190_TM190	finn-b-M13_ANKYLOSPON	Ankylosing Spondylitis	TMEM190	Weighted median	11	0.0622692	0.0826419	0.451161	-0.099709	0.224247	1.06425	0.905101	1.25138
10442_1_TMEM190_TM190	finn-b-M13_ANKYLOSPON	Ankylosing Spondylitis	TMEM190	Inverse variance weighted	11	0.0841216	0.0684477	0.219075	-0.0500358	0.218279	1.08776	0.951195	1.24393
10442_1_TMEM190_TM190	finn-b-M13_ANKYLOSPON	Ankylosing Spondylitis	TMEM190	Simple mode	11	-0.0551034	0.125986	0.671133	-0.302036	0.191829	0.946387	0.739312	1.21146
10442_1_TMEM190_TM190	finn-b-M13_ANKYLOSPON	Ankylosing Spondylitis	TMEM190	Weighted mode	11	0.106087	0.0787969	0.207917	-0.0483547	0.260529	1.11192	0.952796	1.29762
10445_20_APOM_ApoM	finn-b-M13_ANKYLOSPON	Ankylosing Spondylitis	APOM	MR Egger	10	1.17174	0.343969	0.00927066	0.497559	1.84592	3.2276	1.6447	6.33391
10445_20_APOM_ApoM	finn-b-M13_ANKYLOSPON	Ankylosing Spondylitis	APOM	Weighted median	10	0.477512	0.272983	0.0802505	-0.0575355	1.01256	1.61206	0.944088	2.75264
10445_20_APOM_ApoM	finn-b-M13_ANKYLOSPON	Ankylosing Spondylitis	APOM	Inverse variance weighted	10	0.563696	0.252539	0.0256073	0.06872	1.05867	1.75715	1.07114	2.88254
10445_20_APOM_ApoM	finn-b-M13_ANKYLOSPON	Ankylosing Spondylitis	APOM	Simple mode	10	0.441702	0.382099	0.277449	-0.307211	1.19062	1.55535	0.735495	3.28911
10445_20_APOM_ApoM	finn-b-M13_ANKYLOSPON	Ankylosing Spondylitis	APOM	Weighted mode	10	0.654218	0.335278	0.0827979	-0.00292769	1.31136	1.92364	0.997077	3.71123
10447_18_PABPC3_PABP3	finn-b-M13_ANKYLOSPON	Ankylosing Spondylitis	PABPC3	Inverse variance weighted	2	0.037637	0.345023	0.913135	-0.638608	0.713882	1.03835	0.528027	2.0419
10449_31_SHISA2_TMM46	finn-b-M13_ANKYLOSPON	Ankylosing Spondylitis	SHISA2	MR Egger	8	-0.281119	0.668147	0.688596	-1.59069	1.02845	0.754939	0.203786	2.79672
10449_31_SHISA2_TMM46	finn-b-M13_ANKYLOSPON	Ankylosing Spondylitis	SHISA2	Weighted median	8	0.153867	0.139405	0.269706	-0.119367	0.4271	1.16634	0.887482	1.53281
10449_31_SHISA2_TMM46	finn-b-M13_ANKYLOSPON	Ankylosing Spondylitis	SHISA2	Inverse variance weighted	8	-0.0639491	0.269007	0.812096	-0.591202	0.463304	0.938053	0.553661	1.58932
10449_31_SHISA2_TMM46	finn-b-M13_ANKYLOSPON	Ankylosing Spondylitis	SHISA2	Simple mode	8	0.0279619	0.281752	0.923728	-0.524271	0.580195	1.02836	0.591987	1.78639
10449_31_SHISA2_TMM46	finn-b-M13_ANKYLOSPON	Ankylosing Spondylitis	SHISA2	Weighted mode	8	0.129412	0.134228	0.367104	-0.133676	0.392499	1.13816	0.874874	1.48068
10451_11_NUCB1_NUCB1	finn-b-M13_ANKYLOSPON	Ankylosing Spondylitis	NUCB1	MR Egger	6	-0.0742075	0.628215	0.911663	-1.30551	1.15709	0.928479	0.271035	3.18067
10451_11_NUCB1_NUCB1	finn-b-M13_ANKYLOSPON	Ankylosing Spondylitis	NUCB1	Weighted median	6	0.0558958	0.270904	0.836533	-0.475076	0.586867	1.05749	0.621838	1.79835
10451_11_NUCB1_NUCB1	finn-b-M13_ANKYLOSPON	Ankylosing Spondylitis	NUCB1	Inverse variance weighted	6	0.0230228	0.230323	0.920377	-0.42841	0.474455	1.02329	0.651544	1.60714
10451_11_NUCB1_NUCB1	finn-b-M13_ANKYLOSPON	Ankylosing Spondylitis	NUCB1	Simple mode	6	0.440166	0.502689	0.421301	-0.545105	1.42544	1.55296	0.579781	4.15968
10451_11_NUCB1_NUCB1	finn-b-M13_ANKYLOSPON	Ankylosing Spondylitis	NUCB1	Weighted mode	6	0.0693266	0.307596	0.830604	-0.533562	0.672215	1.07179	0.586512	1.95857
10453_7_CEACAM20_CEA20	finn-b-M13_ANKYLOSPON	Ankylosing Spondylitis	CEACAM20	MR Egger	3	-12.493	8.73485	0.388448	-29.6133	4.62725	3.75265e-06	1.37749e-13	102.233
10453_7_CEACAM20_CEA20	finn-b-M13_ANKYLOSPON	Ankylosing Spondylitis	CEACAM20	Weighted median	3	-1.66295	0.596306	0.0052911	-2.83171	-0.494192	0.189578	0.0589118	0.610063
10453_7_CEACAM20_CEA20	finn-b-M13_ANKYLOSPON	Ankylosing Spondylitis	CEACAM20	Inverse variance weighted	3	-0.455059	3.04459	0.881187	-6.42246	5.51234	0.63441	0.00162466	247.729
10453_7_CEACAM20_CEA20	finn-b-M13_ANKYLOSPON	Ankylosing Spondylitis	CEACAM20	Simple mode	3	-2.15365	0.740943	0.100786	-3.6059	-0.701404	0.11606	0.027163	0.495889
10453_7_CEACAM20_CEA20	finn-b-M13_ANKYLOSPON	Ankylosing Spondylitis	CEACAM20	Weighted mode	3	-1.87858	0.58212	0.0840869	-3.01953	-0.737624	0.152807	0.048824	0.478249
10455_196_IL31_IL_31	finn-b-M13_ANKYLOSPON	Ankylosing Spondylitis	IL31	MR Egger	5	0.241123	0.249127	0.404503	-0.247167	0.729413	1.27268	0.78101	2.07386
10455_196_IL31_IL_31	finn-b-M13_ANKYLOSPON	Ankylosing Spondylitis	IL31	Weighted median	5	0.0173119	0.150914	0.908672	-0.278479	0.313102	1.01746	0.756934	1.36766
10455_196_IL31_IL_31	finn-b-M13_ANKYLOSPON	Ankylosing Spondylitis	IL31	Inverse variance weighted	5	-0.0343671	0.141264	0.807786	-0.311244	0.24251	0.966217	0.732535	1.27444
10455_196_IL31_IL_31	finn-b-M13_ANKYLOSPON	Ankylosing Spondylitis	IL31	Simple mode	5	-0.0541987	0.366236	0.889512	-0.772021	0.663624	0.947244	0.462078	1.94182
10455_196_IL31_IL_31	finn-b-M13_ANKYLOSPON	Ankylosing Spondylitis	IL31	Weighted mode	5	0.0177286	0.14844	0.910691	-0.273214	0.308671	1.01789	0.76093	1.36161
10464_6_ANTXR1_ANTR1	finn-b-M13_ANKYLOSPON	Ankylosing Spondylitis	ANTXR1	MR Egger	7	-0.0094974	0.556081	0.987034	-1.09942	1.08042	0.990548	0.333065	2.94592
10464_6_ANTXR1_ANTR1	finn-b-M13_ANKYLOSPON	Ankylosing Spondylitis	ANTXR1	Weighted median	7	0.0846108	0.239013	0.723338	-0.383854	0.553075	1.08829	0.681231	1.73859
10464_6_ANTXR1_ANTR1	finn-b-M13_ANKYLOSPON	Ankylosing Spondylitis	ANTXR1	Inverse variance weighted	7	-0.0230581	0.193936	0.905358	-0.403172	0.357056	0.977206	0.668197	1.42912
10464_6_ANTXR1_ANTR1	finn-b-M13_ANKYLOSPON	Ankylosing Spondylitis	ANTXR1	Simple mode	7	0.00714028	0.34877	0.98433	-0.676449	0.69073	1.00717	0.508419	1.99517
10464_6_ANTXR1_ANTR1	finn-b-M13_ANKYLOSPON	Ankylosing Spondylitis	ANTXR1	Weighted mode	7	0.0802656	0.27412	0.779529	-0.45701	0.617541	1.08357	0.633174	1.85436
10499_1_TMEM106A_T106A	finn-b-M13_ANKYLOSPON	Ankylosing Spondylitis	TMEM106A	MR Egger	7	-0.147531	0.464468	0.763598	-1.05789	0.762826	0.862835	0.347188	2.14433
10499_1_TMEM106A_T106A	finn-b-M13_ANKYLOSPON	Ankylosing Spondylitis	TMEM106A	Weighted median	7	0.00941906	0.258109	0.97089	-0.496475	0.515313	1.00946	0.608672	1.67416
10499_1_TMEM106A_T106A	finn-b-M13_ANKYLOSPON	Ankylosing Spondylitis	TMEM106A	Inverse variance weighted	7	-0.00751934	0.207791	0.971133	-0.414789	0.399751	0.992509	0.660479	1.49145
10499_1_TMEM106A_T106A	finn-b-M13_ANKYLOSPON	Ankylosing Spondylitis	TMEM106A	Simple mode	7	0.0976626	0.380848	0.806181	-0.6488	0.844125	1.10259	0.522673	2.32594
10499_1_TMEM106A_T106A	finn-b-M13_ANKYLOSPON	Ankylosing Spondylitis	TMEM106A	Weighted mode	7	0.0424374	0.314642	0.897121	-0.57426	0.659135	1.04335	0.563121	1.93312
10506_53_PGRMC2_PGRC2	finn-b-M13_ANKYLOSPON	Ankylosing Spondylitis	PGRMC2	MR Egger	3	0.879438	1.5224	0.666517	-2.10447	3.86335	2.40955	0.12191	47.6245
10506_53_PGRMC2_PGRC2	finn-b-M13_ANKYLOSPON	Ankylosing Spondylitis	PGRMC2	Weighted median	3	0.554355	0.399025	0.164749	-0.227734	1.33644	1.74082	0.796336	3.80549
10506_53_PGRMC2_PGRC2	finn-b-M13_ANKYLOSPON	Ankylosing Spondylitis	PGRMC2	Inverse variance weighted	3	0.40721	0.355835	0.252466	-0.290226	1.10465	1.50262	0.748094	3.01816
10506_53_PGRMC2_PGRC2	finn-b-M13_ANKYLOSPON	Ankylosing Spondylitis	PGRMC2	Simple mode	3	0.735928	0.538502	0.305097	-0.319535	1.79139	2.08742	0.726486	5.99779
10506_53_PGRMC2_PGRC2	finn-b-M13_ANKYLOSPON	Ankylosing Spondylitis	PGRMC2	Weighted mode	3	0.653089	0.447574	0.281916	-0.224155	1.53033	1.92147	0.799191	4.61972
10507_166_ACRV1_sperm_protein_10	finn-b-M13_ANKYLOSPON	Ankylosing Spondylitis	ACRV1	MR Egger	6	0.768553	0.68284	0.323329	-0.569812	2.10692	2.15664	0.565632	8.22287
10507_166_ACRV1_sperm_protein_10	finn-b-M13_ANKYLOSPON	Ankylosing Spondylitis	ACRV1	Weighted median	6	0.545213	0.306486	0.0752539	-0.0555003	1.14593	1.72498	0.946012	3.14535
10507_166_ACRV1_sperm_protein_10	finn-b-M13_ANKYLOSPON	Ankylosing Spondylitis	ACRV1	Inverse variance weighted	6	0.447831	0.254865	0.0788954	-0.0517041	0.947367	1.56491	0.94961	2.57891
10507_166_ACRV1_sperm_protein_10	finn-b-M13_ANKYLOSPON	Ankylosing Spondylitis	ACRV1	Simple mode	6	0.558759	0.361803	0.183153	-0.150375	1.26789	1.7485	0.860385	3.55336
10507_166_ACRV1_sperm_protein_10	finn-b-M13_ANKYLOSPON	Ankylosing Spondylitis	ACRV1	Weighted mode	6	0.558759	0.286288	0.108429	-0.00236522	1.11988	1.7485	0.997638	3.0645
10511_10_COL6A3_Collagen_alpha_3_VI_	finn-b-M13_ANKYLOSPON	Ankylosing Spondylitis	COL6A3	MR Egger	3	-1.15977	0.961816	0.440771	-3.04493	0.725386	0.313557	0.0475994	2.06553
10511_10_COL6A3_Collagen_alpha_3_VI_	finn-b-M13_ANKYLOSPON	Ankylosing Spondylitis	COL6A3	Weighted median	3	0.0690138	0.299196	0.817576	-0.51741	0.655438	1.07145	0.596062	1.92599
10511_10_COL6A3_Collagen_alpha_3_VI_	finn-b-M13_ANKYLOSPON	Ankylosing Spondylitis	COL6A3	Inverse variance weighted	3	0.0276024	0.322467	0.931786	-0.604433	0.659638	1.02799	0.546384	1.93409
10511_10_COL6A3_Collagen_alpha_3_VI_	finn-b-M13_ANKYLOSPON	Ankylosing Spondylitis	COL6A3	Simple mode	3	0.202612	0.391367	0.656238	-0.564468	0.969693	1.2246	0.568663	2.63713
10511_10_COL6A3_Collagen_alpha_3_VI_	finn-b-M13_ANKYLOSPON	Ankylosing Spondylitis	COL6A3	Weighted mode	3	0.0616977	0.321184	0.865405	-0.567824	0.691219	1.06364	0.566758	1.99615
10512_13_CSF2RB_IL3RB	finn-b-M13_ANKYLOSPON	Ankylosing Spondylitis	CSF2RB	MR Egger	7	-0.239927	0.164513	0.204532	-0.562373	0.0825181	0.786685	0.569855	1.08602
10512_13_CSF2RB_IL3RB	finn-b-M13_ANKYLOSPON	Ankylosing Spondylitis	CSF2RB	Weighted median	7	-0.0894996	0.112304	0.425485	-0.309615	0.130616	0.914389	0.733729	1.13953
10512_13_CSF2RB_IL3RB	finn-b-M13_ANKYLOSPON	Ankylosing Spondylitis	CSF2RB	Inverse variance weighted	7	-0.0145851	0.101626	0.885882	-0.213772	0.184602	0.985521	0.807532	1.20274
10512_13_CSF2RB_IL3RB	finn-b-M13_ANKYLOSPON	Ankylosing Spondylitis	CSF2RB	Simple mode	7	0.505409	0.286489	0.128158	-0.0561096	1.06693	1.65766	0.945436	2.90643
10512_13_CSF2RB_IL3RB	finn-b-M13_ANKYLOSPON	Ankylosing Spondylitis	CSF2RB	Weighted mode	7	-0.0966034	0.115562	0.435205	-0.323104	0.129898	0.907916	0.723898	1.13871
10513_13_KCNIP3_CSEN	finn-b-M13_ANKYLOSPON	Ankylosing Spondylitis	KCNIP3	Wald ratio	1	-3.82496	0.846485	6.22369e-06	-5.48407	-2.16585	0.0218192	0.00415238	0.114652
10514_5_PTGDS_PGD2_synthase	finn-b-M13_ANKYLOSPON	Ankylosing Spondylitis	PTGDS	MR Egger	4	1.3288	0.575585	0.147277	0.200653	2.45695	3.77651	1.2222	11.6691
10514_5_PTGDS_PGD2_synthase	finn-b-M13_ANKYLOSPON	Ankylosing Spondylitis	PTGDS	Weighted median	4	0.563994	0.246691	0.0222403	0.0804799	1.04751	1.75768	1.08381	2.85054
10514_5_PTGDS_PGD2_synthase	finn-b-M13_ANKYLOSPON	Ankylosing Spondylitis	PTGDS	Inverse variance weighted	4	0.361366	0.276758	0.191651	-0.18108	0.903813	1.43529	0.834368	2.469
10514_5_PTGDS_PGD2_synthase	finn-b-M13_ANKYLOSPON	Ankylosing Spondylitis	PTGDS	Simple mode	4	0.498662	0.410163	0.311016	-0.305257	1.30258	1.64652	0.736934	3.67878
10514_5_PTGDS_PGD2_synthase	finn-b-M13_ANKYLOSPON	Ankylosing Spondylitis	PTGDS	Weighted mode	4	0.549319	0.233366	0.0999518	0.0919216	1.00672	1.73207	1.09628	2.7366
10521_10_MXRA8_MXRA8	finn-b-M13_ANKYLOSPON	Ankylosing Spondylitis	MXRA8	MR Egger	12	-0.47694	0.421355	0.284081	-1.3028	0.348916	0.62068	0.271771	1.41753
10521_10_MXRA8_MXRA8	finn-b-M13_ANKYLOSPON	Ankylosing Spondylitis	MXRA8	Weighted median	12	-0.41555	0.197803	0.0356558	-0.803244	-0.0278568	0.659977	0.447874	0.972528
10521_10_MXRA8_MXRA8	finn-b-M13_ANKYLOSPON	Ankylosing Spondylitis	MXRA8	Inverse variance weighted	12	-0.307544	0.152191	0.0433031	-0.605839	-0.00924937	0.73525	0.545617	0.990793
10521_10_MXRA8_MXRA8	finn-b-M13_ANKYLOSPON	Ankylosing Spondylitis	MXRA8	Simple mode	12	-0.504736	0.304633	0.125764	-1.10182	0.0923456	0.603665	0.332267	1.09674
10521_10_MXRA8_MXRA8	finn-b-M13_ANKYLOSPON	Ankylosing Spondylitis	MXRA8	Weighted mode	12	-0.482922	0.311796	0.149695	-1.09404	0.128199	0.616978	0.33486	1.13678
10527_22_DHX9_DHX9	finn-b-M13_ANKYLOSPON	Ankylosing Spondylitis	DHX9	MR Egger	5	0.271362	1.80745	0.890184	-3.27125	3.81397	1.31175	0.0379591	45.33
10527_22_DHX9_DHX9	finn-b-M13_ANKYLOSPON	Ankylosing Spondylitis	DHX9	Weighted median	5	0.15808	0.199509	0.428157	-0.232956	0.549117	1.17126	0.792188	1.73172
10527_22_DHX9_DHX9	finn-b-M13_ANKYLOSPON	Ankylosing Spondylitis	DHX9	Inverse variance weighted	5	-0.290058	0.616779	0.638156	-1.49894	0.918828	0.74822	0.223366	2.50635
10527_22_DHX9_DHX9	finn-b-M13_ANKYLOSPON	Ankylosing Spondylitis	DHX9	Simple mode	5	0.377142	0.377391	0.374184	-0.362545	1.11683	1.45811	0.695903	3.05515
10527_22_DHX9_DHX9	finn-b-M13_ANKYLOSPON	Ankylosing Spondylitis	DHX9	Weighted mode	5	0.173577	0.195278	0.424296	-0.209167	0.556321	1.18955	0.811259	1.74424
10530_8_PSMB6_PSB6	finn-b-M13_ANKYLOSPON	Ankylosing Spondylitis	PSMB6	MR Egger	3	1.04728	0.832997	0.42776	-0.585393	2.67996	2.84989	0.556887	14.5844
10530_8_PSMB6_PSB6	finn-b-M13_ANKYLOSPON	Ankylosing Spondylitis	PSMB6	Weighted median	3	0.193363	0.319546	0.545101	-0.432947	0.819672	1.21332	0.648595	2.26976
10530_8_PSMB6_PSB6	finn-b-M13_ANKYLOSPON	Ankylosing Spondylitis	PSMB6	Inverse variance weighted	3	0.16438	0.300526	0.584396	-0.424651	0.753411	1.17866	0.653998	2.12423
10530_8_PSMB6_PSB6	finn-b-M13_ANKYLOSPON	Ankylosing Spondylitis	PSMB6	Simple mode	3	-0.268982	0.519026	0.655922	-1.28627	0.748309	0.764157	0.276299	2.11342
10530_8_PSMB6_PSB6	finn-b-M13_ANKYLOSPON	Ankylosing Spondylitis	PSMB6	Weighted mode	3	0.316928	0.337066	0.446342	-0.343722	0.977577	1.3729	0.709126	2.65801
10535_25_COX6A2_CX6A2	finn-b-M13_ANKYLOSPON	Ankylosing Spondylitis	COX6A2	MR Egger	3	9.89078	6.15201	0.354237	-2.16715	21.9487	19747.5	0.114504	3.4057e+09
10535_25_COX6A2_CX6A2	finn-b-M13_ANKYLOSPON	Ankylosing Spondylitis	COX6A2	Weighted median	3	0.330094	0.34964	0.34512	-0.3552	1.01539	1.3911	0.701033	2.76044
10535_25_COX6A2_CX6A2	finn-b-M13_ANKYLOSPON	Ankylosing Spondylitis	COX6A2	Inverse variance weighted	3	-0.110155	1.11762	0.921486	-2.30068	2.08037	0.895695	0.10019	8.00745
10535_25_COX6A2_CX6A2	finn-b-M13_ANKYLOSPON	Ankylosing Spondylitis	COX6A2	Simple mode	3	0.294543	0.354013	0.492925	-0.399323	0.988409	1.34251	0.670774	2.68696
10535_25_COX6A2_CX6A2	finn-b-M13_ANKYLOSPON	Ankylosing Spondylitis	COX6A2	Weighted mode	3	0.355702	0.330363	0.39424	-0.29181	1.00321	1.42718	0.746911	2.72703
10539_30_CD99L2_C99L2	finn-b-M13_ANKYLOSPON	Ankylosing Spondylitis	CD99L2	MR Egger	4	0.50515	0.587241	0.480325	-0.645842	1.65614	1.65723	0.524221	5.23906
10539_30_CD99L2_C99L2	finn-b-M13_ANKYLOSPON	Ankylosing Spondylitis	CD99L2	Weighted median	4	0.28109	0.239153	0.239853	-0.18765	0.74983	1.32457	0.828904	2.11664
10539_30_CD99L2_C99L2	finn-b-M13_ANKYLOSPON	Ankylosing Spondylitis	CD99L2	Inverse variance weighted	4	0.218276	0.22612	0.334389	-0.224919	0.661471	1.24393	0.798581	1.93764
10539_30_CD99L2_C99L2	finn-b-M13_ANKYLOSPON	Ankylosing Spondylitis	CD99L2	Simple mode	4	0.235692	0.325345	0.521185	-0.401985	0.873368	1.26578	0.668991	2.39496
10539_30_CD99L2_C99L2	finn-b-M13_ANKYLOSPON	Ankylosing Spondylitis	CD99L2	Weighted mode	4	0.273248	0.239494	0.336726	-0.19616	0.742655	1.31423	0.821881	2.10151
10546_2_TSPEAR_TSEAR	finn-b-M13_ANKYLOSPON	Ankylosing Spondylitis	TSPEAR	MR Egger	5	-1.06108	2.00278	0.632952	-4.98654	2.86437	0.34608	0.00682926	17.538
10546_2_TSPEAR_TSEAR	finn-b-M13_ANKYLOSPON	Ankylosing Spondylitis	TSPEAR	Weighted median	5	0.178975	0.18085	0.322354	-0.175491	0.533442	1.19599	0.839045	1.70479
10546_2_TSPEAR_TSEAR	finn-b-M13_ANKYLOSPON	Ankylosing Spondylitis	TSPEAR	Inverse variance weighted	5	0.184521	0.739851	0.803049	-1.26559	1.63463	1.20264	0.282074	5.12755
10546_2_TSPEAR_TSEAR	finn-b-M13_ANKYLOSPON	Ankylosing Spondylitis	TSPEAR	Simple mode	5	0.319428	0.310119	0.361206	-0.288405	0.927261	1.37634	0.749458	2.52758
10546_2_TSPEAR_TSEAR	finn-b-M13_ANKYLOSPON	Ankylosing Spondylitis	TSPEAR	Weighted mode	5	0.201111	0.199679	0.370834	-0.190261	0.592482	1.22276	0.826743	1.80847
10550_37_BMPR1B_BMP_RIB	finn-b-M13_ANKYLOSPON	Ankylosing Spondylitis	BMPR1B	MR Egger	4	0.668118	2.48701	0.813378	-4.20642	5.54266	1.95056	0.0148996	255.356
10550_37_BMPR1B_BMP_RIB	finn-b-M13_ANKYLOSPON	Ankylosing Spondylitis	BMPR1B	Weighted median	4	0.161593	0.211145	0.444082	-0.25225	0.575436	1.17538	0.77705	1.77791
10550_37_BMPR1B_BMP_RIB	finn-b-M13_ANKYLOSPON	Ankylosing Spondylitis	BMPR1B	Inverse variance weighted	4	-0.266634	0.596053	0.654635	-1.4349	0.90163	0.765953	0.238139	2.46362
10550_37_BMPR1B_BMP_RIB	finn-b-M13_ANKYLOSPON	Ankylosing Spondylitis	BMPR1B	Simple mode	4	-0.045736	0.328761	0.898172	-0.690107	0.598635	0.955294	0.501522	1.81963
10550_37_BMPR1B_BMP_RIB	finn-b-M13_ANKYLOSPON	Ankylosing Spondylitis	BMPR1B	Weighted mode	4	0.178316	0.202391	0.443167	-0.218371	0.575003	1.1952	0.803827	1.77714
10551_7_LAT_LAT	finn-b-M13_ANKYLOSPON	Ankylosing Spondylitis	LAT	MR Egger	4	-0.0829487	1.22448	0.952154	-2.48294	2.31704	0.920398	0.0834975	10.1456
10551_7_LAT_LAT	finn-b-M13_ANKYLOSPON	Ankylosing Spondylitis	LAT	Weighted median	4	-0.0706713	0.287628	0.805912	-0.634422	0.49308	0.931768	0.530242	1.63735
10551_7_LAT_LAT	finn-b-M13_ANKYLOSPON	Ankylosing Spondylitis	LAT	Inverse variance weighted	4	-0.305384	0.545768	0.575787	-1.37509	0.764321	0.73684	0.252817	2.14754
10551_7_LAT_LAT	finn-b-M13_ANKYLOSPON	Ankylosing Spondylitis	LAT	Simple mode	4	0.391095	0.558471	0.534166	-0.703508	1.4857	1.4786	0.494846	4.41805
10551_7_LAT_LAT	finn-b-M13_ANKYLOSPON	Ankylosing Spondylitis	LAT	Weighted mode	4	-0.0164603	0.302978	0.960089	-0.610298	0.577377	0.983674	0.543189	1.78136
10552_88_KLRC4_NKG2F	finn-b-M13_ANKYLOSPON	Ankylosing Spondylitis	KLRC4	MR Egger	3	0.643195	3.14454	0.871555	-5.5201	6.80649	1.90255	0.00400544	903.696
10552_88_KLRC4_NKG2F	finn-b-M13_ANKYLOSPON	Ankylosing Spondylitis	KLRC4	Weighted median	3	0.421957	0.397093	0.287956	-0.356345	1.20026	1.52494	0.700231	3.32098
10552_88_KLRC4_NKG2F	finn-b-M13_ANKYLOSPON	Ankylosing Spondylitis	KLRC4	Inverse variance weighted	3	0.390385	0.350434	0.265278	-0.296467	1.07724	1.47755	0.74344	2.93655
10552_88_KLRC4_NKG2F	finn-b-M13_ANKYLOSPON	Ankylosing Spondylitis	KLRC4	Simple mode	3	0.452757	0.488182	0.45161	-0.50408	1.40959	1.57264	0.604061	4.09429
10552_88_KLRC4_NKG2F	finn-b-M13_ANKYLOSPON	Ankylosing Spondylitis	KLRC4	Weighted mode	3	0.466975	0.44473	0.403874	-0.404696	1.33865	1.59516	0.66718	3.81387
10557_6_TEX29_TEX29	finn-b-M13_ANKYLOSPON	Ankylosing Spondylitis	TEX29	MR Egger	9	-1.44853	1.32323	0.309885	-4.04206	1.14501	0.234916	0.0175612	3.14248
10557_6_TEX29_TEX29	finn-b-M13_ANKYLOSPON	Ankylosing Spondylitis	TEX29	Weighted median	9	0.12552	0.143101	0.380409	-0.154958	0.405997	1.13374	0.856451	1.5008
10557_6_TEX29_TEX29	finn-b-M13_ANKYLOSPON	Ankylosing Spondylitis	TEX29	Inverse variance weighted	9	0.37691	0.653324	0.563999	-0.903606	1.65743	1.45777	0.405106	5.24579
10557_6_TEX29_TEX29	finn-b-M13_ANKYLOSPON	Ankylosing Spondylitis	TEX29	Simple mode	9	0.52973	0.319738	0.136157	-0.0969557	1.15642	1.69847	0.907596	3.17852
10557_6_TEX29_TEX29	finn-b-M13_ANKYLOSPON	Ankylosing Spondylitis	TEX29	Weighted mode	9	0.140448	0.143336	0.355857	-0.14049	0.421386	1.15079	0.868932	1.52407
10558_26_PCDH9_PCDH9	finn-b-M13_ANKYLOSPON	Ankylosing Spondylitis	PCDH9	MR Egger	18	-0.0147255	0.183966	0.937194	-0.375299	0.345848	0.985382	0.687084	1.41319
10558_26_PCDH9_PCDH9	finn-b-M13_ANKYLOSPON	Ankylosing Spondylitis	PCDH9	Weighted median	18	0.0789478	0.130042	0.54379	-0.175935	0.333831	1.08215	0.838672	1.39631
10558_26_PCDH9_PCDH9	finn-b-M13_ANKYLOSPON	Ankylosing Spondylitis	PCDH9	Inverse variance weighted	18	0.00448482	0.0981425	0.963552	-0.187874	0.196844	1.00449	0.828719	1.21755
10558_26_PCDH9_PCDH9	finn-b-M13_ANKYLOSPON	Ankylosing Spondylitis	PCDH9	Simple mode	18	0.156827	0.19531	0.433078	-0.22598	0.539634	1.16979	0.797734	1.71538
10558_26_PCDH9_PCDH9	finn-b-M13_ANKYLOSPON	Ankylosing Spondylitis	PCDH9	Weighted mode	18	0.0371127	0.123477	0.767392	-0.204903	0.279128	1.03781	0.814727	1.32198
10560_1_ITM2C_ITM2C	finn-b-M13_ANKYLOSPON	Ankylosing Spondylitis	ITM2C	MR Egger	3	0.719622	1.15046	0.644152	-1.53528	2.97452	2.05366	0.215395	19.5803
10560_1_ITM2C_ITM2C	finn-b-M13_ANKYLOSPON	Ankylosing Spondylitis	ITM2C	Weighted median	3	0.54788	0.384737	0.154435	-0.206204	1.30196	1.72958	0.813667	3.67651
10560_1_ITM2C_ITM2C	finn-b-M13_ANKYLOSPON	Ankylosing Spondylitis	ITM2C	Inverse variance weighted	3	0.547968	0.348544	0.115913	-0.135179	1.23111	1.72973	0.873559	3.42505
10560_1_ITM2C_ITM2C	finn-b-M13_ANKYLOSPON	Ankylosing Spondylitis	ITM2C	Simple mode	3	0.59994	0.4716	0.331225	-0.324395	1.52428	1.82201	0.722965	4.59181
10560_1_ITM2C_ITM2C	finn-b-M13_ANKYLOSPON	Ankylosing Spondylitis	ITM2C	Weighted mode	3	0.51141	0.43475	0.360516	-0.340701	1.36352	1.66764	0.711271	3.90993
10561_5_PGLYRP3_PGRP_I_alpha	finn-b-M13_ANKYLOSPON	Ankylosing Spondylitis	PGLYRP3	MR Egger	6	-0.754929	1.34507	0.604575	-3.39126	1.8814	0.470044	0.0336663	6.56268
10561_5_PGLYRP3_PGRP_I_alpha	finn-b-M13_ANKYLOSPON	Ankylosing Spondylitis	PGLYRP3	Weighted median	6	0.188467	0.223222	0.398499	-0.249048	0.625982	1.2074	0.779543	1.87008
10561_5_PGLYRP3_PGRP_I_alpha	finn-b-M13_ANKYLOSPON	Ankylosing Spondylitis	PGLYRP3	Inverse variance weighted	6	-0.12239	0.522016	0.81463	-1.14554	0.900761	0.884803	0.318052	2.46147
10561_5_PGLYRP3_PGRP_I_alpha	finn-b-M13_ANKYLOSPON	Ankylosing Spondylitis	PGLYRP3	Simple mode	6	0.457763	0.407529	0.312346	-0.340995	1.25652	1.58053	0.711062	3.51318
10561_5_PGLYRP3_PGRP_I_alpha	finn-b-M13_ANKYLOSPON	Ankylosing Spondylitis	PGLYRP3	Weighted mode	6	0.226086	0.214746	0.340624	-0.194815	0.646988	1.25368	0.822987	1.90978
10565_19_SLITRK3_SLIK3	finn-b-M13_ANKYLOSPON	Ankylosing Spondylitis	SLITRK3	MR Egger	23	0.206853	0.340486	0.550018	-0.460499	0.874204	1.2298	0.630968	2.39697
10565_19_SLITRK3_SLIK3	finn-b-M13_ANKYLOSPON	Ankylosing Spondylitis	SLITRK3	Weighted median	23	0.297064	0.196107	0.129821	-0.0873054	0.681433	1.3459	0.916397	1.97671
10565_19_SLITRK3_SLIK3	finn-b-M13_ANKYLOSPON	Ankylosing Spondylitis	SLITRK3	Inverse variance weighted	23	0.0736045	0.139686	0.598243	-0.20018	0.347389	1.07638	0.818584	1.41537
10565_19_SLITRK3_SLIK3	finn-b-M13_ANKYLOSPON	Ankylosing Spondylitis	SLITRK3	Simple mode	23	0.534759	0.330242	0.119631	-0.112515	1.18203	1.70704	0.893584	3.261
10565_19_SLITRK3_SLIK3	finn-b-M13_ANKYLOSPON	Ankylosing Spondylitis	SLITRK3	Weighted mode	23	0.469257	0.299864	0.131878	-0.118476	1.05699	1.59881	0.888273	2.8777
10569_28_SCGB1A1_Urinary_protein_1	finn-b-M13_ANKYLOSPON	Ankylosing Spondylitis	SCGB1A1	MR Egger	9	-0.213708	0.196658	0.313169	-0.599158	0.171743	0.807585	0.549274	1.18737
10569_28_SCGB1A1_Urinary_protein_1	finn-b-M13_ANKYLOSPON	Ankylosing Spondylitis	SCGB1A1	Weighted median	9	-0.101426	0.126111	0.421249	-0.348604	0.145752	0.903548	0.705673	1.15691
10569_28_SCGB1A1_Urinary_protein_1	finn-b-M13_ANKYLOSPON	Ankylosing Spondylitis	SCGB1A1	Inverse variance weighted	9	-0.041894	0.110278	0.704024	-0.258039	0.174251	0.958971	0.772565	1.19035
10569_28_SCGB1A1_Urinary_protein_1	finn-b-M13_ANKYLOSPON	Ankylosing Spondylitis	SCGB1A1	Simple mode	9	-0.00847435	0.22989	0.971498	-0.459059	0.44211	0.991561	0.631878	1.55599
10569_28_SCGB1A1_Urinary_protein_1	finn-b-M13_ANKYLOSPON	Ankylosing Spondylitis	SCGB1A1	Weighted mode	9	-0.0979343	0.122421	0.446823	-0.337879	0.14201	0.906708	0.713282	1.15259
10571_14_MGAT1_MGAT1	finn-b-M13_ANKYLOSPON	Ankylosing Spondylitis	MGAT1	MR Egger	3	3.35917	4.86965	0.615572	-6.18535	12.9037	28.7652	0.00205939	401786
10571_14_MGAT1_MGAT1	finn-b-M13_ANKYLOSPON	Ankylosing Spondylitis	MGAT1	Weighted median	3	0.210982	0.453984	0.642121	-0.678826	1.10079	1.23489	0.507212	3.00654
10571_14_MGAT1_MGAT1	finn-b-M13_ANKYLOSPON	Ankylosing Spondylitis	MGAT1	Inverse variance weighted	3	0.278799	0.398151	0.483781	-0.501577	1.05918	1.32154	0.605575	2.88399
10571_14_MGAT1_MGAT1	finn-b-M13_ANKYLOSPON	Ankylosing Spondylitis	MGAT1	Simple mode	3	-0.0376251	0.621115	0.957205	-1.25501	1.17976	0.963074	0.285073	3.25359
10571_14_MGAT1_MGAT1	finn-b-M13_ANKYLOSPON	Ankylosing Spondylitis	MGAT1	Weighted mode	3	0.585483	0.546485	0.396147	-0.485628	1.65659	1.79586	0.615311	5.24143
10572_65_CST8_CST8	finn-b-M13_ANKYLOSPON	Ankylosing Spondylitis	CST8	MR Egger	10	-0.166705	0.134527	0.250392	-0.430378	0.096967	0.846449	0.650263	1.10182
10572_65_CST8_CST8	finn-b-M13_ANKYLOSPON	Ankylosing Spondylitis	CST8	Weighted median	10	0.0534917	0.121417	0.65953	-0.184486	0.291469	1.05495	0.831532	1.33839
10572_65_CST8_CST8	finn-b-M13_ANKYLOSPON	Ankylosing Spondylitis	CST8	Inverse variance weighted	10	-0.0518454	0.107368	0.629184	-0.262287	0.158596	0.949476	0.769291	1.17186
10572_65_CST8_CST8	finn-b-M13_ANKYLOSPON	Ankylosing Spondylitis	CST8	Simple mode	10	0.208457	0.245906	0.418572	-0.273518	0.690432	1.23178	0.760698	1.99458
10572_65_CST8_CST8	finn-b-M13_ANKYLOSPON	Ankylosing Spondylitis	CST8	Weighted mode	10	-0.0541138	0.115717	0.65116	-0.28092	0.172692	0.947324	0.755089	1.1885
10574_10_AXL_AXL	finn-b-M13_ANKYLOSPON	Ankylosing Spondylitis	AXL	MR Egger	7	0.0477386	0.203526	0.823855	-0.351173	0.44665	1.0489	0.703862	1.56307
10574_10_AXL_AXL	finn-b-M13_ANKYLOSPON	Ankylosing Spondylitis	AXL	Weighted median	7	0.081402	0.139942	0.560779	-0.192884	0.355688	1.08481	0.824578	1.42716
10574_10_AXL_AXL	finn-b-M13_ANKYLOSPON	Ankylosing Spondylitis	AXL	Inverse variance weighted	7	0.0890034	0.119044	0.454669	-0.144322	0.322329	1.09308	0.865609	1.38034
10574_10_AXL_AXL	finn-b-M13_ANKYLOSPON	Ankylosing Spondylitis	AXL	Simple mode	7	0.0669144	0.20424	0.754325	-0.333397	0.467226	1.0692	0.716486	1.59556
10574_10_AXL_AXL	finn-b-M13_ANKYLOSPON	Ankylosing Spondylitis	AXL	Weighted mode	7	0.0782361	0.147901	0.61581	-0.211649	0.368122	1.08138	0.809248	1.44502
10575_31_PUF60_PUF60	finn-b-M13_ANKYLOSPON	Ankylosing Spondylitis	PUF60	MR Egger	4	-7.17405	6.45364	0.38202	-19.8232	5.47509	0.000766215	2.45981e-09	238.671
10575_31_PUF60_PUF60	finn-b-M13_ANKYLOSPON	Ankylosing Spondylitis	PUF60	Weighted median	4	0.000335751	0.408702	0.999345	-0.800721	0.801392	1.00034	0.449005	2.22864
10575_31_PUF60_PUF60	finn-b-M13_ANKYLOSPON	Ankylosing Spondylitis	PUF60	Inverse variance weighted	4	1.79116	2.6861	0.504883	-3.47359	7.05592	5.99642	0.0310054	1159.71
10575_31_PUF60_PUF60	finn-b-M13_ANKYLOSPON	Ankylosing Spondylitis	PUF60	Simple mode	4	-0.123958	0.44293	0.797772	-0.992102	0.744185	0.883417	0.370797	2.10473
10575_31_PUF60_PUF60	finn-b-M13_ANKYLOSPON	Ankylosing Spondylitis	PUF60	Weighted mode	4	-0.0094694	0.400923	0.98264	-0.795279	0.77634	0.990575	0.451455	2.1735
10580_14_SFTA2_SFTA2	finn-b-M13_ANKYLOSPON	Ankylosing Spondylitis	SFTA2	MR Egger	4	-0.902165	1.7178	0.651868	-4.26906	2.46473	0.40569	0.013995	11.7603
10580_14_SFTA2_SFTA2	finn-b-M13_ANKYLOSPON	Ankylosing Spondylitis	SFTA2	Weighted median	4	0.301145	0.253791	0.235391	-0.196286	0.798576	1.35141	0.821777	2.22237
10580_14_SFTA2_SFTA2	finn-b-M13_ANKYLOSPON	Ankylosing Spondylitis	SFTA2	Inverse variance weighted	4	0.383858	0.236839	0.10507	-0.0803463	0.848062	1.46794	0.922797	2.33512
10580_14_SFTA2_SFTA2	finn-b-M13_ANKYLOSPON	Ankylosing Spondylitis	SFTA2	Simple mode	4	0.366814	0.32434	0.340315	-0.268893	1.00252	1.44313	0.764225	2.72514
10580_14_SFTA2_SFTA2	finn-b-M13_ANKYLOSPON	Ankylosing Spondylitis	SFTA2	Weighted mode	4	0.304877	0.275373	0.349028	-0.234854	0.844607	1.35646	0.790686	2.32706
10582_36_POMK_SG196	finn-b-M13_ANKYLOSPON	Ankylosing Spondylitis	POMK	MR Egger	6	-0.603926	1.37317	0.682798	-3.29535	2.0875	0.546661	0.0370551	8.0647
10582_36_POMK_SG196	finn-b-M13_ANKYLOSPON	Ankylosing Spondylitis	POMK	Weighted median	6	0.18767	0.205275	0.360592	-0.214669	0.59001	1.20644	0.806808	1.80401
10582_36_POMK_SG196	finn-b-M13_ANKYLOSPON	Ankylosing Spondylitis	POMK	Inverse variance weighted	6	-0.160432	0.478069	0.737186	-1.09745	0.776584	0.851776	0.333722	2.17403
10582_36_POMK_SG196	finn-b-M13_ANKYLOSPON	Ankylosing Spondylitis	POMK	Simple mode	6	0.152779	0.390732	0.711898	-0.613056	0.918614	1.16507	0.541693	2.50581
10582_36_POMK_SG196	finn-b-M13_ANKYLOSPON	Ankylosing Spondylitis	POMK	Weighted mode	6	0.190113	0.212402	0.411766	-0.226195	0.606421	1.20939	0.797562	1.83386
10584_7_NDUFS4_NDUS4	finn-b-M13_ANKYLOSPON	Ankylosing Spondylitis	NDUFS4	MR Egger	23	0.0405033	0.0778066	0.608116	-0.111998	0.193004	1.04133	0.894046	1.21289
10584_7_NDUFS4_NDUS4	finn-b-M13_ANKYLOSPON	Ankylosing Spondylitis	NDUFS4	Weighted median	23	0.143746	0.0842221	0.0878692	-0.0213295	0.308821	1.15459	0.978896	1.36182
10584_7_NDUFS4_NDUS4	finn-b-M13_ANKYLOSPON	Ankylosing Spondylitis	NDUFS4	Inverse variance weighted	23	0.125132	0.0585095	0.0324636	0.010453	0.23981	1.1333	1.01051	1.27101
10584_7_NDUFS4_NDUS4	finn-b-M13_ANKYLOSPON	Ankylosing Spondylitis	NDUFS4	Simple mode	23	0.162597	0.116466	0.176618	-0.0656768	0.390872	1.17656	0.936433	1.47827
10584_7_NDUFS4_NDUS4	finn-b-M13_ANKYLOSPON	Ankylosing Spondylitis	NDUFS4	Weighted mode	23	0.135597	0.105216	0.210876	-0.0706273	0.341821	1.14522	0.931809	1.40751
10600_24_CLGN_CLGN	finn-b-M13_ANKYLOSPON	Ankylosing Spondylitis	CLGN	MR Egger	12	-0.273731	0.154277	0.106411	-0.576114	0.0286527	0.760537	0.562078	1.02907
10600_24_CLGN_CLGN	finn-b-M13_ANKYLOSPON	Ankylosing Spondylitis	CLGN	Weighted median	12	-0.132712	0.111158	0.232516	-0.350583	0.0851581	0.875717	0.704278	1.08889
10600_24_CLGN_CLGN	finn-b-M13_ANKYLOSPON	Ankylosing Spondylitis	CLGN	Inverse variance weighted	12	-0.178737	0.0918458	0.0516479	-0.358755	0.00128064	0.836326	0.698545	1.00128
10600_24_CLGN_CLGN	finn-b-M13_ANKYLOSPON	Ankylosing Spondylitis	CLGN	Simple mode	12	-0.0696788	0.200936	0.735306	-0.463514	0.324156	0.932693	0.629069	1.38286
10600_24_CLGN_CLGN	finn-b-M13_ANKYLOSPON	Ankylosing Spondylitis	CLGN	Weighted mode	12	-0.142002	0.10457	0.20168	-0.34696	0.0629562	0.86762	0.706834	1.06498
10603_1_HTN3_HIS3	finn-b-M13_ANKYLOSPON	Ankylosing Spondylitis	HTN3	MR Egger	14	-0.0132158	0.228325	0.954796	-0.460733	0.434301	0.986871	0.630821	1.54388
10603_1_HTN3_HIS3	finn-b-M13_ANKYLOSPON	Ankylosing Spondylitis	HTN3	Weighted median	14	-0.0593688	0.154443	0.700679	-0.362078	0.24334	0.942359	0.696228	1.2755
10603_1_HTN3_HIS3	finn-b-M13_ANKYLOSPON	Ankylosing Spondylitis	HTN3	Inverse variance weighted	14	-0.135657	0.111525	0.223839	-0.354247	0.082932	0.873142	0.701702	1.08647
10603_1_HTN3_HIS3	finn-b-M13_ANKYLOSPON	Ankylosing Spondylitis	HTN3	Simple mode	14	-0.0496506	0.209357	0.816231	-0.459991	0.36069	0.951562	0.631289	1.43432
10603_1_HTN3_HIS3	finn-b-M13_ANKYLOSPON	Ankylosing Spondylitis	HTN3	Weighted mode	14	-0.0599925	0.150545	0.696727	-0.35506	0.235075	0.941772	0.701131	1.265
10605_22_APMAP_APMAP	finn-b-M13_ANKYLOSPON	Ankylosing Spondylitis	APMAP	MR Egger	4	0.318199	0.990115	0.778403	-1.62243	2.25882	1.37465	0.197419	9.57182
10605_22_APMAP_APMAP	finn-b-M13_ANKYLOSPON	Ankylosing Spondylitis	APMAP	Weighted median	4	0.457986	0.325485	0.159401	-0.179964	1.09594	1.58089	0.8353	2.99198
10605_22_APMAP_APMAP	finn-b-M13_ANKYLOSPON	Ankylosing Spondylitis	APMAP	Inverse variance weighted	4	0.289929	0.277945	0.296893	-0.254842	0.834701	1.33633	0.775039	2.30412
10605_22_APMAP_APMAP	finn-b-M13_ANKYLOSPON	Ankylosing Spondylitis	APMAP	Simple mode	4	0.585786	0.489143	0.317077	-0.372935	1.54451	1.7964	0.68871	4.68566
10605_22_APMAP_APMAP	finn-b-M13_ANKYLOSPON	Ankylosing Spondylitis	APMAP	Weighted mode	4	0.575403	0.481274	0.317748	-0.367895	1.5187	1.77785	0.69219	4.56629
10606_34_TOR1AIP1_TOIP1	finn-b-M13_ANKYLOSPON	Ankylosing Spondylitis	TOR1AIP1	MR Egger	4	0.0924269	0.85146	0.923468	-1.57643	1.76129	1.09683	0.206711	5.81993
10606_34_TOR1AIP1_TOIP1	finn-b-M13_ANKYLOSPON	Ankylosing Spondylitis	TOR1AIP1	Weighted median	4	0.183672	0.354619	0.6045	-0.511382	0.878725	1.20162	0.599666	2.40783
10606_34_TOR1AIP1_TOIP1	finn-b-M13_ANKYLOSPON	Ankylosing Spondylitis	TOR1AIP1	Inverse variance weighted	4	0.26732	0.406281	0.510559	-0.528992	1.06363	1.30646	0.589199	2.89687
10606_34_TOR1AIP1_TOIP1	finn-b-M13_ANKYLOSPON	Ankylosing Spondylitis	TOR1AIP1	Simple mode	4	-0.200319	0.638607	0.774309	-1.45199	1.05135	0.818469	0.234104	2.86152
10606_34_TOR1AIP1_TOIP1	finn-b-M13_ANKYLOSPON	Ankylosing Spondylitis	TOR1AIP1	Weighted mode	4	-0.239358	0.393041	0.58555	-1.00972	0.531003	0.787133	0.364321	1.70064
10608_9_HTN1_HIS1	finn-b-M13_ANKYLOSPON	Ankylosing Spondylitis	HTN1	MR Egger	3	1.00354	0.743113	0.405774	-0.452963	2.46004	2.72792	0.635741	11.7053
10608_9_HTN1_HIS1	finn-b-M13_ANKYLOSPON	Ankylosing Spondylitis	HTN1	Weighted median	3	0.0298097	0.390953	0.939221	-0.736458	0.796077	1.03026	0.478807	2.21683
10608_9_HTN1_HIS1	finn-b-M13_ANKYLOSPON	Ankylosing Spondylitis	HTN1	Inverse variance weighted	3	0.00561322	0.380986	0.988245	-0.741119	0.752346	1.00563	0.47658	2.12197
10608_9_HTN1_HIS1	finn-b-M13_ANKYLOSPON	Ankylosing Spondylitis	HTN1	Simple mode	3	-0.388435	0.603447	0.585733	-1.57119	0.794321	0.678117	0.207797	2.21294
10608_9_HTN1_HIS1	finn-b-M13_ANKYLOSPON	Ankylosing Spondylitis	HTN1	Weighted mode	3	0.188726	0.520182	0.751503	-0.830831	1.20828	1.20771	0.435687	3.34773
10612_18_PLOD3_PLOD3	finn-b-M13_ANKYLOSPON	Ankylosing Spondylitis	PLOD3	MR Egger	10	0.209258	0.273739	0.466552	-0.327272	0.745787	1.23276	0.720888	2.1081
10612_18_PLOD3_PLOD3	finn-b-M13_ANKYLOSPON	Ankylosing Spondylitis	PLOD3	Weighted median	10	0.106949	0.249102	0.667677	-0.38129	0.595188	1.11288	0.68298	1.81337
10612_18_PLOD3_PLOD3	finn-b-M13_ANKYLOSPON	Ankylosing Spondylitis	PLOD3	Inverse variance weighted	10	0.0889217	0.189918	0.639634	-0.283318	0.461161	1.093	0.75328	1.58591
10612_18_PLOD3_PLOD3	finn-b-M13_ANKYLOSPON	Ankylosing Spondylitis	PLOD3	Simple mode	10	-0.455941	0.409148	0.293995	-1.25787	0.345989	0.633851	0.284258	1.41339
10612_18_PLOD3_PLOD3	finn-b-M13_ANKYLOSPON	Ankylosing Spondylitis	PLOD3	Weighted mode	10	0.162614	0.276992	0.571586	-0.38029	0.705519	1.17658	0.683663	2.0249
10615_18_MPZ_MYP0	finn-b-M13_ANKYLOSPON	Ankylosing Spondylitis	MPZ	MR Egger	20	-0.096487	0.153839	0.538406	-0.398011	0.205037	0.908022	0.671655	1.22757
10615_18_MPZ_MYP0	finn-b-M13_ANKYLOSPON	Ankylosing Spondylitis	MPZ	Weighted median	20	0.0786008	0.130445	0.546803	-0.177072	0.334274	1.08177	0.837719	1.39693
10615_18_MPZ_MYP0	finn-b-M13_ANKYLOSPON	Ankylosing Spondylitis	MPZ	Inverse variance weighted	20	0.0616088	0.0898812	0.493062	-0.114558	0.237776	1.06355	0.89176	1.26842
10615_18_MPZ_MYP0	finn-b-M13_ANKYLOSPON	Ankylosing Spondylitis	MPZ	Simple mode	20	-0.085609	0.233813	0.718303	-0.543882	0.372664	0.917953	0.58049	1.4516
10615_18_MPZ_MYP0	finn-b-M13_ANKYLOSPON	Ankylosing Spondylitis	MPZ	Weighted mode	20	0.0575459	0.146421	0.698683	-0.22944	0.344532	1.05923	0.794979	1.41133
10618_190_LRP2_megalin	finn-b-M13_ANKYLOSPON	Ankylosing Spondylitis	LRP2	MR Egger	3	-2.58518	4.73179	0.68167	-11.8595	6.68913	0.0753823	7.07112e-06	803.619
10618_190_LRP2_megalin	finn-b-M13_ANKYLOSPON	Ankylosing Spondylitis	LRP2	Weighted median	3	0.273303	0.302056	0.365567	-0.318726	0.865332	1.3143	0.727074	2.37579
10618_190_LRP2_megalin	finn-b-M13_ANKYLOSPON	Ankylosing Spondylitis	LRP2	Inverse variance weighted	3	0.926384	1.38121	0.502408	-1.78078	3.63355	2.52536	0.168506	37.8469
10618_190_LRP2_megalin	finn-b-M13_ANKYLOSPON	Ankylosing Spondylitis	LRP2	Simple mode	3	0.0980571	0.355847	0.808747	-0.599402	0.795517	1.10303	0.54914	2.21559
10618_190_LRP2_megalin	finn-b-M13_ANKYLOSPON	Ankylosing Spondylitis	LRP2	Weighted mode	3	0.271856	0.302224	0.463309	-0.320502	0.864214	1.3124	0.725784	2.37314
10620_21_MSMB_PSP_94	finn-b-M13_ANKYLOSPON	Ankylosing Spondylitis	MSMB	MR Egger	18	-0.0927122	0.100972	0.372149	-0.290617	0.105192	0.911456	0.747802	1.11092
10620_21_MSMB_PSP_94	finn-b-M13_ANKYLOSPON	Ankylosing Spondylitis	MSMB	Weighted median	18	-0.133711	0.0927279	0.149311	-0.315458	0.0480358	0.874843	0.729455	1.04921
10620_21_MSMB_PSP_94	finn-b-M13_ANKYLOSPON	Ankylosing Spondylitis	MSMB	Inverse variance weighted	18	-0.0288739	0.0784809	0.71294	-0.182696	0.124949	0.971539	0.833021	1.13309
10620_21_MSMB_PSP_94	finn-b-M13_ANKYLOSPON	Ankylosing Spondylitis	MSMB	Simple mode	18	0.189531	0.161085	0.255572	-0.126196	0.505258	1.20868	0.881442	1.65741
10620_21_MSMB_PSP_94	finn-b-M13_ANKYLOSPON	Ankylosing Spondylitis	MSMB	Weighted mode	18	-0.0683552	0.0883527	0.449756	-0.241527	0.104816	0.933929	0.785428	1.11051
10621_26_PRR16_PRR16	finn-b-M13_ANKYLOSPON	Ankylosing Spondylitis	PRR16	MR Egger	4	2.08006	1.26893	0.242839	-0.40704	4.56716	8.00494	0.665618	96.2702
10621_26_PRR16_PRR16	finn-b-M13_ANKYLOSPON	Ankylosing Spondylitis	PRR16	Weighted median	4	0.232765	0.339817	0.493363	-0.433277	0.898807	1.26208	0.648381	2.45667
10621_26_PRR16_PRR16	finn-b-M13_ANKYLOSPON	Ankylosing Spondylitis	PRR16	Inverse variance weighted	4	0.0213003	0.585554	0.970982	-1.12639	1.16899	1.02153	0.324203	3.21873
10621_26_PRR16_PRR16	finn-b-M13_ANKYLOSPON	Ankylosing Spondylitis	PRR16	Simple mode	4	0.482354	0.708425	0.544791	-0.906159	1.87087	1.61988	0.404073	6.49393
10621_26_PRR16_PRR16	finn-b-M13_ANKYLOSPON	Ankylosing Spondylitis	PRR16	Weighted mode	4	0.499704	0.332125	0.229491	-0.151262	1.15067	1.64823	0.859623	3.16031
10624_45_SPINK13_ISK13	finn-b-M13_ANKYLOSPON	Ankylosing Spondylitis	SPINK13	Inverse variance weighted	2	0.223084	0.503666	0.657824	-0.764102	1.21027	1.24993	0.465752	3.35439
10627_87_APLP2_APLP2	finn-b-M13_ANKYLOSPON	Ankylosing Spondylitis	APLP2	MR Egger	7	0.0504354	0.402691	0.905209	-0.738839	0.83971	1.05173	0.477668	2.31569
10627_87_APLP2_APLP2	finn-b-M13_ANKYLOSPON	Ankylosing Spondylitis	APLP2	Weighted median	7	-0.0879356	0.253735	0.728919	-0.585256	0.409385	0.91582	0.556963	1.50589
10627_87_APLP2_APLP2	finn-b-M13_ANKYLOSPON	Ankylosing Spondylitis	APLP2	Inverse variance weighted	7	0.0252954	0.206408	0.902463	-0.379264	0.429855	1.02562	0.684365	1.53703
10627_87_APLP2_APLP2	finn-b-M13_ANKYLOSPON	Ankylosing Spondylitis	APLP2	Simple mode	7	-0.104718	0.359929	0.780893	-0.810178	0.600743	0.900579	0.444779	1.82347
10627_87_APLP2_APLP2	finn-b-M13_ANKYLOSPON	Ankylosing Spondylitis	APLP2	Weighted mode	7	-0.113694	0.302782	0.720207	-0.707148	0.479759	0.892531	0.493048	1.61569
10630_5_HTATIP2_HTAI2	finn-b-M13_ANKYLOSPON	Ankylosing Spondylitis	HTATIP2	MR Egger	9	-0.262657	0.196934	0.224052	-0.648648	0.123334	0.769006	0.522752	1.13126
10630_5_HTATIP2_HTAI2	finn-b-M13_ANKYLOSPON	Ankylosing Spondylitis	HTATIP2	Weighted median	9	-0.163387	0.125389	0.192562	-0.409149	0.0823759	0.849263	0.664215	1.08586
10630_5_HTATIP2_HTAI2	finn-b-M13_ANKYLOSPON	Ankylosing Spondylitis	HTATIP2	Inverse variance weighted	9	-0.123728	0.105298	0.239986	-0.330112	0.0826566	0.883621	0.718843	1.08617
10630_5_HTATIP2_HTAI2	finn-b-M13_ANKYLOSPON	Ankylosing Spondylitis	HTATIP2	Simple mode	9	-0.36497	0.233818	0.157167	-0.823254	0.0933141	0.694218	0.439001	1.09781
10630_5_HTATIP2_HTAI2	finn-b-M13_ANKYLOSPON	Ankylosing Spondylitis	HTATIP2	Weighted mode	9	-0.187616	0.136422	0.206327	-0.455003	0.0797699	0.828933	0.634446	1.08304
10643_16_OLFM3_NOE3	finn-b-M13_ANKYLOSPON	Ankylosing Spondylitis	OLFM3	MR Egger	6	-0.211247	0.54337	0.717253	-1.27625	0.853759	0.809574	0.279081	2.34846
10643_16_OLFM3_NOE3	finn-b-M13_ANKYLOSPON	Ankylosing Spondylitis	OLFM3	Weighted median	6	0.283114	0.243399	0.244761	-0.193948	0.760177	1.32726	0.823701	2.13865
10643_16_OLFM3_NOE3	finn-b-M13_ANKYLOSPON	Ankylosing Spondylitis	OLFM3	Inverse variance weighted	6	0.26146	0.208558	0.209965	-0.147312	0.670233	1.29883	0.863024	1.95469
10643_16_OLFM3_NOE3	finn-b-M13_ANKYLOSPON	Ankylosing Spondylitis	OLFM3	Simple mode	6	0.218344	0.341841	0.551105	-0.451664	0.888352	1.24402	0.636568	2.43112
10643_16_OLFM3_NOE3	finn-b-M13_ANKYLOSPON	Ankylosing Spondylitis	OLFM3	Weighted mode	6	0.261279	0.249807	0.343501	-0.228343	0.750901	1.29859	0.795852	2.11891
10647_18_ASCC1_ASCC1	finn-b-M13_ANKYLOSPON	Ankylosing Spondylitis	ASCC1	MR Egger	5	-0.224288	0.61402	0.739138	-1.42777	0.979191	0.799085	0.239844	2.6623
10647_18_ASCC1_ASCC1	finn-b-M13_ANKYLOSPON	Ankylosing Spondylitis	ASCC1	Weighted median	5	0.235597	0.374067	0.528808	-0.497574	0.968767	1.26566	0.608004	2.63469
10647_18_ASCC1_ASCC1	finn-b-M13_ANKYLOSPON	Ankylosing Spondylitis	ASCC1	Inverse variance weighted	5	0.173347	0.325567	0.594417	-0.464764	0.811458	1.18928	0.628283	2.25119
10647_18_ASCC1_ASCC1	finn-b-M13_ANKYLOSPON	Ankylosing Spondylitis	ASCC1	Simple mode	5	0.362569	0.526223	0.528705	-0.668828	1.39397	1.43702	0.512309	4.0308
10647_18_ASCC1_ASCC1	finn-b-M13_ANKYLOSPON	Ankylosing Spondylitis	ASCC1	Weighted mode	5	0.362569	0.513132	0.518813	-0.643169	1.36831	1.43702	0.525624	3.92869
10666_7_GNPTG_GNPTG	finn-b-M13_ANKYLOSPON	Ankylosing Spondylitis	GNPTG	MR Egger	12	0.364141	0.422759	0.409227	-0.464467	1.19275	1.43928	0.62847	3.29613
10666_7_GNPTG_GNPTG	finn-b-M13_ANKYLOSPON	Ankylosing Spondylitis	GNPTG	Weighted median	12	0.0544954	0.137964	0.692844	-0.215913	0.324904	1.05601	0.805805	1.3839
10666_7_GNPTG_GNPTG	finn-b-M13_ANKYLOSPON	Ankylosing Spondylitis	GNPTG	Inverse variance weighted	12	-0.145633	0.343847	0.671901	-0.819574	0.528308	0.864475	0.440619	1.69606
10666_7_GNPTG_GNPTG	finn-b-M13_ANKYLOSPON	Ankylosing Spondylitis	GNPTG	Simple mode	12	0.0524129	0.32182	0.873579	-0.578355	0.683181	1.05381	0.56082	1.98017
10666_7_GNPTG_GNPTG	finn-b-M13_ANKYLOSPON	Ankylosing Spondylitis	GNPTG	Weighted mode	12	0.0524129	0.143949	0.72268	-0.229727	0.334553	1.05381	0.79475	1.39732
10672_75_SFTPB_SP_B	finn-b-M13_ANKYLOSPON	Ankylosing Spondylitis	SFTPB	MR Egger	8	0.168242	0.164659	0.346314	-0.154491	0.490974	1.18322	0.856852	1.63391
10672_75_SFTPB_SP_B	finn-b-M13_ANKYLOSPON	Ankylosing Spondylitis	SFTPB	Weighted median	8	0.2136	0.0923473	0.0207225	0.0325989	0.3946	1.23813	1.03314	1.48379
10672_75_SFTPB_SP_B	finn-b-M13_ANKYLOSPON	Ankylosing Spondylitis	SFTPB	Inverse variance weighted	8	0.23547	0.090171	0.00901809	0.0587345	0.412205	1.2655	1.06049	1.51014
10672_75_SFTPB_SP_B	finn-b-M13_ANKYLOSPON	Ankylosing Spondylitis	SFTPB	Simple mode	8	-0.071804	0.332832	0.835345	-0.724155	0.580547	0.930713	0.484734	1.78702
10672_75_SFTPB_SP_B	finn-b-M13_ANKYLOSPON	Ankylosing Spondylitis	SFTPB	Weighted mode	8	0.216614	0.100335	0.0677175	0.019957	0.413271	1.24186	1.02016	1.51175
10675_223_TMX2_TMX2	finn-b-M13_ANKYLOSPON	Ankylosing Spondylitis	TMX2	MR Egger	7	-0.415217	1.08397	0.717426	-2.5398	1.70937	0.660197	0.0788821	5.52546
10675_223_TMX2_TMX2	finn-b-M13_ANKYLOSPON	Ankylosing Spondylitis	TMX2	Weighted median	7	0.183088	0.167672	0.274861	-0.14555	0.511726	1.20092	0.864546	1.66817
10675_223_TMX2_TMX2	finn-b-M13_ANKYLOSPON	Ankylosing Spondylitis	TMX2	Inverse variance weighted	7	-0.116365	0.361503	0.747534	-0.824911	0.59218	0.89015	0.438274	1.80793
10675_223_TMX2_TMX2	finn-b-M13_ANKYLOSPON	Ankylosing Spondylitis	TMX2	Simple mode	7	0.331914	0.37025	0.404538	-0.393777	1.0576	1.39363	0.674505	2.87947
10675_223_TMX2_TMX2	finn-b-M13_ANKYLOSPON	Ankylosing Spondylitis	TMX2	Weighted mode	7	0.13541	0.177287	0.473945	-0.212072	0.482893	1.14501	0.808907	1.62076
10677_9_NDUFB4_NDUB4	finn-b-M13_ANKYLOSPON	Ankylosing Spondylitis	NDUFB4	MR Egger	15	-0.0671782	0.31654	0.835222	-0.687597	0.55324	0.935029	0.502783	1.73888
10677_9_NDUFB4_NDUB4	finn-b-M13_ANKYLOSPON	Ankylosing Spondylitis	NDUFB4	Weighted median	15	0.13329	0.0989902	0.178142	-0.0607307	0.327311	1.14258	0.941077	1.38723
10677_9_NDUFB4_NDUB4	finn-b-M13_ANKYLOSPON	Ankylosing Spondylitis	NDUFB4	Inverse variance weighted	15	-0.0352314	0.160196	0.825928	-0.349216	0.278753	0.965382	0.705241	1.32148
10677_9_NDUFB4_NDUB4	finn-b-M13_ANKYLOSPON	Ankylosing Spondylitis	NDUFB4	Simple mode	15	-0.0637115	0.248974	0.801753	-0.551701	0.424278	0.938276	0.575969	1.52849
10677_9_NDUFB4_NDUB4	finn-b-M13_ANKYLOSPON	Ankylosing Spondylitis	NDUFB4	Weighted mode	15	0.0800801	0.0951488	0.414141	-0.106412	0.266572	1.08337	0.899055	1.30548
10693_43_KLRG2_KLRG2	finn-b-M13_ANKYLOSPON	Ankylosing Spondylitis	KLRG2	MR Egger	4	-0.573641	0.346281	0.239449	-1.25235	0.105069	0.56347	0.285832	1.11079
10693_43_KLRG2_KLRG2	finn-b-M13_ANKYLOSPON	Ankylosing Spondylitis	KLRG2	Weighted median	4	-0.121252	0.144829	0.402473	-0.405116	0.162612	0.88581	0.666899	1.17658
10693_43_KLRG2_KLRG2	finn-b-M13_ANKYLOSPON	Ankylosing Spondylitis	KLRG2	Inverse variance weighted	4	-0.0938415	0.164931	0.569374	-0.417107	0.229424	0.910427	0.65895	1.25788
10693_43_KLRG2_KLRG2	finn-b-M13_ANKYLOSPON	Ankylosing Spondylitis	KLRG2	Simple mode	4	0.335564	0.486686	0.540061	-0.618341	1.28947	1.39873	0.538838	3.63086
10693_43_KLRG2_KLRG2	finn-b-M13_ANKYLOSPON	Ankylosing Spondylitis	KLRG2	Weighted mode	4	-0.157155	0.150384	0.372801	-0.451908	0.137598	0.854572	0.636413	1.14751
10695_12_WFDC10B_WF10B	finn-b-M13_ANKYLOSPON	Ankylosing Spondylitis	WFDC10B	Inverse variance weighted	2	-0.347012	1.21253	0.774735	-2.72358	2.02955	0.706797	0.0656394	7.6107
10700_10_IGSF11_IGS11	finn-b-M13_ANKYLOSPON	Ankylosing Spondylitis	IGSF11	MR Egger	3	2.13879	4.49715	0.717387	-6.67562	10.9532	8.48912	0.00126129	57136.2
10700_10_IGSF11_IGS11	finn-b-M13_ANKYLOSPON	Ankylosing Spondylitis	IGSF11	Weighted median	3	-0.388909	0.554751	0.483271	-1.47622	0.698403	0.677796	0.2285	2.01054
10700_10_IGSF11_IGS11	finn-b-M13_ANKYLOSPON	Ankylosing Spondylitis	IGSF11	Inverse variance weighted	3	-0.939658	0.83945	0.262981	-2.58498	0.705665	0.390762	0.0753976	2.02519
10700_10_IGSF11_IGS11	finn-b-M13_ANKYLOSPON	Ankylosing Spondylitis	IGSF11	Simple mode	3	-0.175042	0.688995	0.823187	-1.52547	1.17539	0.839422	0.217518	3.2394
10700_10_IGSF11_IGS11	finn-b-M13_ANKYLOSPON	Ankylosing Spondylitis	IGSF11	Weighted mode	3	-0.161572	0.591222	0.810268	-1.32037	0.997223	0.850805	0.267037	2.71074
10702_1_COL28A1_COSA1	finn-b-M13_ANKYLOSPON	Ankylosing Spondylitis	COL28A1	MR Egger	5	0.547916	1.20982	0.681377	-1.82334	2.91917	1.72964	0.161485	18.5259
10702_1_COL28A1_COSA1	finn-b-M13_ANKYLOSPON	Ankylosing Spondylitis	COL28A1	Weighted median	5	0.292332	0.481458	0.54373	-0.651325	1.23599	1.33955	0.521355	3.44178
10702_1_COL28A1_COSA1	finn-b-M13_ANKYLOSPON	Ankylosing Spondylitis	COL28A1	Inverse variance weighted	5	0.29733	0.37438	0.427083	-0.436455	1.03112	1.34626	0.646324	2.80419
10702_1_COL28A1_COSA1	finn-b-M13_ANKYLOSPON	Ankylosing Spondylitis	COL28A1	Simple mode	5	0.0461706	0.736739	0.953037	-1.39784	1.49018	1.04725	0.247131	4.43789
10702_1_COL28A1_COSA1	finn-b-M13_ANKYLOSPON	Ankylosing Spondylitis	COL28A1	Weighted mode	5	0.114291	0.798207	0.893068	-1.45019	1.67878	1.12108	0.234525	5.35899
10703_203_SUDS3_SDS3	finn-b-M13_ANKYLOSPON	Ankylosing Spondylitis	SUDS3	MR Egger	4	-1.08496	1.9997	0.641806	-5.00436	2.83444	0.337915	0.0067086	17.0209
10703_203_SUDS3_SDS3	finn-b-M13_ANKYLOSPON	Ankylosing Spondylitis	SUDS3	Weighted median	4	0.294286	0.296297	0.320605	-0.286455	0.875028	1.34217	0.750921	2.39894
10703_203_SUDS3_SDS3	finn-b-M13_ANKYLOSPON	Ankylosing Spondylitis	SUDS3	Inverse variance weighted	4	0.0809769	0.577816	0.888547	-1.05154	1.2135	1.08435	0.349398	3.36523
10703_203_SUDS3_SDS3	finn-b-M13_ANKYLOSPON	Ankylosing Spondylitis	SUDS3	Simple mode	4	0.403857	0.453652	0.438922	-0.485301	1.29301	1.49759	0.615512	3.64375
10703_203_SUDS3_SDS3	finn-b-M13_ANKYLOSPON	Ankylosing Spondylitis	SUDS3	Weighted mode	4	0.317723	0.309359	0.379973	-0.28862	0.924067	1.374	0.749297	2.51952
10708_3_GNRH2_GON2	finn-b-M13_ANKYLOSPON	Ankylosing Spondylitis	GNRH2	MR Egger	4	0.326407	0.360417	0.460718	-0.380011	1.03283	1.38598	0.683854	2.80899
10708_3_GNRH2_GON2	finn-b-M13_ANKYLOSPON	Ankylosing Spondylitis	GNRH2	Weighted median	4	0.225426	0.212251	0.288201	-0.190585	0.641437	1.25286	0.826475	1.89921
10708_3_GNRH2_GON2	finn-b-M13_ANKYLOSPON	Ankylosing Spondylitis	GNRH2	Inverse variance weighted	4	0.202969	0.196272	0.30108	-0.181724	0.587662	1.22503	0.833831	1.79978
10708_3_GNRH2_GON2	finn-b-M13_ANKYLOSPON	Ankylosing Spondylitis	GNRH2	Simple mode	4	0.158722	0.352868	0.683364	-0.5329	0.850344	1.17201	0.586901	2.34045
10708_3_GNRH2_GON2	finn-b-M13_ANKYLOSPON	Ankylosing Spondylitis	GNRH2	Weighted mode	4	0.241732	0.218585	0.349488	-0.186693	0.670158	1.27345	0.829698	1.95455
10710_23_ZPBP2_ZPBP2	finn-b-M13_ANKYLOSPON	Ankylosing Spondylitis	ZPBP2	MR Egger	3	-13.143	8.19461	0.354927	-29.2044	2.91844	1.95917e-06	2.07339e-13	18.5125
10710_23_ZPBP2_ZPBP2	finn-b-M13_ANKYLOSPON	Ankylosing Spondylitis	ZPBP2	Weighted median	3	-0.23602	0.621282	0.704026	-1.45373	0.981692	0.789765	0.233697	2.66897
10710_23_ZPBP2_ZPBP2	finn-b-M13_ANKYLOSPON	Ankylosing Spondylitis	ZPBP2	Inverse variance weighted	3	-0.924852	1.35043	0.493434	-3.57169	1.72199	0.39659	0.0281082	5.59565
10710_23_ZPBP2_ZPBP2	finn-b-M13_ANKYLOSPON	Ankylosing Spondylitis	ZPBP2	Simple mode	3	-0.132984	0.87006	0.892548	-1.8383	1.57233	0.875479	0.159087	4.81787
10710_23_ZPBP2_ZPBP2	finn-b-M13_ANKYLOSPON	Ankylosing Spondylitis	ZPBP2	Weighted mode	3	0.0404529	0.605701	0.952827	-1.14672	1.22763	1.04128	0.317677	3.41312
10714_7_ACE_ACE	finn-b-M13_ANKYLOSPON	Ankylosing Spondylitis	ACE	MR Egger	18	-0.269186	0.162634	0.11737	-0.587948	0.0495759	0.764001	0.555466	1.05083
10714_7_ACE_ACE	finn-b-M13_ANKYLOSPON	Ankylosing Spondylitis	ACE	Weighted median	18	-0.167581	0.0915204	0.0670897	-0.346961	0.0117995	0.845709	0.706833	1.01187
10714_7_ACE_ACE	finn-b-M13_ANKYLOSPON	Ankylosing Spondylitis	ACE	Inverse variance weighted	18	-0.115966	0.0853739	0.174358	-0.283299	0.0513665	0.890505	0.753294	1.05271
10714_7_ACE_ACE	finn-b-M13_ANKYLOSPON	Ankylosing Spondylitis	ACE	Simple mode	18	-0.122806	0.183468	0.512254	-0.482404	0.236791	0.884435	0.617297	1.26718
10714_7_ACE_ACE	finn-b-M13_ANKYLOSPON	Ankylosing Spondylitis	ACE	Weighted mode	18	-0.210479	0.0831408	0.0215086	-0.373435	-0.0475226	0.810196	0.688366	0.953589
10716_35_PSMD5_PSMD5	finn-b-M13_ANKYLOSPON	Ankylosing Spondylitis	PSMD5	MR Egger	4	-1.16335	0.807233	0.286253	-2.74553	0.418828	0.312438	0.0642145	1.52018
10716_35_PSMD5_PSMD5	finn-b-M13_ANKYLOSPON	Ankylosing Spondylitis	PSMD5	Weighted median	4	-0.215477	0.309678	0.486546	-0.822445	0.391491	0.806157	0.439356	1.47918
10716_35_PSMD5_PSMD5	finn-b-M13_ANKYLOSPON	Ankylosing Spondylitis	PSMD5	Inverse variance weighted	4	-0.206016	0.309026	0.504987	-0.811706	0.399674	0.81382	0.4441	1.49134
10716_35_PSMD5_PSMD5	finn-b-M13_ANKYLOSPON	Ankylosing Spondylitis	PSMD5	Simple mode	4	0.388077	0.59027	0.557829	-0.768852	1.54501	1.47414	0.463545	4.688
10716_35_PSMD5_PSMD5	finn-b-M13_ANKYLOSPON	Ankylosing Spondylitis	PSMD5	Weighted mode	4	-0.395837	0.313745	0.29625	-1.01078	0.219103	0.673117	0.363936	1.24496
10731_10_HS3ST5_HS3S5	finn-b-M13_ANKYLOSPON	Ankylosing Spondylitis	HS3ST5	MR Egger	6	0.0398168	0.212232	0.860315	-0.376157	0.455791	1.04062	0.686494	1.57742
10731_10_HS3ST5_HS3S5	finn-b-M13_ANKYLOSPON	Ankylosing Spondylitis	HS3ST5	Weighted median	6	0.130378	0.141598	0.357176	-0.147155	0.40791	1.13926	0.863161	1.50367
10731_10_HS3ST5_HS3S5	finn-b-M13_ANKYLOSPON	Ankylosing Spondylitis	HS3ST5	Inverse variance weighted	6	0.155076	0.13124	0.237357	-0.102155	0.412306	1.16775	0.90289	1.5103
10731_10_HS3ST5_HS3S5	finn-b-M13_ANKYLOSPON	Ankylosing Spondylitis	HS3ST5	Simple mode	6	0.433307	0.303049	0.212158	-0.160668	1.02728	1.54235	0.851574	2.79346
10731_10_HS3ST5_HS3S5	finn-b-M13_ANKYLOSPON	Ankylosing Spondylitis	HS3ST5	Weighted mode	6	0.108789	0.140191	0.472837	-0.165986	0.383564	1.11493	0.847058	1.46751
10734_339_GAL3ST2_G3ST2	finn-b-M13_ANKYLOSPON	Ankylosing Spondylitis	GAL3ST2	MR Egger	10	0.0165764	0.543864	0.976432	-1.0494	1.08255	1.01671	0.350148	2.9522
10734_339_GAL3ST2_G3ST2	finn-b-M13_ANKYLOSPON	Ankylosing Spondylitis	GAL3ST2	Weighted median	10	0.147179	0.132192	0.265549	-0.111917	0.406274	1.15856	0.894118	1.50121
10734_339_GAL3ST2_G3ST2	finn-b-M13_ANKYLOSPON	Ankylosing Spondylitis	GAL3ST2	Inverse variance weighted	10	-0.108226	0.226942	0.633441	-0.553033	0.336581	0.897425	0.575203	1.40015
10734_339_GAL3ST2_G3ST2	finn-b-M13_ANKYLOSPON	Ankylosing Spondylitis	GAL3ST2	Simple mode	10	0.220279	0.281078	0.45335	-0.330634	0.771191	1.24642	0.718468	2.16234
10734_339_GAL3ST2_G3ST2	finn-b-M13_ANKYLOSPON	Ankylosing Spondylitis	GAL3ST2	Weighted mode	10	0.131081	0.127657	0.331311	-0.119127	0.381289	1.14006	0.887695	1.46417
10737_96_SERPINB1_Serpin_B1	finn-b-M13_ANKYLOSPON	Ankylosing Spondylitis	SERPINB1	Inverse variance weighted	2	0.33589	0.524251	0.521714	-0.691641	1.36342	1.39919	0.500754	3.90955
10748_216_PCDHB2_PCDB2	finn-b-M13_ANKYLOSPON	Ankylosing Spondylitis	PCDHB2	MR Egger	8	0.59515	1.0234	0.582047	-1.41071	2.60101	1.8133	0.243971	13.4773
10748_216_PCDHB2_PCDB2	finn-b-M13_ANKYLOSPON	Ankylosing Spondylitis	PCDHB2	Weighted median	8	0.220315	0.174532	0.206835	-0.121768	0.562397	1.24647	0.885354	1.75487
10748_216_PCDHB2_PCDB2	finn-b-M13_ANKYLOSPON	Ankylosing Spondylitis	PCDHB2	Inverse variance weighted	8	-0.147897	0.405701	0.715449	-0.943072	0.647277	0.86252	0.38943	1.91033
10748_216_PCDHB2_PCDB2	finn-b-M13_ANKYLOSPON	Ankylosing Spondylitis	PCDHB2	Simple mode	8	0.393288	0.235846	0.139337	-0.0689689	0.855546	1.48185	0.933356	2.35266
10748_216_PCDHB2_PCDB2	finn-b-M13_ANKYLOSPON	Ankylosing Spondylitis	PCDHB2	Weighted mode	8	0.268588	0.172896	0.164257	-0.0702875	0.607463	1.30812	0.932126	1.83577
10752_8_CDYL2_CDYL2	finn-b-M13_ANKYLOSPON	Ankylosing Spondylitis	CDYL2	MR Egger	5	0.297889	0.344884	0.451263	-0.378084	0.973863	1.34701	0.685173	2.64815
10752_8_CDYL2_CDYL2	finn-b-M13_ANKYLOSPON	Ankylosing Spondylitis	CDYL2	Weighted median	5	0.122072	0.202285	0.5462	-0.274406	0.51855	1.12984	0.760023	1.67959
10752_8_CDYL2_CDYL2	finn-b-M13_ANKYLOSPON	Ankylosing Spondylitis	CDYL2	Inverse variance weighted	5	0.0895773	0.180616	0.619926	-0.264429	0.443584	1.09371	0.767644	1.55828
10752_8_CDYL2_CDYL2	finn-b-M13_ANKYLOSPON	Ankylosing Spondylitis	CDYL2	Simple mode	5	-0.0529489	0.349436	0.886895	-0.737843	0.631946	0.948428	0.478144	1.88127
10752_8_CDYL2_CDYL2	finn-b-M13_ANKYLOSPON	Ankylosing Spondylitis	CDYL2	Weighted mode	5	0.128572	0.198107	0.551718	-0.259718	0.516863	1.1372	0.771269	1.67676
10753_31_ADAM7_ADAM7	finn-b-M13_ANKYLOSPON	Ankylosing Spondylitis	ADAM7	MR Egger	3	-0.107324	0.319334	0.793591	-0.733218	0.51857	0.898235	0.480361	1.67962
10753_31_ADAM7_ADAM7	finn-b-M13_ANKYLOSPON	Ankylosing Spondylitis	ADAM7	Weighted median	3	0.140615	0.151476	0.353253	-0.156278	0.437507	1.15098	0.855322	1.54884
10753_31_ADAM7_ADAM7	finn-b-M13_ANKYLOSPON	Ankylosing Spondylitis	ADAM7	Inverse variance weighted	3	0.146633	0.144972	0.311798	-0.137512	0.430778	1.15793	0.871524	1.53845
10753_31_ADAM7_ADAM7	finn-b-M13_ANKYLOSPON	Ankylosing Spondylitis	ADAM7	Simple mode	3	0.526628	0.285799	0.206709	-0.0335388	1.08679	1.69321	0.967017	2.96476
10753_31_ADAM7_ADAM7	finn-b-M13_ANKYLOSPON	Ankylosing Spondylitis	ADAM7	Weighted mode	3	0.0819305	0.161118	0.661636	-0.23386	0.397721	1.08538	0.791473	1.48843
10754_113_PROK2_Prokineticin_2	finn-b-M13_ANKYLOSPON	Ankylosing Spondylitis	PROK2	MR Egger	14	-0.0233414	0.101812	0.822528	-0.222893	0.17621	0.976929	0.8002	1.19269
10754_113_PROK2_Prokineticin_2	finn-b-M13_ANKYLOSPON	Ankylosing Spondylitis	PROK2	Weighted median	14	-0.0328894	0.0820245	0.688442	-0.193657	0.127879	0.967646	0.82394	1.13642
10754_113_PROK2_Prokineticin_2	finn-b-M13_ANKYLOSPON	Ankylosing Spondylitis	PROK2	Inverse variance weighted	14	-0.0297898	0.0732124	0.684084	-0.173286	0.113706	0.97065	0.840897	1.12042
10754_113_PROK2_Prokineticin_2	finn-b-M13_ANKYLOSPON	Ankylosing Spondylitis	PROK2	Simple mode	14	-0.0895541	0.174289	0.615996	-0.431161	0.252053	0.914339	0.649754	1.28666
10754_113_PROK2_Prokineticin_2	finn-b-M13_ANKYLOSPON	Ankylosing Spondylitis	PROK2	Weighted mode	14	-0.033871	0.0849762	0.696662	-0.200424	0.132682	0.966696	0.818383	1.14189
10758_2_KERA_KERA	finn-b-M13_ANKYLOSPON	Ankylosing Spondylitis	KERA	MR Egger	8	0.265127	0.51548	0.62541	-0.745214	1.27547	1.3036	0.474633	3.58037
10758_2_KERA_KERA	finn-b-M13_ANKYLOSPON	Ankylosing Spondylitis	KERA	Weighted median	8	0.168183	0.143048	0.239711	-0.112191	0.448558	1.18315	0.893873	1.56605
10758_2_KERA_KERA	finn-b-M13_ANKYLOSPON	Ankylosing Spondylitis	KERA	Inverse variance weighted	8	-0.0247109	0.291761	0.932504	-0.596563	0.547142	0.975592	0.550701	1.72831
10758_2_KERA_KERA	finn-b-M13_ANKYLOSPON	Ankylosing Spondylitis	KERA	Simple mode	8	0.123344	0.382531	0.756536	-0.626417	0.873105	1.13127	0.534503	2.39433
10758_2_KERA_KERA	finn-b-M13_ANKYLOSPON	Ankylosing Spondylitis	KERA	Weighted mode	8	0.171823	0.14246	0.266951	-0.107398	0.451044	1.18747	0.898168	1.56995
10760_107_GRIA4_GRIA4	finn-b-M13_ANKYLOSPON	Ankylosing Spondylitis	GRIA4	MR Egger	9	-0.272408	1.09929	0.811399	-2.42702	1.88221	0.761544	0.0882992	6.568
10760_107_GRIA4_GRIA4	finn-b-M13_ANKYLOSPON	Ankylosing Spondylitis	GRIA4	Weighted median	9	0.184851	0.241712	0.444415	-0.288904	0.658606	1.20304	0.749084	1.9321
10760_107_GRIA4_GRIA4	finn-b-M13_ANKYLOSPON	Ankylosing Spondylitis	GRIA4	Inverse variance weighted	9	0.0122663	0.458256	0.978645	-0.885916	0.910449	1.01234	0.412336	2.48544
10760_107_GRIA4_GRIA4	finn-b-M13_ANKYLOSPON	Ankylosing Spondylitis	GRIA4	Simple mode	9	-1.25128	1.09567	0.286472	-3.39879	0.896234	0.286139	0.0334138	2.45036
10760_107_GRIA4_GRIA4	finn-b-M13_ANKYLOSPON	Ankylosing Spondylitis	GRIA4	Weighted mode	9	0.343711	0.31152	0.301961	-0.266868	0.954291	1.41017	0.765774	2.59683
10761_5_TMED2_TMED2	finn-b-M13_ANKYLOSPON	Ankylosing Spondylitis	TMED2	MR Egger	3	-4.39275	9.54262	0.725355	-23.0963	14.3108	0.0123667	9.31998e-11	1.64093e+06
10761_5_TMED2_TMED2	finn-b-M13_ANKYLOSPON	Ankylosing Spondylitis	TMED2	Weighted median	3	-1.57938	0.555131	0.00444028	-2.66744	-0.491326	0.206102	0.0694297	0.611815
10761_5_TMED2_TMED2	finn-b-M13_ANKYLOSPON	Ankylosing Spondylitis	TMED2	Inverse variance weighted	3	-1.9535	1.232	0.112824	-4.36823	0.46123	0.141777	0.0126737	1.58602
10761_5_TMED2_TMED2	finn-b-M13_ANKYLOSPON	Ankylosing Spondylitis	TMED2	Simple mode	3	-3.23542	1.39154	0.145631	-5.96283	-0.508007	0.0393437	0.00257262	0.601694
10761_5_TMED2_TMED2	finn-b-M13_ANKYLOSPON	Ankylosing Spondylitis	TMED2	Weighted mode	3	-0.719406	0.564019	0.33025	-1.82488	0.386072	0.487042	0.161236	1.47119
10762_2_KLRG2_KLRG2	finn-b-M13_ANKYLOSPON	Ankylosing Spondylitis	KLRG2	MR Egger	4	0.76915	0.316771	0.135885	0.148278	1.39002	2.15793	1.15984	4.01494
10762_2_KLRG2_KLRG2	finn-b-M13_ANKYLOSPON	Ankylosing Spondylitis	KLRG2	Weighted median	4	0.586146	0.199439	0.00329299	0.195246	0.977046	1.79705	1.21561	2.6566
10762_2_KLRG2_KLRG2	finn-b-M13_ANKYLOSPON	Ankylosing Spondylitis	KLRG2	Inverse variance weighted	4	0.468106	0.180516	0.00951012	0.114294	0.821918	1.59697	1.12108	2.27486
10762_2_KLRG2_KLRG2	finn-b-M13_ANKYLOSPON	Ankylosing Spondylitis	KLRG2	Simple mode	4	0.472814	0.343617	0.262553	-0.200676	1.1463	1.6045	0.818177	3.14654
10762_2_KLRG2_KLRG2	finn-b-M13_ANKYLOSPON	Ankylosing Spondylitis	KLRG2	Weighted mode	4	0.587006	0.205251	0.0645803	0.184713	0.989299	1.7986	1.20287	2.68935
10772_21_CSGALNACT2_CGAT2	finn-b-M13_ANKYLOSPON	Ankylosing Spondylitis	CSGALNACT2	MR Egger	6	1.62043	1.53472	0.350587	-1.38761	4.62847	5.05527	0.249671	102.358
10772_21_CSGALNACT2_CGAT2	finn-b-M13_ANKYLOSPON	Ankylosing Spondylitis	CSGALNACT2	Weighted median	6	0.259781	0.193429	0.179262	-0.11934	0.638903	1.29665	0.887506	1.8944
10772_21_CSGALNACT2_CGAT2	finn-b-M13_ANKYLOSPON	Ankylosing Spondylitis	CSGALNACT2	Inverse variance weighted	6	-0.0756597	0.455718	0.868139	-0.968867	0.817548	0.927132	0.379513	2.26494
10772_21_CSGALNACT2_CGAT2	finn-b-M13_ANKYLOSPON	Ankylosing Spondylitis	CSGALNACT2	Simple mode	6	0.257149	0.202899	0.26084	-0.140533	0.654831	1.29324	0.868895	1.92482
10772_21_CSGALNACT2_CGAT2	finn-b-M13_ANKYLOSPON	Ankylosing Spondylitis	CSGALNACT2	Weighted mode	6	0.281022	0.174969	0.169156	-0.0619181	0.623962	1.32448	0.93996	1.86631
10781_19_CLEC4G_CLC4G	finn-b-M13_ANKYLOSPON	Ankylosing Spondylitis	CLEC4G	MR Egger	6	0.205458	0.460141	0.678336	-0.696418	1.10733	1.22809	0.498367	3.02628
10781_19_CLEC4G_CLC4G	finn-b-M13_ANKYLOSPON	Ankylosing Spondylitis	CLEC4G	Weighted median	6	0.0560916	0.171235	0.743237	-0.27953	0.391713	1.05769	0.756139	1.47951
10781_19_CLEC4G_CLC4G	finn-b-M13_ANKYLOSPON	Ankylosing Spondylitis	CLEC4G	Inverse variance weighted	6	0.0490762	0.252491	0.845888	-0.445806	0.543958	1.0503	0.640308	1.72281
10781_19_CLEC4G_CLC4G	finn-b-M13_ANKYLOSPON	Ankylosing Spondylitis	CLEC4G	Simple mode	6	0.371741	0.339622	0.323607	-0.293918	1.0374	1.45026	0.745338	2.82187
10781_19_CLEC4G_CLC4G	finn-b-M13_ANKYLOSPON	Ankylosing Spondylitis	CLEC4G	Weighted mode	6	0.0472614	0.176777	0.799877	-0.299222	0.393744	1.0484	0.741395	1.48252
10785_8_LRRC52_LRC52	finn-b-M13_ANKYLOSPON	Ankylosing Spondylitis	LRRC52	Inverse variance weighted	2	0.168355	0.18805	0.370644	-0.200222	0.536932	1.18336	0.818549	1.71075
10798_4_CD300E_CLM2	finn-b-M13_ANKYLOSPON	Ankylosing Spondylitis	CD300E	Inverse variance weighted	2	-0.109931	0.460144	0.811179	-1.01181	0.791951	0.895896	0.363559	2.2077
10800_15_SERPINH1_Collagen_binding_protein	finn-b-M13_ANKYLOSPON	Ankylosing Spondylitis	SERPINH1	MR Egger	8	0.680036	0.633151	0.324084	-0.560941	1.92101	1.97395	0.570672	6.82787
10800_15_SERPINH1_Collagen_binding_protein	finn-b-M13_ANKYLOSPON	Ankylosing Spondylitis	SERPINH1	Weighted median	8	-0.271979	0.258952	0.293577	-0.779526	0.235567	0.76187	0.458623	1.26563
10800_15_SERPINH1_Collagen_binding_protein	finn-b-M13_ANKYLOSPON	Ankylosing Spondylitis	SERPINH1	Inverse variance weighted	8	-0.466698	0.239504	0.0513435	-0.936126	0.00273088	0.62707	0.392144	1.00273
10800_15_SERPINH1_Collagen_binding_protein	finn-b-M13_ANKYLOSPON	Ankylosing Spondylitis	SERPINH1	Simple mode	8	-0.7448	0.525792	0.199548	-1.77535	0.285752	0.474829	0.169424	1.33076
10800_15_SERPINH1_Collagen_binding_protein	finn-b-M13_ANKYLOSPON	Ankylosing Spondylitis	SERPINH1	Weighted mode	8	-0.220561	0.303882	0.491503	-0.816169	0.375048	0.802069	0.442122	1.45506
10809_14_KLRB1_KLRB1	finn-b-M13_ANKYLOSPON	Ankylosing Spondylitis	KLRB1	MR Egger	8	-0.195942	0.245986	0.456062	-0.678074	0.286191	0.82206	0.507594	1.33135
10809_14_KLRB1_KLRB1	finn-b-M13_ANKYLOSPON	Ankylosing Spondylitis	KLRB1	Weighted median	8	-0.0811327	0.156296	0.603694	-0.387473	0.225208	0.922071	0.67877	1.25258
10809_14_KLRB1_KLRB1	finn-b-M13_ANKYLOSPON	Ankylosing Spondylitis	KLRB1	Inverse variance weighted	8	-0.0241145	0.135472	0.858719	-0.289639	0.24141	0.976174	0.748534	1.27304
10809_14_KLRB1_KLRB1	finn-b-M13_ANKYLOSPON	Ankylosing Spondylitis	KLRB1	Simple mode	8	-0.106744	0.316084	0.745485	-0.726268	0.512781	0.898756	0.483711	1.66993
10809_14_KLRB1_KLRB1	finn-b-M13_ANKYLOSPON	Ankylosing Spondylitis	KLRB1	Weighted mode	8	-0.112342	0.167634	0.524238	-0.440904	0.21622	0.893738	0.643455	1.24138
10814_7_CD1A_CD1A	finn-b-M13_ANKYLOSPON	Ankylosing Spondylitis	CD1A	MR Egger	8	-0.477684	0.815433	0.579359	-2.07593	1.12057	0.620218	0.125439	3.06659
10814_7_CD1A_CD1A	finn-b-M13_ANKYLOSPON	Ankylosing Spondylitis	CD1A	Weighted median	8	0.168823	0.155152	0.276545	-0.135275	0.472921	1.18391	0.873476	1.60468
10814_7_CD1A_CD1A	finn-b-M13_ANKYLOSPON	Ankylosing Spondylitis	CD1A	Inverse variance weighted	8	-0.0196448	0.311067	0.949645	-0.629337	0.590047	0.980547	0.532945	1.80407
10814_7_CD1A_CD1A	finn-b-M13_ANKYLOSPON	Ankylosing Spondylitis	CD1A	Simple mode	8	0.227134	0.331124	0.514814	-0.421868	0.876137	1.255	0.655821	2.4016
10814_7_CD1A_CD1A	finn-b-M13_ANKYLOSPON	Ankylosing Spondylitis	CD1A	Weighted mode	8	0.154782	0.163382	0.375001	-0.165446	0.47501	1.1674	0.847515	1.60803
10815_2_HABP4_HABP4	finn-b-M13_ANKYLOSPON	Ankylosing Spondylitis	HABP4	MR Egger	5	-0.241686	0.180856	0.273753	-0.596164	0.112792	0.785303	0.550921	1.1194
10815_2_HABP4_HABP4	finn-b-M13_ANKYLOSPON	Ankylosing Spondylitis	HABP4	Weighted median	5	-0.10982	0.116111	0.344242	-0.337398	0.117758	0.895996	0.713625	1.12497
10815_2_HABP4_HABP4	finn-b-M13_ANKYLOSPON	Ankylosing Spondylitis	HABP4	Inverse variance weighted	5	-0.112786	0.112532	0.316217	-0.333348	0.107776	0.893342	0.716521	1.1138
10815_2_HABP4_HABP4	finn-b-M13_ANKYLOSPON	Ankylosing Spondylitis	HABP4	Simple mode	5	-0.219594	0.278082	0.473894	-0.764635	0.325446	0.802844	0.465504	1.38465
10815_2_HABP4_HABP4	finn-b-M13_ANKYLOSPON	Ankylosing Spondylitis	HABP4	Weighted mode	5	-0.128239	0.123415	0.357445	-0.370132	0.113654	0.879643	0.690643	1.12036
10816_150_PILRA_PILRA_isoform_FDF03_M14	finn-b-M13_ANKYLOSPON	Ankylosing Spondylitis	PILRA	MR Egger	24	-0.0946241	0.0776415	0.235854	-0.246802	0.0575533	0.909715	0.781296	1.05924
10816_150_PILRA_PILRA_isoform_FDF03_M14	finn-b-M13_ANKYLOSPON	Ankylosing Spondylitis	PILRA	Weighted median	24	-0.0610269	0.068681	0.374242	-0.195642	0.0735879	0.940798	0.822307	1.07636
10816_150_PILRA_PILRA_isoform_FDF03_M14	finn-b-M13_ANKYLOSPON	Ankylosing Spondylitis	PILRA	Inverse variance weighted	24	-0.0479419	0.0509104	0.346351	-0.147726	0.0518425	0.953189	0.862667	1.05321
10816_150_PILRA_PILRA_isoform_FDF03_M14	finn-b-M13_ANKYLOSPON	Ankylosing Spondylitis	PILRA	Simple mode	24	-0.0507853	0.0916946	0.585025	-0.230507	0.128936	0.950483	0.794131	1.13762
10816_150_PILRA_PILRA_isoform_FDF03_M14	finn-b-M13_ANKYLOSPON	Ankylosing Spondylitis	PILRA	Weighted mode	24	-0.0587829	0.0605189	0.341496	-0.1774	0.059834	0.942911	0.837445	1.06166
10817_26_TOMM20L_TO20L	finn-b-M13_ANKYLOSPON	Ankylosing Spondylitis	TOMM20L	MR Egger	9	-0.134994	0.595975	0.827277	-1.30311	1.03312	0.873721	0.271687	2.80981
10817_26_TOMM20L_TO20L	finn-b-M13_ANKYLOSPON	Ankylosing Spondylitis	TOMM20L	Weighted median	9	0.151824	0.138783	0.273968	-0.12019	0.423839	1.16396	0.886752	1.52782
10817_26_TOMM20L_TO20L	finn-b-M13_ANKYLOSPON	Ankylosing Spondylitis	TOMM20L	Inverse variance weighted	9	-0.10495	0.256883	0.682869	-0.608441	0.398541	0.900369	0.544198	1.48965
10817_26_TOMM20L_TO20L	finn-b-M13_ANKYLOSPON	Ankylosing Spondylitis	TOMM20L	Simple mode	9	0.00520829	0.330009	0.987795	-0.641609	0.652025	1.00522	0.526445	1.91942
10817_26_TOMM20L_TO20L	finn-b-M13_ANKYLOSPON	Ankylosing Spondylitis	TOMM20L	Weighted mode	9	0.115553	0.132718	0.409301	-0.144575	0.375681	1.12249	0.86539	1.45598
10818_36_SMPD1_ASM	finn-b-M13_ANKYLOSPON	Ankylosing Spondylitis	SMPD1	MR Egger	32	0.186274	0.210951	0.384246	-0.227189	0.599737	1.20475	0.79677	1.82164
10818_36_SMPD1_ASM	finn-b-M13_ANKYLOSPON	Ankylosing Spondylitis	SMPD1	Weighted median	32	0.265165	0.152321	0.0817136	-0.0333845	0.563715	1.30365	0.967167	1.75719
10818_36_SMPD1_ASM	finn-b-M13_ANKYLOSPON	Ankylosing Spondylitis	SMPD1	Inverse variance weighted	32	0.0947041	0.104335	0.36404	-0.109792	0.2992	1.09933	0.89602	1.34878
10818_36_SMPD1_ASM	finn-b-M13_ANKYLOSPON	Ankylosing Spondylitis	SMPD1	Simple mode	32	0.215588	0.303012	0.482106	-0.378317	0.809492	1.24059	0.685013	2.24677
10818_36_SMPD1_ASM	finn-b-M13_ANKYLOSPON	Ankylosing Spondylitis	SMPD1	Weighted mode	32	0.241043	0.199086	0.235141	-0.149165	0.631251	1.27258	0.861427	1.87996
10825_12_VSIG10_VSI10	finn-b-M13_ANKYLOSPON	Ankylosing Spondylitis	VSIG10	Inverse variance weighted	2	0.668955	0.538038	0.213749	-0.3856	1.72351	1.9522	0.680043	5.60417
10832_24_B4GALT6_B4GT6	finn-b-M13_ANKYLOSPON	Ankylosing Spondylitis	B4GALT6	MR Egger	20	-0.07757	0.111492	0.495473	-0.296094	0.140954	0.925362	0.743718	1.15137
10832_24_B4GALT6_B4GT6	finn-b-M13_ANKYLOSPON	Ankylosing Spondylitis	B4GALT6	Weighted median	20	-0.0573405	0.109905	0.60186	-0.272755	0.158074	0.944272	0.76128	1.17125
10832_24_B4GALT6_B4GT6	finn-b-M13_ANKYLOSPON	Ankylosing Spondylitis	B4GALT6	Inverse variance weighted	20	-0.118202	0.0872284	0.175391	-0.289169	0.052766	0.888517	0.748885	1.05418
10832_24_B4GALT6_B4GT6	finn-b-M13_ANKYLOSPON	Ankylosing Spondylitis	B4GALT6	Simple mode	20	-0.407359	0.210954	0.0685369	-0.820829	0.00610959	0.665405	0.440067	1.00613
10832_24_B4GALT6_B4GT6	finn-b-M13_ANKYLOSPON	Ankylosing Spondylitis	B4GALT6	Weighted mode	20	-0.0687979	0.114078	0.55359	-0.292392	0.154796	0.933515	0.746476	1.16742
10833_64_HHIP_HHIP	finn-b-M13_ANKYLOSPON	Ankylosing Spondylitis	HHIP	MR Egger	7	0.555387	1.18819	0.65986	-1.77346	2.88424	1.74262	0.169744	17.8899
10833_64_HHIP_HHIP	finn-b-M13_ANKYLOSPON	Ankylosing Spondylitis	HHIP	Weighted median	7	-0.276213	0.255996	0.280599	-0.777965	0.225539	0.758651	0.45934	1.253
10833_64_HHIP_HHIP	finn-b-M13_ANKYLOSPON	Ankylosing Spondylitis	HHIP	Inverse variance weighted	7	-0.614573	0.624612	0.325151	-1.83881	0.609667	0.540872	0.159006	1.83982
10833_64_HHIP_HHIP	finn-b-M13_ANKYLOSPON	Ankylosing Spondylitis	HHIP	Simple mode	7	-0.441701	0.35881	0.264379	-1.14497	0.261567	0.642942	0.318234	1.29896
10833_64_HHIP_HHIP	finn-b-M13_ANKYLOSPON	Ankylosing Spondylitis	HHIP	Weighted mode	7	-0.319135	0.277477	0.293858	-0.86299	0.22472	0.726777	0.421899	1.25197
10835_25_A4GNT_A4GCT	finn-b-M13_ANKYLOSPON	Ankylosing Spondylitis	A4GNT	MR Egger	4	-2.63633	2.58071	0.414443	-7.69453	2.42187	0.0716234	0.00045531	11.2669
10835_25_A4GNT_A4GCT	finn-b-M13_ANKYLOSPON	Ankylosing Spondylitis	A4GNT	Weighted median	4	-0.0774748	0.325587	0.811917	-0.715626	0.560676	0.92545	0.488886	1.75186
10835_25_A4GNT_A4GCT	finn-b-M13_ANKYLOSPON	Ankylosing Spondylitis	A4GNT	Inverse variance weighted	4	0.418458	0.894873	0.640058	-1.33549	2.17241	1.51962	0.263029	8.7794
10835_25_A4GNT_A4GCT	finn-b-M13_ANKYLOSPON	Ankylosing Spondylitis	A4GNT	Simple mode	4	0.238885	0.430665	0.61778	-0.605218	1.08299	1.26983	0.545956	2.95349
10835_25_A4GNT_A4GCT	finn-b-M13_ANKYLOSPON	Ankylosing Spondylitis	A4GNT	Weighted mode	4	-0.205824	0.309319	0.553376	-0.812089	0.400442	0.813976	0.44393	1.49248
10842_7_GCNT4_GCNT4	finn-b-M13_ANKYLOSPON	Ankylosing Spondylitis	GCNT4	MR Egger	4	-3.51757	4.44259	0.51148	-12.2251	5.18991	0.0296715	4.90599e-06	179.453
10842_7_GCNT4_GCNT4	finn-b-M13_ANKYLOSPON	Ankylosing Spondylitis	GCNT4	Weighted median	4	-0.331123	0.463263	0.474755	-1.23912	0.576872	0.718117	0.289639	1.78046
10842_7_GCNT4_GCNT4	finn-b-M13_ANKYLOSPON	Ankylosing Spondylitis	GCNT4	Inverse variance weighted	4	-1.02414	0.838485	0.221926	-2.66757	0.619287	0.359104	0.0694204	1.8576
10842_7_GCNT4_GCNT4	finn-b-M13_ANKYLOSPON	Ankylosing Spondylitis	GCNT4	Simple mode	4	-0.204459	0.714884	0.793488	-1.60563	1.19671	0.815088	0.200763	3.30923
10842_7_GCNT4_GCNT4	finn-b-M13_ANKYLOSPON	Ankylosing Spondylitis	GCNT4	Weighted mode	4	-0.402674	0.474055	0.458055	-1.33182	0.526474	0.66853	0.263996	1.69295
10847_1_SIGLEC15_SIG15	finn-b-M13_ANKYLOSPON	Ankylosing Spondylitis	SIGLEC15	MR Egger	5	-1.89099	1.33596	0.251887	-4.50946	0.727488	0.150923	0.0110044	2.06987
10847_1_SIGLEC15_SIG15	finn-b-M13_ANKYLOSPON	Ankylosing Spondylitis	SIGLEC15	Weighted median	5	0.200707	0.179896	0.264557	-0.151889	0.553303	1.22227	0.859084	1.73899
10847_1_SIGLEC15_SIG15	finn-b-M13_ANKYLOSPON	Ankylosing Spondylitis	SIGLEC15	Inverse variance weighted	5	0.584691	0.855498	0.494322	-1.09209	2.26147	1.79444	0.335516	9.59717
10847_1_SIGLEC15_SIG15	finn-b-M13_ANKYLOSPON	Ankylosing Spondylitis	SIGLEC15	Simple mode	5	0.165136	0.334925	0.647816	-0.491317	0.821589	1.17955	0.61182	2.27411
10847_1_SIGLEC15_SIG15	finn-b-M13_ANKYLOSPON	Ankylosing Spondylitis	SIGLEC15	Weighted mode	5	0.185464	0.199147	0.40442	-0.204863	0.575792	1.20378	0.814759	1.77854
10848_137_BTNL3_BTNL3	finn-b-M13_ANKYLOSPON	Ankylosing Spondylitis	BTNL3	MR Egger	3	-0.80742	1.83836	0.736541	-4.41061	2.79577	0.446007	0.0121477	16.3753
10848_137_BTNL3_BTNL3	finn-b-M13_ANKYLOSPON	Ankylosing Spondylitis	BTNL3	Weighted median	3	0.29328	0.236253	0.214466	-0.169777	0.756336	1.34082	0.843853	2.13046
10848_137_BTNL3_BTNL3	finn-b-M13_ANKYLOSPON	Ankylosing Spondylitis	BTNL3	Inverse variance weighted	3	0.364968	0.229339	0.111522	-0.084537	0.814474	1.44047	0.918938	2.25799
10848_137_BTNL3_BTNL3	finn-b-M13_ANKYLOSPON	Ankylosing Spondylitis	BTNL3	Simple mode	3	0.273879	0.326022	0.489293	-0.365124	0.912883	1.31506	0.69411	2.4915
10848_137_BTNL3_BTNL3	finn-b-M13_ANKYLOSPON	Ankylosing Spondylitis	BTNL3	Weighted mode	3	0.288421	0.279517	0.410582	-0.259432	0.836274	1.33432	0.77149	2.30775
10851_77_EBI3_IL27B	finn-b-M13_ANKYLOSPON	Ankylosing Spondylitis	EBI3	MR Egger	18	-0.147657	0.0904628	0.122151	-0.324964	0.0296502	0.862727	0.722553	1.03009
10851_77_EBI3_IL27B	finn-b-M13_ANKYLOSPON	Ankylosing Spondylitis	EBI3	Weighted median	18	-0.0903229	0.0780869	0.247396	-0.243373	0.0627274	0.913636	0.783979	1.06474
10851_77_EBI3_IL27B	finn-b-M13_ANKYLOSPON	Ankylosing Spondylitis	EBI3	Inverse variance weighted	18	-0.0907075	0.0605932	0.134395	-0.20947	0.0280551	0.913285	0.811014	1.02845
10851_77_EBI3_IL27B	finn-b-M13_ANKYLOSPON	Ankylosing Spondylitis	EBI3	Simple mode	18	-0.084296	0.128713	0.521287	-0.336574	0.167982	0.919159	0.714213	1.18291
10851_77_EBI3_IL27B	finn-b-M13_ANKYLOSPON	Ankylosing Spondylitis	EBI3	Weighted mode	18	-0.084296	0.0761284	0.283592	-0.233508	0.0649156	0.919159	0.791751	1.06707
10852_114_HNRNPDL_HNRDL	finn-b-M13_ANKYLOSPON	Ankylosing Spondylitis	HNRNPDL	MR Egger	4	-0.720354	1.0361	0.558813	-2.75111	1.3104	0.48658	0.0638568	3.70767
10852_114_HNRNPDL_HNRDL	finn-b-M13_ANKYLOSPON	Ankylosing Spondylitis	HNRNPDL	Weighted median	4	-0.18001	0.346647	0.603559	-0.859438	0.499418	0.835262	0.4234	1.64776
10852_114_HNRNPDL_HNRDL	finn-b-M13_ANKYLOSPON	Ankylosing Spondylitis	HNRNPDL	Inverse variance weighted	4	-0.0799495	0.314869	0.799562	-0.697093	0.537194	0.923163	0.498031	1.7112
10852_114_HNRNPDL_HNRDL	finn-b-M13_ANKYLOSPON	Ankylosing Spondylitis	HNRNPDL	Simple mode	4	-0.249033	0.476181	0.637157	-1.18235	0.684281	0.779554	0.306558	1.98235
10852_114_HNRNPDL_HNRDL	finn-b-M13_ANKYLOSPON	Ankylosing Spondylitis	HNRNPDL	Weighted mode	4	-0.184959	0.405945	0.679615	-0.980611	0.610693	0.831138	0.375082	1.84171
10876_300_BRAT1_BRAT1	finn-b-M13_ANKYLOSPON	Ankylosing Spondylitis	BRAT1	Inverse variance weighted	2	-0.497109	0.88101	0.572585	-2.22389	1.22967	0.608287	0.108188	3.42011
10880_38_FAM163B_F163B	finn-b-M13_ANKYLOSPON	Ankylosing Spondylitis	FAM163B	MR Egger	6	0.484811	0.203856	0.0761378	0.0852534	0.884368	1.62387	1.08899	2.42145
10880_38_FAM163B_F163B	finn-b-M13_ANKYLOSPON	Ankylosing Spondylitis	FAM163B	Weighted median	6	0.283871	0.142908	0.0469898	0.00377162	0.563971	1.32826	1.00378	1.75764
10880_38_FAM163B_F163B	finn-b-M13_ANKYLOSPON	Ankylosing Spondylitis	FAM163B	Inverse variance weighted	6	0.315511	0.13058	0.0156819	0.0595752	0.571448	1.37096	1.06139	1.77083
10880_38_FAM163B_F163B	finn-b-M13_ANKYLOSPON	Ankylosing Spondylitis	FAM163B	Simple mode	6	0.306965	0.250179	0.274448	-0.183386	0.797316	1.35929	0.832447	2.21958
10880_38_FAM163B_F163B	finn-b-M13_ANKYLOSPON	Ankylosing Spondylitis	FAM163B	Weighted mode	6	0.279147	0.15383	0.129298	-0.0223609	0.580654	1.322	0.977887	1.78721
10882_12_DSC1_Desmocollin_1	finn-b-M13_ANKYLOSPON	Ankylosing Spondylitis	DSC1	MR Egger	7	0.417327	1.38283	0.77496	-2.29302	3.12767	1.5179	0.100961	22.8208
10882_12_DSC1_Desmocollin_1	finn-b-M13_ANKYLOSPON	Ankylosing Spondylitis	DSC1	Weighted median	7	-0.094855	0.240428	0.693193	-0.566094	0.376384	0.909505	0.567739	1.45701
10882_12_DSC1_Desmocollin_1	finn-b-M13_ANKYLOSPON	Ankylosing Spondylitis	DSC1	Inverse variance weighted	7	-0.381507	0.452651	0.399325	-1.2687	0.505689	0.682832	0.281196	1.65813
10882_12_DSC1_Desmocollin_1	finn-b-M13_ANKYLOSPON	Ankylosing Spondylitis	DSC1	Simple mode	7	-0.211807	0.307865	0.517161	-0.815223	0.391608	0.809121	0.442541	1.47936
10882_12_DSC1_Desmocollin_1	finn-b-M13_ANKYLOSPON	Ankylosing Spondylitis	DSC1	Weighted mode	7	0.250092	0.215451	0.289821	-0.172191	0.672376	1.28414	0.841818	1.95889
10885_36_C6orf89_CF089	finn-b-M13_ANKYLOSPON	Ankylosing Spondylitis	C6orf89	MR Egger	4	0.659229	0.427459	0.262971	-0.178591	1.49705	1.9333	0.836448	4.46849
10885_36_C6orf89_CF089	finn-b-M13_ANKYLOSPON	Ankylosing Spondylitis	C6orf89	Weighted median	4	0.55449	0.243324	0.0226781	0.0775751	1.03141	1.74105	1.08066	2.80501
10885_36_C6orf89_CF089	finn-b-M13_ANKYLOSPON	Ankylosing Spondylitis	C6orf89	Inverse variance weighted	4	0.396739	0.260822	0.128233	-0.114473	0.90795	1.48697	0.891836	2.47924
10885_36_C6orf89_CF089	finn-b-M13_ANKYLOSPON	Ankylosing Spondylitis	C6orf89	Simple mode	4	0.442397	0.361793	0.308708	-0.266718	1.15151	1.55643	0.765889	3.16297
10885_36_C6orf89_CF089	finn-b-M13_ANKYLOSPON	Ankylosing Spondylitis	C6orf89	Weighted mode	4	0.547236	0.256891	0.122985	0.0437293	1.05074	1.72847	1.0447	2.85977
10889_2_MRAP2_MRAP2	finn-b-M13_ANKYLOSPON	Ankylosing Spondylitis	MRAP2	MR Egger	4	1.29261	1.72813	0.532461	-2.09451	4.67974	3.6423	0.12313	107.742
10889_2_MRAP2_MRAP2	finn-b-M13_ANKYLOSPON	Ankylosing Spondylitis	MRAP2	Weighted median	4	0.256406	0.56514	0.650042	-0.851267	1.36408	1.29228	0.426874	3.91212
10889_2_MRAP2_MRAP2	finn-b-M13_ANKYLOSPON	Ankylosing Spondylitis	MRAP2	Inverse variance weighted	4	0.401585	0.460413	0.383084	-0.500824	1.30399	1.49419	0.606031	3.68398
10889_2_MRAP2_MRAP2	finn-b-M13_ANKYLOSPON	Ankylosing Spondylitis	MRAP2	Simple mode	4	0.0288642	0.754434	0.971884	-1.44983	1.50756	1.02928	0.234611	4.51568
10889_2_MRAP2_MRAP2	finn-b-M13_ANKYLOSPON	Ankylosing Spondylitis	MRAP2	Weighted mode	4	0.193016	0.60181	0.769461	-0.986532	1.37256	1.2129	0.372868	3.94545
10890_135_LCTL_LCTL	finn-b-M13_ANKYLOSPON	Ankylosing Spondylitis	LCTL	MR Egger	3	1.94191	2.4843	0.577625	-2.92731	6.81112	6.97202	0.0535407	907.891
10890_135_LCTL_LCTL	finn-b-M13_ANKYLOSPON	Ankylosing Spondylitis	LCTL	Weighted median	3	-0.242206	0.274422	0.377452	-0.780073	0.295662	0.784895	0.458372	1.34402
10890_135_LCTL_LCTL	finn-b-M13_ANKYLOSPON	Ankylosing Spondylitis	LCTL	Inverse variance weighted	3	-0.325969	0.802238	0.684504	-1.89836	1.24642	0.721828	0.149815	3.47786
10890_135_LCTL_LCTL	finn-b-M13_ANKYLOSPON	Ankylosing Spondylitis	LCTL	Simple mode	3	-2.43369	0.779703	0.089133	-3.96191	-0.90547	0.0877127	0.0190268	0.404352
10890_135_LCTL_LCTL	finn-b-M13_ANKYLOSPON	Ankylosing Spondylitis	LCTL	Weighted mode	3	0.300539	0.298349	0.419835	-0.284225	0.885303	1.35059	0.752597	2.42372
10892_8_OSMR_OSMR	finn-b-M13_ANKYLOSPON	Ankylosing Spondylitis	OSMR	MR Egger	6	-0.171735	0.608875	0.791895	-1.36513	1.02166	0.842202	0.255347	2.7778
10892_8_OSMR_OSMR	finn-b-M13_ANKYLOSPON	Ankylosing Spondylitis	OSMR	Weighted median	6	0.176463	0.249824	0.479972	-0.313193	0.666119	1.19299	0.731109	1.94667
10892_8_OSMR_OSMR	finn-b-M13_ANKYLOSPON	Ankylosing Spondylitis	OSMR	Inverse variance weighted	6	0.141541	0.208749	0.497743	-0.267606	0.550688	1.15205	0.765209	1.73445
10892_8_OSMR_OSMR	finn-b-M13_ANKYLOSPON	Ankylosing Spondylitis	OSMR	Simple mode	6	0.306796	0.32279	0.385529	-0.325872	0.939464	1.35906	0.721898	2.55861
10892_8_OSMR_OSMR	finn-b-M13_ANKYLOSPON	Ankylosing Spondylitis	OSMR	Weighted mode	6	0.0904717	0.271112	0.752142	-0.440908	0.621851	1.09469	0.643452	1.86237
10895_28_TMPRSS11B_TM11B	finn-b-M13_ANKYLOSPON	Ankylosing Spondylitis	TMPRSS11B	Wald ratio	1	0.0819367	0.804469	0.918874	-1.49482	1.6587	1.08539	0.224288	5.25246
10900_272_STMN2_STMN2	finn-b-M13_ANKYLOSPON	Ankylosing Spondylitis	STMN2	MR Egger	4	0.177234	1.29456	0.903643	-2.3601	2.71457	1.19391	0.0944104	15.0981
10900_272_STMN2_STMN2	finn-b-M13_ANKYLOSPON	Ankylosing Spondylitis	STMN2	Weighted median	4	-0.102598	0.307826	0.738909	-0.705938	0.500742	0.90249	0.493645	1.64994
10900_272_STMN2_STMN2	finn-b-M13_ANKYLOSPON	Ankylosing Spondylitis	STMN2	Inverse variance weighted	4	0.206174	0.267371	0.440638	-0.317873	0.730222	1.22897	0.727695	2.07554
10900_272_STMN2_STMN2	finn-b-M13_ANKYLOSPON	Ankylosing Spondylitis	STMN2	Simple mode	4	-0.0448502	0.448122	0.92659	-0.92317	0.833469	0.956141	0.397258	2.30129
10900_272_STMN2_STMN2	finn-b-M13_ANKYLOSPON	Ankylosing Spondylitis	STMN2	Weighted mode	4	-0.0589841	0.329406	0.869299	-0.70462	0.586652	0.942722	0.494296	1.79796
10902_53_ASPRV1_APRV1	finn-b-M13_ANKYLOSPON	Ankylosing Spondylitis	ASPRV1	MR Egger	11	-0.316742	0.332891	0.366208	-0.969208	0.335725	0.728519	0.379383	1.39895
10902_53_ASPRV1_APRV1	finn-b-M13_ANKYLOSPON	Ankylosing Spondylitis	ASPRV1	Weighted median	11	0.0911415	0.207123	0.659911	-0.314819	0.497102	1.09542	0.729921	1.64395
10902_53_ASPRV1_APRV1	finn-b-M13_ANKYLOSPON	Ankylosing Spondylitis	ASPRV1	Inverse variance weighted	11	0.00648584	0.170343	0.969628	-0.327386	0.340357	1.00651	0.720806	1.40545
10902_53_ASPRV1_APRV1	finn-b-M13_ANKYLOSPON	Ankylosing Spondylitis	ASPRV1	Simple mode	11	0.403142	0.396979	0.333796	-0.374937	1.18122	1.49652	0.687332	3.25835
10902_53_ASPRV1_APRV1	finn-b-M13_ANKYLOSPON	Ankylosing Spondylitis	ASPRV1	Weighted mode	11	-0.0039207	0.249765	0.987784	-0.493461	0.485619	0.996087	0.61051	1.62518
10903_50_STX8_STX8	finn-b-M13_ANKYLOSPON	Ankylosing Spondylitis	STX8	MR Egger	4	1.66387	1.36385	0.346805	-1.00927	4.33702	5.27972	0.364484	76.4791
10903_50_STX8_STX8	finn-b-M13_ANKYLOSPON	Ankylosing Spondylitis	STX8	Weighted median	4	0.278268	0.380228	0.464263	-0.466979	1.02352	1.32084	0.626893	2.78296
10903_50_STX8_STX8	finn-b-M13_ANKYLOSPON	Ankylosing Spondylitis	STX8	Inverse variance weighted	4	0.246858	0.327802	0.451408	-0.395634	0.889349	1.28	0.673253	2.43355
10903_50_STX8_STX8	finn-b-M13_ANKYLOSPON	Ankylosing Spondylitis	STX8	Simple mode	4	-0.0913328	0.549375	0.878534	-1.16811	0.985442	0.912714	0.310955	2.679
10903_50_STX8_STX8	finn-b-M13_ANKYLOSPON	Ankylosing Spondylitis	STX8	Weighted mode	4	0.47577	0.472173	0.387864	-0.449688	1.40123	1.60925	0.637827	4.06018
10907_116_NTM_NTRI	finn-b-M13_ANKYLOSPON	Ankylosing Spondylitis	NTM	MR Egger	12	0.123576	0.139199	0.395518	-0.149254	0.396405	1.13154	0.86135	1.48647
10907_116_NTM_NTRI	finn-b-M13_ANKYLOSPON	Ankylosing Spondylitis	NTM	Weighted median	12	0.103991	0.0925897	0.261381	-0.0774852	0.285466	1.10959	0.925441	1.33038
10907_116_NTM_NTRI	finn-b-M13_ANKYLOSPON	Ankylosing Spondylitis	NTM	Inverse variance weighted	12	0.0142857	0.0770048	0.852823	-0.136644	0.165215	1.01439	0.872281	1.17965
10907_116_NTM_NTRI	finn-b-M13_ANKYLOSPON	Ankylosing Spondylitis	NTM	Simple mode	12	0.0697236	0.188868	0.719011	-0.300457	0.439904	1.07221	0.74048	1.55256
10907_116_NTM_NTRI	finn-b-M13_ANKYLOSPON	Ankylosing Spondylitis	NTM	Weighted mode	12	0.102201	0.0954495	0.30722	-0.0848798	0.289282	1.10761	0.918623	1.33547
10908_2_GALNT13_GLT13	finn-b-M13_ANKYLOSPON	Ankylosing Spondylitis	GALNT13	MR Egger	4	2.98066	1.41173	0.169158	0.213672	5.74765	19.7008	1.23822	313.454
10908_2_GALNT13_GLT13	finn-b-M13_ANKYLOSPON	Ankylosing Spondylitis	GALNT13	Weighted median	4	0.488796	0.420998	0.245625	-0.33636	1.31395	1.63035	0.714366	3.72085
10908_2_GALNT13_GLT13	finn-b-M13_ANKYLOSPON	Ankylosing Spondylitis	GALNT13	Inverse variance weighted	4	0.670926	0.346383	0.0527515	-0.00798437	1.34984	1.95605	0.992047	3.8568
10908_2_GALNT13_GLT13	finn-b-M13_ANKYLOSPON	Ankylosing Spondylitis	GALNT13	Simple mode	4	0.373051	0.522637	0.52688	-0.651317	1.39742	1.45216	0.521359	4.04474
10908_2_GALNT13_GLT13	finn-b-M13_ANKYLOSPON	Ankylosing Spondylitis	GALNT13	Weighted mode	4	0.426728	0.501884	0.45766	-0.556965	1.41042	1.53224	0.572945	4.09768
10910_6_CEACAM4_CEAM4	finn-b-M13_ANKYLOSPON	Ankylosing Spondylitis	CEACAM4	Inverse variance weighted	2	0.282195	0.286601	0.324807	-0.279543	0.843934	1.32604	0.756129	2.3255
10916_44_PLA2R1_PLA2R	finn-b-M13_ANKYLOSPON	Ankylosing Spondylitis	PLA2R1	MR Egger	24	-0.0314192	0.110867	0.779524	-0.248719	0.185881	0.969069	0.779799	1.20428
10916_44_PLA2R1_PLA2R	finn-b-M13_ANKYLOSPON	Ankylosing Spondylitis	PLA2R1	Weighted median	24	-0.00237074	0.0996811	0.981026	-0.197746	0.193004	0.997632	0.820579	1.21289
10916_44_PLA2R1_PLA2R	finn-b-M13_ANKYLOSPON	Ankylosing Spondylitis	PLA2R1	Inverse variance weighted	24	0.0156019	0.076038	0.837427	-0.133433	0.164636	1.01572	0.875086	1.17896
10916_44_PLA2R1_PLA2R	finn-b-M13_ANKYLOSPON	Ankylosing Spondylitis	PLA2R1	Simple mode	24	-0.234883	0.17297	0.187655	-0.573904	0.104138	0.790663	0.563322	1.10975
10916_44_PLA2R1_PLA2R	finn-b-M13_ANKYLOSPON	Ankylosing Spondylitis	PLA2R1	Weighted mode	24	-0.00991344	0.0919114	0.915043	-0.19006	0.170233	0.990136	0.82691	1.18558
10917_40_GNGT2_GBGT2	finn-b-M13_ANKYLOSPON	Ankylosing Spondylitis	GNGT2	Inverse variance weighted	2	0.232368	0.40062	0.5619	-0.552847	1.01758	1.26158	0.57531	2.7665
10924_258_CYB5D2_NEUFC	finn-b-M13_ANKYLOSPON	Ankylosing Spondylitis	CYB5D2	MR Egger	6	-0.184179	0.187214	0.380919	-0.551119	0.182761	0.831787	0.576305	1.20053
10924_258_CYB5D2_NEUFC	finn-b-M13_ANKYLOSPON	Ankylosing Spondylitis	CYB5D2	Weighted median	6	-0.142769	0.141188	0.311923	-0.419497	0.13396	0.866955	0.657377	1.14335
10924_258_CYB5D2_NEUFC	finn-b-M13_ANKYLOSPON	Ankylosing Spondylitis	CYB5D2	Inverse variance weighted	6	-0.130365	0.139417	0.349752	-0.403622	0.142892	0.877775	0.667897	1.15361
10924_258_CYB5D2_NEUFC	finn-b-M13_ANKYLOSPON	Ankylosing Spondylitis	CYB5D2	Simple mode	6	-0.156569	0.215542	0.500164	-0.579031	0.265894	0.855073	0.560441	1.3046
10924_258_CYB5D2_NEUFC	finn-b-M13_ANKYLOSPON	Ankylosing Spondylitis	CYB5D2	Weighted mode	6	-0.127125	0.14552	0.422307	-0.412344	0.158094	0.880624	0.662097	1.17128
10933_107_CALN1_CABP8	finn-b-M13_ANKYLOSPON	Ankylosing Spondylitis	CALN1	MR Egger	4	-0.400068	2.04092	0.862703	-4.40027	3.60013	0.670274	0.012274	36.6031
10933_107_CALN1_CABP8	finn-b-M13_ANKYLOSPON	Ankylosing Spondylitis	CALN1	Weighted median	4	0.114987	0.235782	0.625774	-0.347145	0.577119	1.12186	0.706703	1.7809
10933_107_CALN1_CABP8	finn-b-M13_ANKYLOSPON	Ankylosing Spondylitis	CALN1	Inverse variance weighted	4	-0.149305	0.680203	0.82626	-1.4825	1.18389	0.861306	0.227069	3.26706
10933_107_CALN1_CABP8	finn-b-M13_ANKYLOSPON	Ankylosing Spondylitis	CALN1	Simple mode	4	0.263425	0.344357	0.499956	-0.411514	0.938364	1.30138	0.662646	2.5558
10933_107_CALN1_CABP8	finn-b-M13_ANKYLOSPON	Ankylosing Spondylitis	CALN1	Weighted mode	4	0.168536	0.235328	0.525597	-0.292706	0.629779	1.18357	0.746242	1.8772
10938_13_CD58_sLFA_3	finn-b-M13_ANKYLOSPON	Ankylosing Spondylitis	CD58	MR Egger	3	-0.0172726	0.649402	0.983071	-1.2901	1.25555	0.982876	0.275243	3.50979
10938_13_CD58_sLFA_3	finn-b-M13_ANKYLOSPON	Ankylosing Spondylitis	CD58	Weighted median	3	-0.0663212	0.153678	0.666062	-0.367531	0.234888	0.93583	0.692442	1.26477
10938_13_CD58_sLFA_3	finn-b-M13_ANKYLOSPON	Ankylosing Spondylitis	CD58	Inverse variance weighted	3	0.00838047	0.363063	0.981584	-0.703223	0.719984	1.00842	0.494988	2.0544
10938_13_CD58_sLFA_3	finn-b-M13_ANKYLOSPON	Ankylosing Spondylitis	CD58	Simple mode	3	-0.0897434	0.258866	0.761911	-0.597122	0.417635	0.914166	0.550394	1.51837
10938_13_CD58_sLFA_3	finn-b-M13_ANKYLOSPON	Ankylosing Spondylitis	CD58	Weighted mode	3	-0.0663715	0.150226	0.701805	-0.360814	0.228071	0.935783	0.697109	1.25617
10939_16_PLEKHA4_PKHA4	finn-b-M13_ANKYLOSPON	Ankylosing Spondylitis	PLEKHA4	MR Egger	4	-0.293084	0.85043	0.763238	-1.95993	1.37376	0.745959	0.140869	3.95017
10939_16_PLEKHA4_PKHA4	finn-b-M13_ANKYLOSPON	Ankylosing Spondylitis	PLEKHA4	Weighted median	4	0.296973	0.305707	0.331334	-0.302212	0.896159	1.34578	0.739181	2.45017
10939_16_PLEKHA4_PKHA4	finn-b-M13_ANKYLOSPON	Ankylosing Spondylitis	PLEKHA4	Inverse variance weighted	4	0.242604	0.273443	0.374961	-0.293345	0.778552	1.27456	0.745765	2.17832
10939_16_PLEKHA4_PKHA4	finn-b-M13_ANKYLOSPON	Ankylosing Spondylitis	PLEKHA4	Simple mode	4	0.382956	0.425193	0.434148	-0.450421	1.21633	1.46661	0.63736	3.37479
10939_16_PLEKHA4_PKHA4	finn-b-M13_ANKYLOSPON	Ankylosing Spondylitis	PLEKHA4	Weighted mode	4	0.378304	0.353317	0.362781	-0.314198	1.07081	1.45981	0.730374	2.91773
10940_25_SRL_SRCA	finn-b-M13_ANKYLOSPON	Ankylosing Spondylitis	SRL	MR Egger	6	1.99361	2.15564	0.407396	-2.23145	6.21866	7.34195	0.107373	502.029
10940_25_SRL_SRCA	finn-b-M13_ANKYLOSPON	Ankylosing Spondylitis	SRL	Weighted median	6	0.133858	0.19525	0.492981	-0.248831	0.516548	1.14323	0.779712	1.67623
10940_25_SRL_SRCA	finn-b-M13_ANKYLOSPON	Ankylosing Spondylitis	SRL	Inverse variance weighted	6	-0.568529	1.30642	0.663431	-3.12911	1.99206	0.566358	0.0437565	7.33059
10940_25_SRL_SRCA	finn-b-M13_ANKYLOSPON	Ankylosing Spondylitis	SRL	Simple mode	6	0.058467	0.277523	0.841458	-0.485478	0.602412	1.06021	0.615403	1.82652
10940_25_SRL_SRCA	finn-b-M13_ANKYLOSPON	Ankylosing Spondylitis	SRL	Weighted mode	6	0.169881	0.211414	0.458141	-0.244491	0.584252	1.18516	0.783103	1.79365
10945_11_STX6_Syntaxin_6	finn-b-M13_ANKYLOSPON	Ankylosing Spondylitis	STX6	MR Egger	3	0.920582	1.10572	0.558005	-1.24663	3.08779	2.51075	0.287473	21.9286
10945_11_STX6_Syntaxin_6	finn-b-M13_ANKYLOSPON	Ankylosing Spondylitis	STX6	Weighted median	3	0.241915	0.296877	0.415149	-0.339965	0.823795	1.27369	0.711796	2.27913
10945_11_STX6_Syntaxin_6	finn-b-M13_ANKYLOSPON	Ankylosing Spondylitis	STX6	Inverse variance weighted	3	0.251442	0.286167	0.379589	-0.309445	0.812328	1.28588	0.733854	2.25315
10945_11_STX6_Syntaxin_6	finn-b-M13_ANKYLOSPON	Ankylosing Spondylitis	STX6	Simple mode	3	0.111568	0.376386	0.794858	-0.626149	0.849284	1.11803	0.534647	2.33797
10945_11_STX6_Syntaxin_6	finn-b-M13_ANKYLOSPON	Ankylosing Spondylitis	STX6	Weighted mode	3	0.26721	0.288141	0.451642	-0.297547	0.831967	1.30631	0.742637	2.29783
10948_14_PLD3_PLD3	finn-b-M13_ANKYLOSPON	Ankylosing Spondylitis	PLD3	MR Egger	5	-2.79921	1.50755	0.160339	-5.75401	0.155587	0.0608579	0.00317003	1.16834
10948_14_PLD3_PLD3	finn-b-M13_ANKYLOSPON	Ankylosing Spondylitis	PLD3	Weighted median	5	0.455903	0.4234	0.281585	-0.373961	1.28577	1.5776	0.688003	3.61744
10948_14_PLD3_PLD3	finn-b-M13_ANKYLOSPON	Ankylosing Spondylitis	PLD3	Inverse variance weighted	5	0.190696	0.350821	0.586737	-0.496913	0.878305	1.21009	0.608406	2.40682
10948_14_PLD3_PLD3	finn-b-M13_ANKYLOSPON	Ankylosing Spondylitis	PLD3	Simple mode	5	0.533277	0.509446	0.354285	-0.465237	1.53179	1.70451	0.627986	4.62645
10948_14_PLD3_PLD3	finn-b-M13_ANKYLOSPON	Ankylosing Spondylitis	PLD3	Weighted mode	5	0.512442	0.475473	0.341803	-0.419485	1.44437	1.66936	0.657385	4.23917
10953_14_CLEC2A_CLC2A	finn-b-M13_ANKYLOSPON	Ankylosing Spondylitis	CLEC2A	MR Egger	6	0.1242	0.196179	0.561059	-0.260311	0.508712	1.13224	0.770812	1.66315
10953_14_CLEC2A_CLC2A	finn-b-M13_ANKYLOSPON	Ankylosing Spondylitis	CLEC2A	Weighted median	6	0.13232	0.168153	0.431337	-0.197259	0.4619	1.14147	0.820978	1.58709
10953_14_CLEC2A_CLC2A	finn-b-M13_ANKYLOSPON	Ankylosing Spondylitis	CLEC2A	Inverse variance weighted	6	0.150604	0.156586	0.336151	-0.156305	0.457514	1.16254	0.855299	1.58014
10953_14_CLEC2A_CLC2A	finn-b-M13_ANKYLOSPON	Ankylosing Spondylitis	CLEC2A	Simple mode	6	0.448294	0.30281	0.198833	-0.145214	1.0418	1.56564	0.864837	2.83432
10953_14_CLEC2A_CLC2A	finn-b-M13_ANKYLOSPON	Ankylosing Spondylitis	CLEC2A	Weighted mode	6	0.135318	0.161915	0.441399	-0.182036	0.452671	1.1449	0.833572	1.57251
10955_4_CLEC10A_CLC10	finn-b-M13_ANKYLOSPON	Ankylosing Spondylitis	CLEC10A	MR Egger	5	-4.74482	3.64481	0.283926	-11.8887	2.399	0.00869659	6.86788e-06	11.0122
10955_4_CLEC10A_CLC10	finn-b-M13_ANKYLOSPON	Ankylosing Spondylitis	CLEC10A	Weighted median	5	0.271325	0.336842	0.420533	-0.388886	0.931536	1.3117	0.677812	2.53841
10955_4_CLEC10A_CLC10	finn-b-M13_ANKYLOSPON	Ankylosing Spondylitis	CLEC10A	Inverse variance weighted	5	0.39348	1.06644	0.712152	-1.69674	2.4837	1.48213	0.183281	11.9855
10955_4_CLEC10A_CLC10	finn-b-M13_ANKYLOSPON	Ankylosing Spondylitis	CLEC10A	Simple mode	5	0.967407	0.801026	0.293682	-0.602604	2.53742	2.63111	0.547384	12.647
10955_4_CLEC10A_CLC10	finn-b-M13_ANKYLOSPON	Ankylosing Spondylitis	CLEC10A	Weighted mode	5	0.306842	0.426172	0.511354	-0.528456	1.14214	1.35913	0.589515	3.13347
10959_125_BET1L_BET1L	finn-b-M13_ANKYLOSPON	Ankylosing Spondylitis	BET1L	MR Egger	4	-1.42578	4.56637	0.784409	-10.3759	7.52431	0.240322	3.11759e-05	1852.53
10959_125_BET1L_BET1L	finn-b-M13_ANKYLOSPON	Ankylosing Spondylitis	BET1L	Weighted median	4	0.426378	0.385748	0.269018	-0.329689	1.18244	1.5317	0.719148	3.26234
10959_125_BET1L_BET1L	finn-b-M13_ANKYLOSPON	Ankylosing Spondylitis	BET1L	Inverse variance weighted	4	-0.27425	1.01385	0.786773	-2.2614	1.7129	0.760142	0.104204	5.54502
10959_125_BET1L_BET1L	finn-b-M13_ANKYLOSPON	Ankylosing Spondylitis	BET1L	Simple mode	4	0.433063	0.418168	0.376534	-0.386545	1.25267	1.54197	0.6794	3.49968
10959_125_BET1L_BET1L	finn-b-M13_ANKYLOSPON	Ankylosing Spondylitis	BET1L	Weighted mode	4	0.433063	0.392601	0.350543	-0.336435	1.20256	1.54197	0.714312	3.32863
10974_20_SPINK7_ISK7	finn-b-M13_ANKYLOSPON	Ankylosing Spondylitis	SPINK7	MR Egger	10	0.583839	0.965543	0.562149	-1.30863	2.4763	1.79291	0.270191	11.8972
10974_20_SPINK7_ISK7	finn-b-M13_ANKYLOSPON	Ankylosing Spondylitis	SPINK7	Weighted median	10	-0.00258659	0.245449	0.991592	-0.483666	0.478493	0.997417	0.616519	1.61364
10974_20_SPINK7_ISK7	finn-b-M13_ANKYLOSPON	Ankylosing Spondylitis	SPINK7	Inverse variance weighted	10	-0.167368	0.362945	0.6447	-0.878739	0.544004	0.845889	0.415306	1.72289
10974_20_SPINK7_ISK7	finn-b-M13_ANKYLOSPON	Ankylosing Spondylitis	SPINK7	Simple mode	10	-0.054516	0.360586	0.883163	-0.761265	0.652233	0.946943	0.467075	1.91982
10974_20_SPINK7_ISK7	finn-b-M13_ANKYLOSPON	Ankylosing Spondylitis	SPINK7	Weighted mode	10	0.0837591	0.236549	0.731427	-0.379877	0.547395	1.08737	0.683945	1.72874
10975_59_MUCL1_MUCL1	finn-b-M13_ANKYLOSPON	Ankylosing Spondylitis	MUCL1	Inverse variance weighted	2	0.205969	0.203098	0.310517	-0.192102	0.60404	1.22872	0.825222	1.8295
10977_55_UCMA_UCMA	finn-b-M13_ANKYLOSPON	Ankylosing Spondylitis	UCMA	MR Egger	12	0.0741708	0.201653	0.720678	-0.32107	0.469411	1.07699	0.725373	1.59905
10977_55_UCMA_UCMA	finn-b-M13_ANKYLOSPON	Ankylosing Spondylitis	UCMA	Weighted median	12	0.183919	0.176317	0.296895	-0.161663	0.5295	1.20192	0.850728	1.69808
10977_55_UCMA_UCMA	finn-b-M13_ANKYLOSPON	Ankylosing Spondylitis	UCMA	Inverse variance weighted	12	0.121511	0.141166	0.389366	-0.155174	0.398196	1.1292	0.856266	1.48914
10977_55_UCMA_UCMA	finn-b-M13_ANKYLOSPON	Ankylosing Spondylitis	UCMA	Simple mode	12	0.227788	0.268351	0.414059	-0.29818	0.753757	1.25582	0.742168	2.12497
10977_55_UCMA_UCMA	finn-b-M13_ANKYLOSPON	Ankylosing Spondylitis	UCMA	Weighted mode	12	0.19488	0.169154	0.27371	-0.136662	0.526421	1.21516	0.872265	1.69286
10981_56_NRG3_NRG3	finn-b-M13_ANKYLOSPON	Ankylosing Spondylitis	NRG3	Inverse variance weighted	2	0.579088	0.663805	0.383003	-0.721969	1.88014	1.78441	0.485795	6.55445
10990_21_LRRK2_LRRK2	finn-b-M13_ANKYLOSPON	Ankylosing Spondylitis	LRRK2	MR Egger	9	-1.09603	1.79232	0.560186	-4.60899	2.41692	0.334195	0.00996191	11.2113
10990_21_LRRK2_LRRK2	finn-b-M13_ANKYLOSPON	Ankylosing Spondylitis	LRRK2	Weighted median	9	0.253552	0.24507	0.300849	-0.226784	0.733889	1.28859	0.797093	2.08317
10990_21_LRRK2_LRRK2	finn-b-M13_ANKYLOSPON	Ankylosing Spondylitis	LRRK2	Inverse variance weighted	9	-0.076779	0.450345	0.864625	-0.959455	0.805897	0.926095	0.383102	2.2387
10990_21_LRRK2_LRRK2	finn-b-M13_ANKYLOSPON	Ankylosing Spondylitis	LRRK2	Simple mode	9	0.564528	0.276197	0.0752131	0.0231824	1.10587	1.75862	1.02345	3.02187
10990_21_LRRK2_LRRK2	finn-b-M13_ANKYLOSPON	Ankylosing Spondylitis	LRRK2	Weighted mode	9	0.378335	0.266538	0.193539	-0.144079	0.900749	1.45985	0.86582	2.46145
11067_13_BGLAP_Osteocalcin	finn-b-M13_ANKYLOSPON	Ankylosing Spondylitis	BGLAP	MR Egger	4	-2.24491	5.49664	0.722545	-13.0183	8.52851	0.105937	2.21926e-06	5056.91
11067_13_BGLAP_Osteocalcin	finn-b-M13_ANKYLOSPON	Ankylosing Spondylitis	BGLAP	Weighted median	4	-1.64185	0.345136	1.9639e-06	-2.31831	-0.965381	0.193622	0.0984394	0.380838
11067_13_BGLAP_Osteocalcin	finn-b-M13_ANKYLOSPON	Ankylosing Spondylitis	BGLAP	Inverse variance weighted	4	-1.15844	1.89408	0.540796	-4.87083	2.55396	0.313977	0.00766703	12.8579
11067_13_BGLAP_Osteocalcin	finn-b-M13_ANKYLOSPON	Ankylosing Spondylitis	BGLAP	Simple mode	4	-1.46686	0.900878	0.201955	-3.23258	0.298859	0.230648	0.0394554	1.34832
11067_13_BGLAP_Osteocalcin	finn-b-M13_ANKYLOSPON	Ankylosing Spondylitis	BGLAP	Weighted mode	4	-1.8588	0.352546	0.0133	-2.54979	-1.16781	0.155859	0.0780979	0.311046
11071_1_IL5_IL_5	finn-b-M13_ANKYLOSPON	Ankylosing Spondylitis	IL5	MR Egger	3	21.5885	11.1604	0.303745	-0.285798	43.4628	2.37562e+09	0.751415	7.51057e+18
11071_1_IL5_IL_5	finn-b-M13_ANKYLOSPON	Ankylosing Spondylitis	IL5	Weighted median	3	0.912235	0.548087	0.0960329	-0.162016	1.98649	2.48988	0.850428	7.28987
11071_1_IL5_IL_5	finn-b-M13_ANKYLOSPON	Ankylosing Spondylitis	IL5	Inverse variance weighted	3	-0.20614	1.80006	0.908827	-3.73426	3.32198	0.813719	0.0238908	27.7152
11071_1_IL5_IL_5	finn-b-M13_ANKYLOSPON	Ankylosing Spondylitis	IL5	Simple mode	3	1.13499	0.506764	0.154457	0.141729	2.12824	3.11113	1.15226	8.40011
11071_1_IL5_IL_5	finn-b-M13_ANKYLOSPON	Ankylosing Spondylitis	IL5	Weighted mode	3	1.01272	0.573895	0.21967	-0.112114	2.13755	2.75308	0.893942	8.47867
11094_104_CLC_LPPL	finn-b-M13_ANKYLOSPON	Ankylosing Spondylitis	CLC	Wald ratio	1	0.371783	0.35653	0.29705	-0.327016	1.07058	1.45032	0.721072	2.91708
11096_57_N6AMT1_HEMK2	finn-b-M13_ANKYLOSPON	Ankylosing Spondylitis	N6AMT1	MR Egger	3	1.19488	1.96352	0.651975	-2.65361	5.04338	3.30317	0.0703963	154.993
11096_57_N6AMT1_HEMK2	finn-b-M13_ANKYLOSPON	Ankylosing Spondylitis	N6AMT1	Weighted median	3	0.334637	0.53187	0.529237	-0.707827	1.3771	1.39743	0.492713	3.9634
11096_57_N6AMT1_HEMK2	finn-b-M13_ANKYLOSPON	Ankylosing Spondylitis	N6AMT1	Inverse variance weighted	3	0.450469	0.488224	0.35618	-0.50645	1.40739	1.56905	0.602631	4.08527
11096_57_N6AMT1_HEMK2	finn-b-M13_ANKYLOSPON	Ankylosing Spondylitis	N6AMT1	Simple mode	3	0.386003	0.715989	0.643791	-1.01733	1.78934	1.47109	0.361557	5.98551
11096_57_N6AMT1_HEMK2	finn-b-M13_ANKYLOSPON	Ankylosing Spondylitis	N6AMT1	Weighted mode	3	0.252367	0.592259	0.711506	-0.90846	1.41319	1.28707	0.403145	4.10906
11098_1_PDXK_PDXK	finn-b-M13_ANKYLOSPON	Ankylosing Spondylitis	PDXK	MR Egger	6	0.141684	0.668269	0.842459	-1.16812	1.45149	1.15221	0.31095	4.26948
11098_1_PDXK_PDXK	finn-b-M13_ANKYLOSPON	Ankylosing Spondylitis	PDXK	Weighted median	6	0.134572	0.269611	0.617686	-0.393866	0.663009	1.14405	0.674445	1.94062
11098_1_PDXK_PDXK	finn-b-M13_ANKYLOSPON	Ankylosing Spondylitis	PDXK	Inverse variance weighted	6	0.0603142	0.231619	0.794554	-0.39366	0.514288	1.06217	0.674583	1.67245
11098_1_PDXK_PDXK	finn-b-M13_ANKYLOSPON	Ankylosing Spondylitis	PDXK	Simple mode	6	-0.148883	0.434964	0.746054	-1.00141	0.703648	0.86167	0.36736	2.02111
11098_1_PDXK_PDXK	finn-b-M13_ANKYLOSPON	Ankylosing Spondylitis	PDXK	Weighted mode	6	0.15203	0.283575	0.61486	-0.403778	0.707837	1.16419	0.667792	2.0296
11102_22_REG4_REG4	finn-b-M13_ANKYLOSPON	Ankylosing Spondylitis	REG4	MR Egger	10	0.823686	0.50181	0.139336	-0.159861	1.80723	2.27888	0.852262	6.09356
11102_22_REG4_REG4	finn-b-M13_ANKYLOSPON	Ankylosing Spondylitis	REG4	Weighted median	10	0.456793	0.243583	0.0607502	-0.0206292	0.934216	1.579	0.979582	2.54522
11102_22_REG4_REG4	finn-b-M13_ANKYLOSPON	Ankylosing Spondylitis	REG4	Inverse variance weighted	10	0.305329	0.240775	0.204758	-0.16659	0.777248	1.35707	0.846547	2.17548
11102_22_REG4_REG4	finn-b-M13_ANKYLOSPON	Ankylosing Spondylitis	REG4	Simple mode	10	0.539578	0.373119	0.182051	-0.191735	1.27089	1.71528	0.825525	3.56403
11102_22_REG4_REG4	finn-b-M13_ANKYLOSPON	Ankylosing Spondylitis	REG4	Weighted mode	10	0.474613	0.269446	0.112008	-0.0535016	1.00273	1.60739	0.947904	2.72571
11103_24_HSPB1_HSP_27	finn-b-M13_ANKYLOSPON	Ankylosing Spondylitis	HSPB1	MR Egger	9	0.189558	0.203605	0.382835	-0.209507	0.588624	1.20872	0.810984	1.80151
11103_24_HSPB1_HSP_27	finn-b-M13_ANKYLOSPON	Ankylosing Spondylitis	HSPB1	Weighted median	9	0.075068	0.137194	0.584265	-0.193833	0.343969	1.07796	0.823795	1.41053
11103_24_HSPB1_HSP_27	finn-b-M13_ANKYLOSPON	Ankylosing Spondylitis	HSPB1	Inverse variance weighted	9	0.0540201	0.118148	0.647511	-0.177551	0.285591	1.05551	0.837319	1.33055
11103_24_HSPB1_HSP_27	finn-b-M13_ANKYLOSPON	Ankylosing Spondylitis	HSPB1	Simple mode	9	-0.16418	0.25873	0.543431	-0.671292	0.342931	0.848589	0.511048	1.40907
11103_24_HSPB1_HSP_27	finn-b-M13_ANKYLOSPON	Ankylosing Spondylitis	HSPB1	Weighted mode	9	0.0758617	0.140917	0.604992	-0.200337	0.35206	1.07881	0.818455	1.42199
11104_13_CHI3L1_YKL_40	finn-b-M13_ANKYLOSPON	Ankylosing Spondylitis	CHI3L1	MR Egger	10	0.211782	0.25492	0.430193	-0.287861	0.711426	1.23588	0.749866	2.03689
11104_13_CHI3L1_YKL_40	finn-b-M13_ANKYLOSPON	Ankylosing Spondylitis	CHI3L1	Weighted median	10	0.104513	0.105077	0.319916	-0.101438	0.310463	1.11017	0.903537	1.36406
11104_13_CHI3L1_YKL_40	finn-b-M13_ANKYLOSPON	Ankylosing Spondylitis	CHI3L1	Inverse variance weighted	10	0.0959181	0.106771	0.368996	-0.113353	0.305189	1.10067	0.892836	1.35688
11104_13_CHI3L1_YKL_40	finn-b-M13_ANKYLOSPON	Ankylosing Spondylitis	CHI3L1	Simple mode	10	0.493883	0.201298	0.0365469	0.0993386	0.888428	1.63867	1.10444	2.4313
11104_13_CHI3L1_YKL_40	finn-b-M13_ANKYLOSPON	Ankylosing Spondylitis	CHI3L1	Weighted mode	10	0.111088	0.0967338	0.280414	-0.0785101	0.300686	1.11749	0.924493	1.35079
11107_25_TENM3_TEN3	finn-b-M13_ANKYLOSPON	Ankylosing Spondylitis	TENM3	Inverse variance weighted	2	-0.244636	0.378301	0.517847	-0.986106	0.496835	0.78299	0.373026	1.64351
11109_56_SVEP1_SVEP1	finn-b-M13_ANKYLOSPON	Ankylosing Spondylitis	SVEP1	MR Egger	20	-0.0672304	0.0876014	0.452759	-0.238929	0.104468	0.93498	0.787471	1.11012
11109_56_SVEP1_SVEP1	finn-b-M13_ANKYLOSPON	Ankylosing Spondylitis	SVEP1	Weighted median	20	-0.0612688	0.0827829	0.459231	-0.223523	0.100986	0.94057	0.799696	1.10626
11109_56_SVEP1_SVEP1	finn-b-M13_ANKYLOSPON	Ankylosing Spondylitis	SVEP1	Inverse variance weighted	20	-0.0192684	0.0675071	0.775317	-0.151582	0.113046	0.980916	0.859347	1.11968
11109_56_SVEP1_SVEP1	finn-b-M13_ANKYLOSPON	Ankylosing Spondylitis	SVEP1	Simple mode	20	-0.0955073	0.127794	0.463999	-0.345984	0.154969	0.908912	0.707524	1.16762
11109_56_SVEP1_SVEP1	finn-b-M13_ANKYLOSPON	Ankylosing Spondylitis	SVEP1	Weighted mode	20	-0.0591604	0.0752841	0.441659	-0.206717	0.0883965	0.942556	0.81325	1.09242
11110_4_TMEM119_TM119	finn-b-M13_ANKYLOSPON	Ankylosing Spondylitis	TMEM119	MR Egger	3	2.13708	1.93253	0.46803	-1.65069	5.92484	8.47462	0.191918	374.218
11110_4_TMEM119_TM119	finn-b-M13_ANKYLOSPON	Ankylosing Spondylitis	TMEM119	Weighted median	3	-0.229444	0.370842	0.536108	-0.956294	0.497407	0.794976	0.384314	1.64445
11110_4_TMEM119_TM119	finn-b-M13_ANKYLOSPON	Ankylosing Spondylitis	TMEM119	Inverse variance weighted	3	-0.101169	0.435114	0.81614	-0.953993	0.751654	0.90378	0.3852	2.1205
11110_4_TMEM119_TM119	finn-b-M13_ANKYLOSPON	Ankylosing Spondylitis	TMEM119	Simple mode	3	-0.693912	0.724032	0.438998	-2.11302	0.725191	0.499618	0.120873	2.06513
11110_4_TMEM119_TM119	finn-b-M13_ANKYLOSPON	Ankylosing Spondylitis	TMEM119	Weighted mode	3	0.474033	0.43542	0.389999	-0.37939	1.32746	1.60646	0.684279	3.77143
11116_16_C11orf87_CK087	finn-b-M13_ANKYLOSPON	Ankylosing Spondylitis	C11orf87	MR Egger	11	0.344572	0.658951	0.613665	-0.946972	1.63612	1.41139	0.387914	5.13518
11116_16_C11orf87_CK087	finn-b-M13_ANKYLOSPON	Ankylosing Spondylitis	C11orf87	Weighted median	11	-0.453568	0.193964	0.0193657	-0.833738	-0.0733989	0.635357	0.434423	0.92923
11116_16_C11orf87_CK087	finn-b-M13_ANKYLOSPON	Ankylosing Spondylitis	C11orf87	Inverse variance weighted	11	-0.698785	0.355398	0.0492748	-1.39536	-0.00220556	0.497189	0.247743	0.997797
11116_16_C11orf87_CK087	finn-b-M13_ANKYLOSPON	Ankylosing Spondylitis	C11orf87	Simple mode	11	-0.684423	0.301931	0.0468227	-1.27621	-0.0926393	0.504381	0.279094	0.911522
11116_16_C11orf87_CK087	finn-b-M13_ANKYLOSPON	Ankylosing Spondylitis	C11orf87	Weighted mode	11	-0.405115	0.19719	0.0670087	-0.791608	-0.018622	0.6669	0.453116	0.98155
11117_2_SPATA20_SPT20	finn-b-M13_ANKYLOSPON	Ankylosing Spondylitis	SPATA20	MR Egger	6	-0.357772	0.631473	0.601287	-1.59546	0.879916	0.699233	0.202815	2.4107
11117_2_SPATA20_SPT20	finn-b-M13_ANKYLOSPON	Ankylosing Spondylitis	SPATA20	Weighted median	6	0.00479353	0.125878	0.969623	-0.241927	0.251514	1.00481	0.785113	1.28597
11117_2_SPATA20_SPT20	finn-b-M13_ANKYLOSPON	Ankylosing Spondylitis	SPATA20	Inverse variance weighted	6	0.0870969	0.382872	0.820048	-0.663332	0.837526	1.091	0.515132	2.31064
11117_2_SPATA20_SPT20	finn-b-M13_ANKYLOSPON	Ankylosing Spondylitis	SPATA20	Simple mode	6	0.0236882	0.324633	0.94466	-0.612591	0.659968	1.02397	0.541945	1.93473
11117_2_SPATA20_SPT20	finn-b-M13_ANKYLOSPON	Ankylosing Spondylitis	SPATA20	Weighted mode	6	0.000415824	0.113178	0.997211	-0.221413	0.222245	1.00042	0.801386	1.24888
11118_107_RAB17_RAB17	finn-b-M13_ANKYLOSPON	Ankylosing Spondylitis	RAB17	MR Egger	10	0.287149	0.578654	0.633074	-0.847012	1.42131	1.33262	0.428694	4.14254
11118_107_RAB17_RAB17	finn-b-M13_ANKYLOSPON	Ankylosing Spondylitis	RAB17	Weighted median	10	0.137232	0.125846	0.275507	-0.109427	0.383891	1.14709	0.896347	1.46798
11118_107_RAB17_RAB17	finn-b-M13_ANKYLOSPON	Ankylosing Spondylitis	RAB17	Inverse variance weighted	10	-0.153779	0.289594	0.595408	-0.721384	0.413826	0.857462	0.486079	1.51259
11118_107_RAB17_RAB17	finn-b-M13_ANKYLOSPON	Ankylosing Spondylitis	RAB17	Simple mode	10	0.155873	0.284857	0.597547	-0.402446	0.714193	1.16868	0.668682	2.04254
11118_107_RAB17_RAB17	finn-b-M13_ANKYLOSPON	Ankylosing Spondylitis	RAB17	Weighted mode	10	0.0913306	0.121364	0.470953	-0.146542	0.329203	1.09563	0.863689	1.38986
11120_49_NAT14_NAT14	finn-b-M13_ANKYLOSPON	Ankylosing Spondylitis	NAT14	MR Egger	3	0.623397	1.24615	0.704701	-1.81906	3.06585	1.86525	0.162179	21.4527
11120_49_NAT14_NAT14	finn-b-M13_ANKYLOSPON	Ankylosing Spondylitis	NAT14	Weighted median	3	0.116448	0.261706	0.656349	-0.396495	0.629392	1.1235	0.672673	1.87647
11120_49_NAT14_NAT14	finn-b-M13_ANKYLOSPON	Ankylosing Spondylitis	NAT14	Inverse variance weighted	3	0.0807795	0.226027	0.720801	-0.362234	0.523793	1.08413	0.696119	1.68842
11120_49_NAT14_NAT14	finn-b-M13_ANKYLOSPON	Ankylosing Spondylitis	NAT14	Simple mode	3	0.0863807	0.387273	0.844207	-0.672675	0.845436	1.09022	0.510342	2.32899
11120_49_NAT14_NAT14	finn-b-M13_ANKYLOSPON	Ankylosing Spondylitis	NAT14	Weighted mode	3	0.280901	0.319623	0.472176	-0.34556	0.907363	1.32432	0.707824	2.47778
11128_29_TMEM132C_T132C	finn-b-M13_ANKYLOSPON	Ankylosing Spondylitis	TMEM132C	MR Egger	4	0.112261	1.60322	0.950547	-3.03005	3.25457	1.1188	0.0483133	25.9085
11128_29_TMEM132C_T132C	finn-b-M13_ANKYLOSPON	Ankylosing Spondylitis	TMEM132C	Weighted median	4	0.12134	0.454439	0.789462	-0.769362	1.01204	1.12901	0.463309	2.75121
11128_29_TMEM132C_T132C	finn-b-M13_ANKYLOSPON	Ankylosing Spondylitis	TMEM132C	Inverse variance weighted	4	0.479928	0.625545	0.442953	-0.74614	1.706	1.61596	0.474194	5.50687
11128_29_TMEM132C_T132C	finn-b-M13_ANKYLOSPON	Ankylosing Spondylitis	TMEM132C	Simple mode	4	-0.182398	0.604226	0.782467	-1.36668	1.00189	0.833269	0.254952	2.72341
11128_29_TMEM132C_T132C	finn-b-M13_ANKYLOSPON	Ankylosing Spondylitis	TMEM132C	Weighted mode	4	-0.0504715	0.507543	0.927059	-1.04526	0.944314	0.950781	0.351602	2.57105
11129_66_BMP15_BMP15	finn-b-M13_ANKYLOSPON	Ankylosing Spondylitis	BMP15	MR Egger	6	1.83514	1.66547	0.332359	-1.42919	5.09947	6.26601	0.239504	163.934
11129_66_BMP15_BMP15	finn-b-M13_ANKYLOSPON	Ankylosing Spondylitis	BMP15	Weighted median	6	0.223563	0.228429	0.327731	-0.224159	0.671284	1.25052	0.799188	1.95675
11129_66_BMP15_BMP15	finn-b-M13_ANKYLOSPON	Ankylosing Spondylitis	BMP15	Inverse variance weighted	6	-0.369095	0.702942	0.599533	-1.74686	1.00867	0.691359	0.17432	2.74196
11129_66_BMP15_BMP15	finn-b-M13_ANKYLOSPON	Ankylosing Spondylitis	BMP15	Simple mode	6	0.342727	0.439577	0.470858	-0.518843	1.2043	1.40878	0.595209	3.33442
11129_66_BMP15_BMP15	finn-b-M13_ANKYLOSPON	Ankylosing Spondylitis	BMP15	Weighted mode	6	0.247361	0.223125	0.31805	-0.189963	0.684686	1.28064	0.826989	1.98315
11130_158_CACNB4_CACB4	finn-b-M13_ANKYLOSPON	Ankylosing Spondylitis	CACNB4	MR Egger	3	-1.38056	1.98017	0.612401	-5.2617	2.50058	0.251437	0.00518647	12.1895
11130_158_CACNB4_CACB4	finn-b-M13_ANKYLOSPON	Ankylosing Spondylitis	CACNB4	Weighted median	3	-0.205541	0.279238	0.461682	-0.752847	0.341765	0.814206	0.471023	1.40743
11130_158_CACNB4_CACB4	finn-b-M13_ANKYLOSPON	Ankylosing Spondylitis	CACNB4	Inverse variance weighted	3	-0.154948	0.260249	0.551587	-0.665037	0.35514	0.856459	0.514255	1.42638
11130_158_CACNB4_CACB4	finn-b-M13_ANKYLOSPON	Ankylosing Spondylitis	CACNB4	Simple mode	3	-0.213136	0.348974	0.603527	-0.897125	0.470853	0.808046	0.40774	1.60136
11130_158_CACNB4_CACB4	finn-b-M13_ANKYLOSPON	Ankylosing Spondylitis	CACNB4	Weighted mode	3	-0.219329	0.295434	0.535199	-0.79838	0.359722	0.803058	0.450058	1.43293
11134_30_MTRF1L_RF1ML	finn-b-M13_ANKYLOSPON	Ankylosing Spondylitis	MTRF1L	MR Egger	3	-0.808833	0.405298	0.295722	-1.60322	-0.0144494	0.445378	0.201248	0.985655
11134_30_MTRF1L_RF1ML	finn-b-M13_ANKYLOSPON	Ankylosing Spondylitis	MTRF1L	Weighted median	3	-0.108321	0.209766	0.605581	-0.519463	0.30282	0.897339	0.59484	1.35367
11134_30_MTRF1L_RF1ML	finn-b-M13_ANKYLOSPON	Ankylosing Spondylitis	MTRF1L	Inverse variance weighted	3	-0.106728	0.303979	0.725512	-0.702527	0.489072	0.89877	0.495332	1.6308
11134_30_MTRF1L_RF1ML	finn-b-M13_ANKYLOSPON	Ankylosing Spondylitis	MTRF1L	Simple mode	3	0.704878	0.612735	0.368968	-0.496083	1.90584	2.0236	0.608911	6.72505
11134_30_MTRF1L_RF1ML	finn-b-M13_ANKYLOSPON	Ankylosing Spondylitis	MTRF1L	Weighted mode	3	-0.337628	0.231355	0.281874	-0.791083	0.115827	0.713461	0.453354	1.1228
11135_5_MRPL55_RM55	finn-b-M13_ANKYLOSPON	Ankylosing Spondylitis	MRPL55	MR Egger	3	-1.49157	0.507223	0.208679	-2.48573	-0.497413	0.225019	0.083265	0.608102
11135_5_MRPL55_RM55	finn-b-M13_ANKYLOSPON	Ankylosing Spondylitis	MRPL55	Weighted median	3	-1.36446	0.296488	4.18277e-06	-1.94558	-0.783347	0.255518	0.142904	0.456874
11135_5_MRPL55_RM55	finn-b-M13_ANKYLOSPON	Ankylosing Spondylitis	MRPL55	Inverse variance weighted	3	-1.4676	0.267166	3.94669e-08	-1.99125	-0.943955	0.230478	0.136525	0.389086
11135_5_MRPL55_RM55	finn-b-M13_ANKYLOSPON	Ankylosing Spondylitis	MRPL55	Simple mode	3	-1.34648	0.418989	0.0847075	-2.1677	-0.525259	0.260155	0.114441	0.591402
11135_5_MRPL55_RM55	finn-b-M13_ANKYLOSPON	Ankylosing Spondylitis	MRPL55	Weighted mode	3	-1.32364	0.360688	0.0668904	-2.03058	-0.616688	0.266166	0.131259	0.539729
11137_43_CSF2RB_IL3RB	finn-b-M13_ANKYLOSPON	Ankylosing Spondylitis	CSF2RB	MR Egger	3	-2.93488	5.89152	0.705774	-14.4823	8.61249	0.053137	5.13376e-07	5499.94
11137_43_CSF2RB_IL3RB	finn-b-M13_ANKYLOSPON	Ankylosing Spondylitis	CSF2RB	Weighted median	3	-1.51715	0.441887	0.000596206	-2.38324	-0.651047	0.219337	0.0922509	0.521499
11137_43_CSF2RB_IL3RB	finn-b-M13_ANKYLOSPON	Ankylosing Spondylitis	CSF2RB	Inverse variance weighted	3	-1.45674	1.01741	0.152196	-3.45087	0.537378	0.232993	0.0317181	1.71151
11137_43_CSF2RB_IL3RB	finn-b-M13_ANKYLOSPON	Ankylosing Spondylitis	CSF2RB	Simple mode	3	-2.65426	0.77216	0.0752075	-4.1677	-1.14083	0.0703507	0.0154879	0.319554
11137_43_CSF2RB_IL3RB	finn-b-M13_ANKYLOSPON	Ankylosing Spondylitis	CSF2RB	Weighted mode	3	-0.0213722	0.506205	0.970159	-1.01353	0.97079	0.978855	0.362934	2.64003
11138_16_RUNX3_RUNX3	finn-b-M13_ANKYLOSPON	Ankylosing Spondylitis	RUNX3	Wald ratio	1	-0.329137	0.696043	0.636307	-1.69338	1.03511	0.719545	0.183897	2.81541
11140_56_COL1A1_CO1A1	finn-b-M13_ANKYLOSPON	Ankylosing Spondylitis	COL1A1	MR Egger	17	-0.0888481	0.172686	0.614394	-0.427312	0.249616	0.914985	0.65226	1.28353
11140_56_COL1A1_CO1A1	finn-b-M13_ANKYLOSPON	Ankylosing Spondylitis	COL1A1	Weighted median	17	-0.0120738	0.145164	0.933714	-0.296596	0.272449	0.987999	0.743344	1.31318
11140_56_COL1A1_CO1A1	finn-b-M13_ANKYLOSPON	Ankylosing Spondylitis	COL1A1	Inverse variance weighted	17	-0.070421	0.103016	0.494233	-0.272333	0.131491	0.932001	0.761601	1.14053
11140_56_COL1A1_CO1A1	finn-b-M13_ANKYLOSPON	Ankylosing Spondylitis	COL1A1	Simple mode	17	0.144739	0.228463	0.535337	-0.303048	0.592526	1.15574	0.738564	1.80855
11140_56_COL1A1_CO1A1	finn-b-M13_ANKYLOSPON	Ankylosing Spondylitis	COL1A1	Weighted mode	17	0.0895775	0.184008	0.632992	-0.271077	0.450232	1.09371	0.762558	1.56868
11142_11_ANGPTL1_ANGL1	finn-b-M13_ANKYLOSPON	Ankylosing Spondylitis	ANGPTL1	MR Egger	8	-0.145405	0.220744	0.534532	-0.578063	0.287253	0.864672	0.560984	1.33276
11142_11_ANGPTL1_ANGL1	finn-b-M13_ANKYLOSPON	Ankylosing Spondylitis	ANGPTL1	Weighted median	8	-0.127323	0.142991	0.373237	-0.407584	0.152939	0.88045	0.665256	1.16525
11142_11_ANGPTL1_ANGL1	finn-b-M13_ANKYLOSPON	Ankylosing Spondylitis	ANGPTL1	Inverse variance weighted	8	-0.110891	0.134397	0.409316	-0.374309	0.152528	0.895037	0.687764	1.16477
11142_11_ANGPTL1_ANGL1	finn-b-M13_ANKYLOSPON	Ankylosing Spondylitis	ANGPTL1	Simple mode	8	-0.00969069	0.314772	0.976299	-0.626644	0.607262	0.990356	0.534382	1.8354
11142_11_ANGPTL1_ANGL1	finn-b-M13_ANKYLOSPON	Ankylosing Spondylitis	ANGPTL1	Weighted mode	8	-0.129551	0.142677	0.394062	-0.409199	0.150096	0.878489	0.664182	1.16195
11143_32_OLFM3_NOE3	finn-b-M13_ANKYLOSPON	Ankylosing Spondylitis	OLFM3	MR Egger	4	1.07219	4.07528	0.817102	-6.91536	9.05973	2.92176	0.000992428	8601.83
11143_32_OLFM3_NOE3	finn-b-M13_ANKYLOSPON	Ankylosing Spondylitis	OLFM3	Weighted median	4	0.0260888	0.337751	0.938431	-0.635903	0.688081	1.02643	0.529457	1.98989
11143_32_OLFM3_NOE3	finn-b-M13_ANKYLOSPON	Ankylosing Spondylitis	OLFM3	Inverse variance weighted	4	-0.533945	0.937319	0.568915	-2.37109	1.3032	0.586288	0.0933789	3.68106
11143_32_OLFM3_NOE3	finn-b-M13_ANKYLOSPON	Ankylosing Spondylitis	OLFM3	Simple mode	4	-0.524802	0.647149	0.47676	-1.79321	0.74361	0.591673	0.166425	2.10351
11143_32_OLFM3_NOE3	finn-b-M13_ANKYLOSPON	Ankylosing Spondylitis	OLFM3	Weighted mode	4	0.190116	0.338493	0.613578	-0.473331	0.853563	1.20939	0.622924	2.348
11145_72_KIAA1549L_K154L	finn-b-M13_ANKYLOSPON	Ankylosing Spondylitis	KIAA1549L	MR Egger	6	0.144673	0.264201	0.613096	-0.373162	0.662508	1.15566	0.688554	1.93965
11145_72_KIAA1549L_K154L	finn-b-M13_ANKYLOSPON	Ankylosing Spondylitis	KIAA1549L	Weighted median	6	0.0325057	0.14371	0.821054	-0.249166	0.314178	1.03304	0.77945	1.36913
11145_72_KIAA1549L_K154L	finn-b-M13_ANKYLOSPON	Ankylosing Spondylitis	KIAA1549L	Inverse variance weighted	6	-0.0198134	0.124283	0.873336	-0.263407	0.22378	0.980382	0.768429	1.2508
11145_72_KIAA1549L_K154L	finn-b-M13_ANKYLOSPON	Ankylosing Spondylitis	KIAA1549L	Simple mode	6	-0.0306115	0.238279	0.902785	-0.497639	0.436416	0.969852	0.607964	1.54715
11145_72_KIAA1549L_K154L	finn-b-M13_ANKYLOSPON	Ankylosing Spondylitis	KIAA1549L	Weighted mode	6	0.0209857	0.145801	0.891174	-0.264784	0.306755	1.02121	0.767372	1.35901
11146_4_TBX22_TBX22	finn-b-M13_ANKYLOSPON	Ankylosing Spondylitis	TBX22	Inverse variance weighted	2	0.212791	0.454881	0.639932	-0.678776	1.10436	1.23713	0.507238	3.01728
11149_3_TLR1_TLR1	finn-b-M13_ANKYLOSPON	Ankylosing Spondylitis	TLR1	MR Egger	5	2.54763	1.47474	0.182526	-0.342854	5.43812	12.7768	0.709742	230.01
11149_3_TLR1_TLR1	finn-b-M13_ANKYLOSPON	Ankylosing Spondylitis	TLR1	Weighted median	5	0.416326	0.378072	0.270818	-0.324696	1.15735	1.51638	0.722747	3.18148
11149_3_TLR1_TLR1	finn-b-M13_ANKYLOSPON	Ankylosing Spondylitis	TLR1	Inverse variance weighted	5	0.120694	0.322219	0.707979	-0.510856	0.752244	1.12828	0.599982	2.12176
11149_3_TLR1_TLR1	finn-b-M13_ANKYLOSPON	Ankylosing Spondylitis	TLR1	Simple mode	5	0.43816	0.493681	0.424935	-0.529455	1.40578	1.54985	0.588926	4.07869
11149_3_TLR1_TLR1	finn-b-M13_ANKYLOSPON	Ankylosing Spondylitis	TLR1	Weighted mode	5	0.466073	0.403692	0.312563	-0.325162	1.25731	1.59372	0.72241	3.51595
11152_46_KLK13_kallikrein_13	finn-b-M13_ANKYLOSPON	Ankylosing Spondylitis	KLK13	MR Egger	12	-0.0523246	0.114587	0.65769	-0.276915	0.172266	0.949021	0.758119	1.18799
11152_46_KLK13_kallikrein_13	finn-b-M13_ANKYLOSPON	Ankylosing Spondylitis	KLK13	Weighted median	12	-0.0842781	0.0864395	0.329563	-0.253699	0.0851433	0.919176	0.775925	1.08887
11152_46_KLK13_kallikrein_13	finn-b-M13_ANKYLOSPON	Ankylosing Spondylitis	KLK13	Inverse variance weighted	12	-0.0985048	0.0782154	0.207884	-0.251807	0.0547973	0.906191	0.777395	1.05633
11152_46_KLK13_kallikrein_13	finn-b-M13_ANKYLOSPON	Ankylosing Spondylitis	KLK13	Simple mode	12	-0.0104178	0.214532	0.96214	-0.430901	0.410065	0.989636	0.649923	1.50692
11152_46_KLK13_kallikrein_13	finn-b-M13_ANKYLOSPON	Ankylosing Spondylitis	KLK13	Weighted mode	12	-0.0823452	0.0878801	0.368867	-0.25459	0.0898998	0.920954	0.775234	1.09406
11154_3_NFE2L1_NF2L1	finn-b-M13_ANKYLOSPON	Ankylosing Spondylitis	NFE2L1	Inverse variance weighted	2	0.467816	0.565726	0.408276	-0.641006	1.57664	1.5965	0.526762	4.83866
11155_16_COL6A5_CO6A5	finn-b-M13_ANKYLOSPON	Ankylosing Spondylitis	COL6A5	MR Egger	3	-2.18984	5.19609	0.746083	-12.3742	7.99449	0.111934	4.22632e-06	2964.59
11155_16_COL6A5_CO6A5	finn-b-M13_ANKYLOSPON	Ankylosing Spondylitis	COL6A5	Weighted median	3	-0.439895	0.516204	0.394118	-1.45166	0.571865	0.644104	0.234182	1.77157
11155_16_COL6A5_CO6A5	finn-b-M13_ANKYLOSPON	Ankylosing Spondylitis	COL6A5	Inverse variance weighted	3	-0.445968	0.82848	0.590372	-2.06979	1.17785	0.640204	0.126212	3.2474
11155_16_COL6A5_CO6A5	finn-b-M13_ANKYLOSPON	Ankylosing Spondylitis	COL6A5	Simple mode	3	-1.72716	1.04573	0.240408	-3.77679	0.322463	0.177788	0.0228961	1.38052
11155_16_COL6A5_CO6A5	finn-b-M13_ANKYLOSPON	Ankylosing Spondylitis	COL6A5	Weighted mode	3	0.520813	0.606956	0.481268	-0.668822	1.71045	1.6834	0.512312	5.53144
11160_56_RNF122_RN122	finn-b-M13_ANKYLOSPON	Ankylosing Spondylitis	RNF122	MR Egger	6	1.031	1.26462	0.460678	-1.44765	3.50965	2.80387	0.235123	33.4364
11160_56_RNF122_RN122	finn-b-M13_ANKYLOSPON	Ankylosing Spondylitis	RNF122	Weighted median	6	0.147486	0.282749	0.601939	-0.406701	0.701673	1.15892	0.665843	2.01712
11160_56_RNF122_RN122	finn-b-M13_ANKYLOSPON	Ankylosing Spondylitis	RNF122	Inverse variance weighted	6	0.125378	0.401538	0.754855	-0.661637	0.912393	1.13358	0.516006	2.49028
11160_56_RNF122_RN122	finn-b-M13_ANKYLOSPON	Ankylosing Spondylitis	RNF122	Simple mode	6	0.347125	0.419858	0.446016	-0.475797	1.17005	1.41499	0.62139	3.22214
11160_56_RNF122_RN122	finn-b-M13_ANKYLOSPON	Ankylosing Spondylitis	RNF122	Weighted mode	6	0.176538	0.283854	0.561245	-0.379817	0.732893	1.19308	0.683987	2.08109
11162_37_EQTN_EQTN	finn-b-M13_ANKYLOSPON	Ankylosing Spondylitis	EQTN	Wald ratio	1	-0.322263	0.462485	0.485923	-1.22873	0.584207	0.724507	0.292663	1.79357
11163_7_FAM162B_F162B	finn-b-M13_ANKYLOSPON	Ankylosing Spondylitis	FAM162B	MR Egger	3	-3.60466	1.5331	0.256006	-6.60953	-0.599793	0.0271966	0.00134746	0.548925
11163_7_FAM162B_F162B	finn-b-M13_ANKYLOSPON	Ankylosing Spondylitis	FAM162B	Weighted median	3	0.484126	0.549363	0.378183	-0.592626	1.56088	1.62276	0.552874	4.763
11163_7_FAM162B_F162B	finn-b-M13_ANKYLOSPON	Ankylosing Spondylitis	FAM162B	Inverse variance weighted	3	-0.00877203	0.74221	0.99057	-1.4635	1.44596	0.991266	0.231424	4.24593
11163_7_FAM162B_F162B	finn-b-M13_ANKYLOSPON	Ankylosing Spondylitis	FAM162B	Simple mode	3	0.579067	0.734859	0.513261	-0.861256	2.01939	1.78437	0.422631	7.53373
11163_7_FAM162B_F162B	finn-b-M13_ANKYLOSPON	Ankylosing Spondylitis	FAM162B	Weighted mode	3	0.607661	0.632344	0.43797	-0.631734	1.84706	1.83613	0.531669	6.34112
11164_7_TENM2_TEN2	finn-b-M13_ANKYLOSPON	Ankylosing Spondylitis	TENM2	Inverse variance weighted	2	0.146014	0.230559	0.526536	-0.305882	0.597909	1.15721	0.736474	1.81831
11167_6_MTMR1_MTMR1	finn-b-M13_ANKYLOSPON	Ankylosing Spondylitis	MTMR1	MR Egger	8	0.19933	1.04264	0.85469	-1.84423	2.2429	1.22059	0.158146	9.42057
11167_6_MTMR1_MTMR1	finn-b-M13_ANKYLOSPON	Ankylosing Spondylitis	MTMR1	Weighted median	8	0.169332	0.177101	0.339004	-0.177786	0.51645	1.18451	0.837122	1.67607
11167_6_MTMR1_MTMR1	finn-b-M13_ANKYLOSPON	Ankylosing Spondylitis	MTMR1	Inverse variance weighted	8	-0.176048	0.458882	0.701242	-1.07546	0.723362	0.838578	0.341142	2.06135
11167_6_MTMR1_MTMR1	finn-b-M13_ANKYLOSPON	Ankylosing Spondylitis	MTMR1	Simple mode	8	0.17434	0.269456	0.538256	-0.353793	0.702474	1.19046	0.70202	2.01874
11167_6_MTMR1_MTMR1	finn-b-M13_ANKYLOSPON	Ankylosing Spondylitis	MTMR1	Weighted mode	8	0.150573	0.165688	0.393682	-0.174176	0.475321	1.1625	0.840149	1.60853
11168_3_MEGF10_MEG10	finn-b-M13_ANKYLOSPON	Ankylosing Spondylitis	MEGF10	MR Egger	5	2.30666	1.53241	0.229329	-0.696872	5.31018	10.0408	0.498141	202.387
11168_3_MEGF10_MEG10	finn-b-M13_ANKYLOSPON	Ankylosing Spondylitis	MEGF10	Weighted median	5	0.0916684	0.248168	0.711844	-0.39474	0.578077	1.096	0.673855	1.78261
11168_3_MEGF10_MEG10	finn-b-M13_ANKYLOSPON	Ankylosing Spondylitis	MEGF10	Inverse variance weighted	5	-0.48535	0.785569	0.536686	-2.02507	1.05436	0.615482	0.131985	2.87015
11168_3_MEGF10_MEG10	finn-b-M13_ANKYLOSPON	Ankylosing Spondylitis	MEGF10	Simple mode	5	-1.09113	1.30791	0.451064	-3.65464	1.47238	0.335838	0.0258709	4.3596
11168_3_MEGF10_MEG10	finn-b-M13_ANKYLOSPON	Ankylosing Spondylitis	MEGF10	Weighted mode	5	0.101809	0.241018	0.694441	-0.370586	0.574203	1.10717	0.69033	1.77572
11173_29_MILR1_MILR1	finn-b-M13_ANKYLOSPON	Ankylosing Spondylitis	MILR1	MR Egger	5	-0.61833	1.56893	0.719844	-3.69343	2.45677	0.538843	0.0248865	11.6671
11173_29_MILR1_MILR1	finn-b-M13_ANKYLOSPON	Ankylosing Spondylitis	MILR1	Weighted median	5	0.392606	0.37502	0.295149	-0.342434	1.12765	1.48083	0.71004	3.08838
11173_29_MILR1_MILR1	finn-b-M13_ANKYLOSPON	Ankylosing Spondylitis	MILR1	Inverse variance weighted	5	0.185852	0.291431	0.523654	-0.385353	0.757057	1.20424	0.680211	2.13199
11173_29_MILR1_MILR1	finn-b-M13_ANKYLOSPON	Ankylosing Spondylitis	MILR1	Simple mode	5	0.59538	0.544215	0.335409	-0.471282	1.66204	1.81372	0.624201	5.27006
11173_29_MILR1_MILR1	finn-b-M13_ANKYLOSPON	Ankylosing Spondylitis	MILR1	Weighted mode	5	0.590324	0.570509	0.359247	-0.527874	1.70852	1.80457	0.589858	5.5208
11174_8_THSD7A_THS7A	finn-b-M13_ANKYLOSPON	Ankylosing Spondylitis	THSD7A	MR Egger	5	0.68264	0.685059	0.392465	-0.660076	2.02536	1.9791	0.516812	7.57881
11174_8_THSD7A_THS7A	finn-b-M13_ANKYLOSPON	Ankylosing Spondylitis	THSD7A	Weighted median	5	0.403606	0.227037	0.0754515	-0.0413866	0.848599	1.49721	0.959458	2.33637
11174_8_THSD7A_THS7A	finn-b-M13_ANKYLOSPON	Ankylosing Spondylitis	THSD7A	Inverse variance weighted	5	0.196589	0.402696	0.62542	-0.592695	0.985874	1.21724	0.552835	2.68015
11174_8_THSD7A_THS7A	finn-b-M13_ANKYLOSPON	Ankylosing Spondylitis	THSD7A	Simple mode	5	0.43293	0.316629	0.243323	-0.187663	1.05352	1.54177	0.828894	2.86774
11174_8_THSD7A_THS7A	finn-b-M13_ANKYLOSPON	Ankylosing Spondylitis	THSD7A	Weighted mode	5	0.401725	0.218346	0.139622	-0.0262337	0.829684	1.4944	0.974107	2.29259
11177_16_KRT5_K2C5	finn-b-M13_ANKYLOSPON	Ankylosing Spondylitis	KRT5	MR Egger	10	-0.656011	0.433462	0.16863	-1.5056	0.193574	0.518917	0.221885	1.21358
11177_16_KRT5_K2C5	finn-b-M13_ANKYLOSPON	Ankylosing Spondylitis	KRT5	Weighted median	10	-0.293071	0.237309	0.216839	-0.758197	0.172054	0.745969	0.46851	1.18774
11177_16_KRT5_K2C5	finn-b-M13_ANKYLOSPON	Ankylosing Spondylitis	KRT5	Inverse variance weighted	10	-0.208597	0.185331	0.26036	-0.571846	0.154651	0.811722	0.564483	1.16725
11177_16_KRT5_K2C5	finn-b-M13_ANKYLOSPON	Ankylosing Spondylitis	KRT5	Simple mode	10	-0.320987	0.415625	0.459736	-1.13561	0.493638	0.725433	0.321226	1.63827
11177_16_KRT5_K2C5	finn-b-M13_ANKYLOSPON	Ankylosing Spondylitis	KRT5	Weighted mode	10	-0.320987	0.23724	0.20906	-0.785976	0.144003	0.725433	0.455675	1.15489
11178_21_SVEP1_SVEP1	finn-b-M13_ANKYLOSPON	Ankylosing Spondylitis	SVEP1	MR Egger	9	-0.111134	0.311685	0.731927	-0.722037	0.499769	0.894819	0.485762	1.64834
11178_21_SVEP1_SVEP1	finn-b-M13_ANKYLOSPON	Ankylosing Spondylitis	SVEP1	Weighted median	9	-0.0331333	0.161427	0.837375	-0.34953	0.283263	0.96741	0.705019	1.32745
11178_21_SVEP1_SVEP1	finn-b-M13_ANKYLOSPON	Ankylosing Spondylitis	SVEP1	Inverse variance weighted	9	-0.0720959	0.154356	0.640446	-0.374633	0.230441	0.930442	0.687541	1.25916
11178_21_SVEP1_SVEP1	finn-b-M13_ANKYLOSPON	Ankylosing Spondylitis	SVEP1	Simple mode	9	-0.0197442	0.27445	0.944415	-0.557665	0.518177	0.980449	0.572544	1.67896
11178_21_SVEP1_SVEP1	finn-b-M13_ANKYLOSPON	Ankylosing Spondylitis	SVEP1	Weighted mode	9	-0.0510208	0.161032	0.759478	-0.366644	0.264602	0.950259	0.693056	1.30291
11179_7_TSSK1B_TSSK1	finn-b-M13_ANKYLOSPON	Ankylosing Spondylitis	TSSK1B	Inverse variance weighted	2	-1.23702	2.92416	0.672271	-6.96837	4.49433	0.290248	0.000941188	89.5084
11180_17_SMARCC1_SMRC1	finn-b-M13_ANKYLOSPON	Ankylosing Spondylitis	SMARCC1	MR Egger	7	1.51914	1.14357	0.241442	-0.722259	3.76054	4.56829	0.485654	42.9715
11180_17_SMARCC1_SMRC1	finn-b-M13_ANKYLOSPON	Ankylosing Spondylitis	SMARCC1	Weighted median	7	0.19586	0.196753	0.319513	-0.189777	0.581497	1.21636	0.827144	1.78871
11180_17_SMARCC1_SMRC1	finn-b-M13_ANKYLOSPON	Ankylosing Spondylitis	SMARCC1	Inverse variance weighted	7	-0.155366	0.578154	0.788139	-1.28855	0.977815	0.856101	0.275671	2.65864
11180_17_SMARCC1_SMRC1	finn-b-M13_ANKYLOSPON	Ankylosing Spondylitis	SMARCC1	Simple mode	7	0.757368	0.45986	0.150667	-0.143959	1.65869	2.13266	0.865924	5.25245
11180_17_SMARCC1_SMRC1	finn-b-M13_ANKYLOSPON	Ankylosing Spondylitis	SMARCC1	Weighted mode	7	0.227421	0.181341	0.256449	-0.128008	0.582851	1.25536	0.879846	1.79114
11185_145_GCH1_GCH1	finn-b-M13_ANKYLOSPON	Ankylosing Spondylitis	GCH1	Inverse variance weighted	2	0.211506	0.210492	0.314984	-0.201057	0.62407	1.23554	0.817865	1.86651
11187_11_CLEC12A_CL12A	finn-b-M13_ANKYLOSPON	Ankylosing Spondylitis	CLEC12A	MR Egger	17	-0.459217	0.319858	0.171616	-1.08614	0.167705	0.631778	0.337517	1.18259
11187_11_CLEC12A_CL12A	finn-b-M13_ANKYLOSPON	Ankylosing Spondylitis	CLEC12A	Weighted median	17	-0.172226	0.102598	0.0932214	-0.373319	0.0288666	0.841789	0.688446	1.02929
11187_11_CLEC12A_CL12A	finn-b-M13_ANKYLOSPON	Ankylosing Spondylitis	CLEC12A	Inverse variance weighted	17	-0.0710181	0.220447	0.747336	-0.503095	0.361059	0.931445	0.604656	1.43485
11187_11_CLEC12A_CL12A	finn-b-M13_ANKYLOSPON	Ankylosing Spondylitis	CLEC12A	Simple mode	17	-0.199733	0.169969	0.25714	-0.532871	0.133405	0.818949	0.586917	1.14271
11187_11_CLEC12A_CL12A	finn-b-M13_ANKYLOSPON	Ankylosing Spondylitis	CLEC12A	Weighted mode	17	-0.199733	0.0831191	0.0287487	-0.362646	-0.0368194	0.818949	0.695832	0.96385
11192_168_TINAGL1_TINAL	finn-b-M13_ANKYLOSPON	Ankylosing Spondylitis	TINAGL1	MR Egger	14	-0.949287	1.26358	0.466969	-3.4259	1.52733	0.387017	0.03252	4.60585
11192_168_TINAGL1_TINAL	finn-b-M13_ANKYLOSPON	Ankylosing Spondylitis	TINAGL1	Weighted median	14	-0.124371	0.210479	0.554592	-0.536911	0.288169	0.883052	0.584551	1.33398
11192_168_TINAGL1_TINAL	finn-b-M13_ANKYLOSPON	Ankylosing Spondylitis	TINAGL1	Inverse variance weighted	14	0.167624	0.434897	0.699917	-0.684774	1.02002	1.18249	0.504204	2.77325
11192_168_TINAGL1_TINAL	finn-b-M13_ANKYLOSPON	Ankylosing Spondylitis	TINAGL1	Simple mode	14	-0.175531	0.30092	0.569662	-0.765334	0.414271	0.839011	0.465179	1.51327
11192_168_TINAGL1_TINAL	finn-b-M13_ANKYLOSPON	Ankylosing Spondylitis	TINAGL1	Weighted mode	14	-0.102104	0.258532	0.699293	-0.608827	0.40462	0.902936	0.543988	1.49873
11196_31_COL6A3_Collagen_alpha_3_VI_	finn-b-M13_ANKYLOSPON	Ankylosing Spondylitis	COL6A3	Inverse variance weighted	2	0.893035	0.464326	0.0544431	-0.0170434	1.80311	2.44253	0.983101	6.06851
11198_37_CREB3L1_CR3L1	finn-b-M13_ANKYLOSPON	Ankylosing Spondylitis	CREB3L1	MR Egger	3	1.37839	1.17031	0.448139	-0.915409	3.6722	3.96852	0.400353	39.3382
11198_37_CREB3L1_CR3L1	finn-b-M13_ANKYLOSPON	Ankylosing Spondylitis	CREB3L1	Weighted median	3	0.198735	0.332317	0.549822	-0.452607	0.850077	1.21986	0.635968	2.33983
11198_37_CREB3L1_CR3L1	finn-b-M13_ANKYLOSPON	Ankylosing Spondylitis	CREB3L1	Inverse variance weighted	3	0.209175	0.32008	0.513428	-0.418181	0.836531	1.23266	0.658243	2.30835
11198_37_CREB3L1_CR3L1	finn-b-M13_ANKYLOSPON	Ankylosing Spondylitis	CREB3L1	Simple mode	3	-0.0400383	0.429683	0.934254	-0.882216	0.802139	0.960753	0.413865	2.23031
11198_37_CREB3L1_CR3L1	finn-b-M13_ANKYLOSPON	Ankylosing Spondylitis	CREB3L1	Weighted mode	3	0.225549	0.319472	0.553343	-0.400615	0.851714	1.25301	0.669908	2.34366
11201_19_PUS1_TRUA	finn-b-M13_ANKYLOSPON	Ankylosing Spondylitis	PUS1	Inverse variance weighted	2	0.571057	0.517741	0.270036	-0.443715	1.58583	1.77014	0.641648	4.88334
11202_70_TBX5_TBX5	finn-b-M13_ANKYLOSPON	Ankylosing Spondylitis	TBX5	MR Egger	3	-1.52311	1.73685	0.54168	-4.92734	1.88111	0.218032	0.00724578	6.56079
11202_70_TBX5_TBX5	finn-b-M13_ANKYLOSPON	Ankylosing Spondylitis	TBX5	Weighted median	3	0.182957	0.54543	0.737296	-0.886085	1.252	1.20076	0.412266	3.49733
11202_70_TBX5_TBX5	finn-b-M13_ANKYLOSPON	Ankylosing Spondylitis	TBX5	Inverse variance weighted	3	-0.072499	0.466687	0.876547	-0.987206	0.842208	0.930067	0.372616	2.32149
11202_70_TBX5_TBX5	finn-b-M13_ANKYLOSPON	Ankylosing Spondylitis	TBX5	Simple mode	3	0.219499	0.618544	0.756619	-0.992847	1.43184	1.24545	0.37052	4.18641
11202_70_TBX5_TBX5	finn-b-M13_ANKYLOSPON	Ankylosing Spondylitis	TBX5	Weighted mode	3	0.219499	0.627082	0.75974	-1.00958	1.44858	1.24545	0.364371	4.25706
11205_10_ITGB7_Integrin_beta_7	finn-b-M13_ANKYLOSPON	Ankylosing Spondylitis	ITGB7	Inverse variance weighted	2	0.849162	0.477824	0.0755447	-0.0873736	1.7857	2.33769	0.916335	5.96374
11207_3_MSR1_Macrophage_scavenger_receptor	finn-b-M13_ANKYLOSPON	Ankylosing Spondylitis	MSR1	MR Egger	3	-0.392115	0.469606	0.557095	-1.31254	0.528312	0.675627	0.269135	1.69607
11207_3_MSR1_Macrophage_scavenger_receptor	finn-b-M13_ANKYLOSPON	Ankylosing Spondylitis	MSR1	Weighted median	3	-0.0295198	0.231721	0.898629	-0.483694	0.424654	0.970912	0.616502	1.52906
11207_3_MSR1_Macrophage_scavenger_receptor	finn-b-M13_ANKYLOSPON	Ankylosing Spondylitis	MSR1	Inverse variance weighted	3	-0.0211027	0.218971	0.923225	-0.450286	0.40808	0.979118	0.637446	1.50393
11207_3_MSR1_Macrophage_scavenger_receptor	finn-b-M13_ANKYLOSPON	Ankylosing Spondylitis	MSR1	Simple mode	3	0.115639	0.408123	0.80355	-0.684283	0.915561	1.12259	0.504452	2.49818
11207_3_MSR1_Macrophage_scavenger_receptor	finn-b-M13_ANKYLOSPON	Ankylosing Spondylitis	MSR1	Weighted mode	3	-0.268137	0.280332	0.439761	-0.817588	0.281314	0.764803	0.441495	1.32487
11208_15_NAGPA_NAGPA	finn-b-M13_ANKYLOSPON	Ankylosing Spondylitis	NAGPA	MR Egger	12	0.316186	0.163956	0.0826422	-0.00516815	0.63754	1.37188	0.994845	1.89182
11208_15_NAGPA_NAGPA	finn-b-M13_ANKYLOSPON	Ankylosing Spondylitis	NAGPA	Weighted median	12	0.21371	0.133473	0.109346	-0.0478982	0.475318	1.23826	0.953231	1.60852
11208_15_NAGPA_NAGPA	finn-b-M13_ANKYLOSPON	Ankylosing Spondylitis	NAGPA	Inverse variance weighted	12	0.0647995	0.104635	0.535726	-0.140286	0.269885	1.06695	0.86911	1.30981
11208_15_NAGPA_NAGPA	finn-b-M13_ANKYLOSPON	Ankylosing Spondylitis	NAGPA	Simple mode	12	0.105458	0.308473	0.738891	-0.499149	0.710064	1.11122	0.607047	2.03412
11208_15_NAGPA_NAGPA	finn-b-M13_ANKYLOSPON	Ankylosing Spondylitis	NAGPA	Weighted mode	12	0.228908	0.146445	0.146321	-0.0581231	0.51594	1.25723	0.943534	1.67521
11211_7_TBCE_TBCE	finn-b-M13_ANKYLOSPON	Ankylosing Spondylitis	TBCE	MR Egger	6	0.898626	1.64505	0.613925	-2.32566	4.12291	2.45623	0.0977187	61.7389
11211_7_TBCE_TBCE	finn-b-M13_ANKYLOSPON	Ankylosing Spondylitis	TBCE	Weighted median	6	0.608694	0.33381	0.068232	-0.0455746	1.26296	1.83803	0.955448	3.53588
11211_7_TBCE_TBCE	finn-b-M13_ANKYLOSPON	Ankylosing Spondylitis	TBCE	Inverse variance weighted	6	0.120136	0.412579	0.770911	-0.688519	0.928791	1.12765	0.50232	2.53145
11211_7_TBCE_TBCE	finn-b-M13_ANKYLOSPON	Ankylosing Spondylitis	TBCE	Simple mode	6	0.612431	0.523719	0.294955	-0.414059	1.63892	1.84491	0.660962	5.14961
11211_7_TBCE_TBCE	finn-b-M13_ANKYLOSPON	Ankylosing Spondylitis	TBCE	Weighted mode	6	0.585092	0.336053	0.142149	-0.0735726	1.24376	1.79516	0.929069	3.46862
11212_7_TXNDC5_TXND5	finn-b-M13_ANKYLOSPON	Ankylosing Spondylitis	TXNDC5	MR Egger	9	0.0330736	0.456191	0.944233	-0.861062	0.927209	1.03363	0.422713	2.52744
11212_7_TXNDC5_TXND5	finn-b-M13_ANKYLOSPON	Ankylosing Spondylitis	TXNDC5	Weighted median	9	0.000278899	0.199017	0.998882	-0.389794	0.390351	1.00028	0.677197	1.4775
11212_7_TXNDC5_TXND5	finn-b-M13_ANKYLOSPON	Ankylosing Spondylitis	TXNDC5	Inverse variance weighted	9	0.11643	0.214843	0.587867	-0.304662	0.537521	1.12348	0.737373	1.71176
11212_7_TXNDC5_TXND5	finn-b-M13_ANKYLOSPON	Ankylosing Spondylitis	TXNDC5	Simple mode	9	-0.0660773	0.316504	0.839844	-0.686425	0.55427	0.936059	0.503373	1.74067
11212_7_TXNDC5_TXND5	finn-b-M13_ANKYLOSPON	Ankylosing Spondylitis	TXNDC5	Weighted mode	9	-0.0551861	0.204113	0.79372	-0.455248	0.344876	0.946309	0.634291	1.41181
11214_40_DNAJB9_DNJB9	finn-b-M13_ANKYLOSPON	Ankylosing Spondylitis	DNAJB9	MR Egger	12	-0.671108	1.36499	0.633573	-3.34649	2.00427	0.511142	0.0352079	7.42067
11214_40_DNAJB9_DNJB9	finn-b-M13_ANKYLOSPON	Ankylosing Spondylitis	DNAJB9	Weighted median	12	0.122867	0.228239	0.590353	-0.324481	0.570215	1.13073	0.722902	1.76865
11214_40_DNAJB9_DNJB9	finn-b-M13_ANKYLOSPON	Ankylosing Spondylitis	DNAJB9	Inverse variance weighted	12	-0.0913404	0.83413	0.912803	-1.72623	1.54355	0.912707	0.177953	4.6812
11214_40_DNAJB9_DNJB9	finn-b-M13_ANKYLOSPON	Ankylosing Spondylitis	DNAJB9	Simple mode	12	-0.203771	0.305211	0.518125	-0.801985	0.394442	0.815649	0.448438	1.48356
11214_40_DNAJB9_DNJB9	finn-b-M13_ANKYLOSPON	Ankylosing Spondylitis	DNAJB9	Weighted mode	12	-0.0207987	0.199042	0.918658	-0.41092	0.369323	0.979416	0.66304	1.44675
11215_6_CDH15_CAD15	finn-b-M13_ANKYLOSPON	Ankylosing Spondylitis	CDH15	MR Egger	13	0.231158	0.282099	0.429944	-0.321757	0.784072	1.26006	0.724874	2.19037
11215_6_CDH15_CAD15	finn-b-M13_ANKYLOSPON	Ankylosing Spondylitis	CDH15	Weighted median	13	0.284959	0.202795	0.159974	-0.112519	0.682436	1.32971	0.89358	1.97869
11215_6_CDH15_CAD15	finn-b-M13_ANKYLOSPON	Ankylosing Spondylitis	CDH15	Inverse variance weighted	13	0.087109	0.160635	0.587626	-0.227736	0.401954	1.09102	0.796335	1.49474
11215_6_CDH15_CAD15	finn-b-M13_ANKYLOSPON	Ankylosing Spondylitis	CDH15	Simple mode	13	0.329833	0.341827	0.353633	-0.340149	0.999814	1.39074	0.711664	2.71778
11215_6_CDH15_CAD15	finn-b-M13_ANKYLOSPON	Ankylosing Spondylitis	CDH15	Weighted mode	13	0.318124	0.228779	0.189618	-0.130282	0.766531	1.37455	0.877848	2.15229
11218_84_TPMT_TPMT	finn-b-M13_ANKYLOSPON	Ankylosing Spondylitis	TPMT	MR Egger	11	-0.000538592	0.483309	0.999135	-0.947824	0.946746	0.999462	0.387584	2.57731
11218_84_TPMT_TPMT	finn-b-M13_ANKYLOSPON	Ankylosing Spondylitis	TPMT	Weighted median	11	-0.173867	0.208484	0.404307	-0.582496	0.234763	0.840409	0.558503	1.26461
11218_84_TPMT_TPMT	finn-b-M13_ANKYLOSPON	Ankylosing Spondylitis	TPMT	Inverse variance weighted	11	-0.109359	0.236406	0.643659	-0.572715	0.353997	0.896409	0.563992	1.42475
11218_84_TPMT_TPMT	finn-b-M13_ANKYLOSPON	Ankylosing Spondylitis	TPMT	Simple mode	11	-0.108838	0.3162	0.737819	-0.72859	0.510913	0.896875	0.482589	1.66681
11218_84_TPMT_TPMT	finn-b-M13_ANKYLOSPON	Ankylosing Spondylitis	TPMT	Weighted mode	11	-0.205927	0.230336	0.392314	-0.657386	0.245531	0.813892	0.518204	1.2783
11219_95_FGFBP3_FGFP3	finn-b-M13_ANKYLOSPON	Ankylosing Spondylitis	FGFBP3	MR Egger	9	-0.440097	1.00328	0.67413	-2.40653	1.52634	0.643974	0.0901272	4.6013
11219_95_FGFBP3_FGFP3	finn-b-M13_ANKYLOSPON	Ankylosing Spondylitis	FGFBP3	Weighted median	9	0.088286	0.302891	0.770686	-0.50538	0.681952	1.0923	0.603276	1.97774
11219_95_FGFBP3_FGFP3	finn-b-M13_ANKYLOSPON	Ankylosing Spondylitis	FGFBP3	Inverse variance weighted	9	0.159698	0.221461	0.470841	-0.274366	0.593762	1.17316	0.760054	1.81079
11219_95_FGFBP3_FGFP3	finn-b-M13_ANKYLOSPON	Ankylosing Spondylitis	FGFBP3	Simple mode	9	0.249402	0.502637	0.633107	-0.735767	1.23457	1.28326	0.479138	3.4369
11219_95_FGFBP3_FGFP3	finn-b-M13_ANKYLOSPON	Ankylosing Spondylitis	FGFBP3	Weighted mode	9	0.204107	0.3871	0.612309	-0.554608	0.962823	1.22643	0.574297	2.61908
11223_1_TMEM154_TM154	finn-b-M13_ANKYLOSPON	Ankylosing Spondylitis	TMEM154	MR Egger	9	1.38585	2.13369	0.536733	-2.79619	5.56788	3.99821	0.0610421	261.879
11223_1_TMEM154_TM154	finn-b-M13_ANKYLOSPON	Ankylosing Spondylitis	TMEM154	Weighted median	9	-0.281277	0.33543	0.401718	-0.93872	0.376166	0.754819	0.391128	1.45669
11223_1_TMEM154_TM154	finn-b-M13_ANKYLOSPON	Ankylosing Spondylitis	TMEM154	Inverse variance weighted	9	-0.676964	0.696618	0.331157	-2.04233	0.688407	0.508158	0.129725	1.99054
11223_1_TMEM154_TM154	finn-b-M13_ANKYLOSPON	Ankylosing Spondylitis	TMEM154	Simple mode	9	-0.978445	0.440083	0.0568868	-1.84101	-0.115882	0.375895	0.158658	0.89058
11223_1_TMEM154_TM154	finn-b-M13_ANKYLOSPON	Ankylosing Spondylitis	TMEM154	Weighted mode	9	-0.507604	0.344123	0.17843	-1.18209	0.166877	0.601936	0.306638	1.18161
11226_16_UBE3A_UBE3A	finn-b-M13_ANKYLOSPON	Ankylosing Spondylitis	UBE3A	MR Egger	3	1.19325	5.10113	0.853713	-8.80496	11.1915	3.29779	0.000149988	72508.6
11226_16_UBE3A_UBE3A	finn-b-M13_ANKYLOSPON	Ankylosing Spondylitis	UBE3A	Weighted median	3	-0.141828	0.508141	0.780159	-1.13779	0.854129	0.86777	0.320528	2.34933
11226_16_UBE3A_UBE3A	finn-b-M13_ANKYLOSPON	Ankylosing Spondylitis	UBE3A	Inverse variance weighted	3	-0.0390723	0.440587	0.929334	-0.902623	0.824478	0.961681	0.405505	2.28069
11226_16_UBE3A_UBE3A	finn-b-M13_ANKYLOSPON	Ankylosing Spondylitis	UBE3A	Simple mode	3	-0.420309	0.653122	0.585816	-1.70043	0.85981	0.656843	0.182605	2.36271
11226_16_UBE3A_UBE3A	finn-b-M13_ANKYLOSPON	Ankylosing Spondylitis	UBE3A	Weighted mode	3	-0.368605	0.630262	0.617843	-1.60392	0.866709	0.691699	0.201107	2.37907
11228_37_RIC3_RIC3	finn-b-M13_ANKYLOSPON	Ankylosing Spondylitis	RIC3	MR Egger	5	-4.15189	1.46907	0.0663973	-7.03126	-1.27251	0.0157347	0.000883815	0.280126
11228_37_RIC3_RIC3	finn-b-M13_ANKYLOSPON	Ankylosing Spondylitis	RIC3	Weighted median	5	-0.395675	0.419273	0.345313	-1.21745	0.426099	0.673225	0.295984	1.53127
11228_37_RIC3_RIC3	finn-b-M13_ANKYLOSPON	Ankylosing Spondylitis	RIC3	Inverse variance weighted	5	-0.942421	0.694318	0.174675	-2.30328	0.418442	0.389683	0.0999301	1.51959
11228_37_RIC3_RIC3	finn-b-M13_ANKYLOSPON	Ankylosing Spondylitis	RIC3	Simple mode	5	-0.101073	0.529653	0.857954	-1.13919	0.937047	0.903867	0.320077	2.55243
11228_37_RIC3_RIC3	finn-b-M13_ANKYLOSPON	Ankylosing Spondylitis	RIC3	Weighted mode	5	-0.269635	0.45087	0.582032	-1.15334	0.61407	0.763658	0.315581	1.84794
11229_16_ERN1_ERN1	finn-b-M13_ANKYLOSPON	Ankylosing Spondylitis	ERN1	Inverse variance weighted	2	0.0172227	0.453405	0.9697	-0.871452	0.905897	1.01737	0.418344	2.47415
11237_49_PCOLCE_PCOC1	finn-b-M13_ANKYLOSPON	Ankylosing Spondylitis	PCOLCE	MR Egger	9	0.576527	0.354756	0.148161	-0.118794	1.27185	1.77985	0.887991	3.56744
11237_49_PCOLCE_PCOC1	finn-b-M13_ANKYLOSPON	Ankylosing Spondylitis	PCOLCE	Weighted median	9	0.19838	0.214561	0.355182	-0.222159	0.618918	1.21943	0.800788	1.85692
11237_49_PCOLCE_PCOC1	finn-b-M13_ANKYLOSPON	Ankylosing Spondylitis	PCOLCE	Inverse variance weighted	9	0.196156	0.175944	0.264904	-0.148695	0.541007	1.21672	0.861832	1.71774
11237_49_PCOLCE_PCOC1	finn-b-M13_ANKYLOSPON	Ankylosing Spondylitis	PCOLCE	Simple mode	9	-0.191313	0.376814	0.625353	-0.929868	0.547242	0.825874	0.394606	1.72848
11237_49_PCOLCE_PCOC1	finn-b-M13_ANKYLOSPON	Ankylosing Spondylitis	PCOLCE	Weighted mode	9	0.232962	0.222742	0.326185	-0.203613	0.669537	1.26233	0.815778	1.95333
11239_49_TMPRSS6_TMPS6	finn-b-M13_ANKYLOSPON	Ankylosing Spondylitis	TMPRSS6	MR Egger	18	-0.123895	0.125572	0.338504	-0.370016	0.122226	0.883473	0.690723	1.13001
11239_49_TMPRSS6_TMPS6	finn-b-M13_ANKYLOSPON	Ankylosing Spondylitis	TMPRSS6	Weighted median	18	-0.00647905	0.103694	0.950179	-0.209719	0.196761	0.993542	0.810812	1.21745
11239_49_TMPRSS6_TMPS6	finn-b-M13_ANKYLOSPON	Ankylosing Spondylitis	TMPRSS6	Inverse variance weighted	18	-0.0125671	0.0779141	0.871862	-0.165279	0.140144	0.987512	0.847657	1.15044
11239_49_TMPRSS6_TMPS6	finn-b-M13_ANKYLOSPON	Ankylosing Spondylitis	TMPRSS6	Simple mode	18	-0.0708941	0.151942	0.64672	-0.368701	0.226913	0.931561	0.691632	1.25472
11239_49_TMPRSS6_TMPS6	finn-b-M13_ANKYLOSPON	Ankylosing Spondylitis	TMPRSS6	Weighted mode	18	-0.0219781	0.099485	0.827787	-0.216969	0.173012	0.978262	0.804955	1.18888
11241_8_ASL_ARLY	finn-b-M13_ANKYLOSPON	Ankylosing Spondylitis	ASL	MR Egger	6	0.304252	0.348613	0.43206	-0.37903	0.987534	1.35561	0.684525	2.68461
11241_8_ASL_ARLY	finn-b-M13_ANKYLOSPON	Ankylosing Spondylitis	ASL	Weighted median	6	0.38579	0.266567	0.147826	-0.136682	0.908261	1.47078	0.872248	2.48001
11241_8_ASL_ARLY	finn-b-M13_ANKYLOSPON	Ankylosing Spondylitis	ASL	Inverse variance weighted	6	0.413286	0.218575	0.0586478	-0.01512	0.841693	1.51178	0.984994	2.32029
11241_8_ASL_ARLY	finn-b-M13_ANKYLOSPON	Ankylosing Spondylitis	ASL	Simple mode	6	0.486216	0.364382	0.239628	-0.227974	1.20041	1.62615	0.796145	3.32146
11241_8_ASL_ARLY	finn-b-M13_ANKYLOSPON	Ankylosing Spondylitis	ASL	Weighted mode	6	0.387109	0.31991	0.280338	-0.239914	1.01413	1.47272	0.786695	2.75697
11242_33_TGM1_TGM1	finn-b-M13_ANKYLOSPON	Ankylosing Spondylitis	TGM1	MR Egger	3	-6.24308	6.7546	0.525041	-19.4821	6.99595	0.00194387	3.45964e-09	1092.2
11242_33_TGM1_TGM1	finn-b-M13_ANKYLOSPON	Ankylosing Spondylitis	TGM1	Weighted median	3	0.541012	0.496257	0.275631	-0.431651	1.51368	1.71775	0.649436	4.5434
11242_33_TGM1_TGM1	finn-b-M13_ANKYLOSPON	Ankylosing Spondylitis	TGM1	Inverse variance weighted	3	0.695093	0.569814	0.222518	-0.421742	1.81193	2.0039	0.655903	6.12224
11242_33_TGM1_TGM1	finn-b-M13_ANKYLOSPON	Ankylosing Spondylitis	TGM1	Simple mode	3	0.591786	0.759775	0.517568	-0.897373	2.08095	1.80721	0.407639	8.01204
11242_33_TGM1_TGM1	finn-b-M13_ANKYLOSPON	Ankylosing Spondylitis	TGM1	Weighted mode	3	0.316013	0.656088	0.677599	-0.969919	1.60195	1.37165	0.379114	4.96268
11243_90_ADGRF1_GPR110	finn-b-M13_ANKYLOSPON	Ankylosing Spondylitis	ADGRF1	MR Egger	6	0.564033	0.640378	0.428177	-0.691107	1.81917	1.75775	0.501021	6.16676
11243_90_ADGRF1_GPR110	finn-b-M13_ANKYLOSPON	Ankylosing Spondylitis	ADGRF1	Weighted median	6	0.142167	0.222798	0.52341	-0.294518	0.578852	1.15277	0.744891	1.78399
11243_90_ADGRF1_GPR110	finn-b-M13_ANKYLOSPON	Ankylosing Spondylitis	ADGRF1	Inverse variance weighted	6	0.169354	0.198797	0.394273	-0.220288	0.558995	1.18454	0.802288	1.74891
11243_90_ADGRF1_GPR110	finn-b-M13_ANKYLOSPON	Ankylosing Spondylitis	ADGRF1	Simple mode	6	0.219114	0.374123	0.583532	-0.514168	0.952396	1.24497	0.597998	2.59191
11243_90_ADGRF1_GPR110	finn-b-M13_ANKYLOSPON	Ankylosing Spondylitis	ADGRF1	Weighted mode	6	0.131484	0.242022	0.610276	-0.342879	0.605846	1.14052	0.709724	1.8328
11247_20_NAGS_NAGS	finn-b-M13_ANKYLOSPON	Ankylosing Spondylitis	NAGS	MR Egger	3	0.186206	1.35902	0.913313	-2.47747	2.84988	1.20467	0.0839554	17.2857
11247_20_NAGS_NAGS	finn-b-M13_ANKYLOSPON	Ankylosing Spondylitis	NAGS	Weighted median	3	0.337761	0.289731	0.243705	-0.230111	0.905634	1.40181	0.794445	2.4735
11247_20_NAGS_NAGS	finn-b-M13_ANKYLOSPON	Ankylosing Spondylitis	NAGS	Inverse variance weighted	3	0.348768	0.287885	0.22571	-0.215487	0.913023	1.41732	0.806149	2.49185
11247_20_NAGS_NAGS	finn-b-M13_ANKYLOSPON	Ankylosing Spondylitis	NAGS	Simple mode	3	0.345274	0.395101	0.474332	-0.429124	1.11967	1.41238	0.651079	3.06385
11247_20_NAGS_NAGS	finn-b-M13_ANKYLOSPON	Ankylosing Spondylitis	NAGS	Weighted mode	3	0.337242	0.294932	0.371261	-0.240824	0.915308	1.40108	0.78598	2.49754
11248_43_UROS_HEM4	finn-b-M13_ANKYLOSPON	Ankylosing Spondylitis	UROS	MR Egger	5	0.190753	0.26492	0.523529	-0.32849	0.709996	1.21016	0.72001	2.03398
11248_43_UROS_HEM4	finn-b-M13_ANKYLOSPON	Ankylosing Spondylitis	UROS	Weighted median	5	0.171174	0.196766	0.384334	-0.214487	0.556836	1.1867	0.806955	1.74514
11248_43_UROS_HEM4	finn-b-M13_ANKYLOSPON	Ankylosing Spondylitis	UROS	Inverse variance weighted	5	0.15449	0.176901	0.382492	-0.192236	0.501216	1.16706	0.825112	1.65073
11248_43_UROS_HEM4	finn-b-M13_ANKYLOSPON	Ankylosing Spondylitis	UROS	Simple mode	5	0.161535	0.300682	0.619603	-0.427802	0.750872	1.17531	0.65194	2.11885
11248_43_UROS_HEM4	finn-b-M13_ANKYLOSPON	Ankylosing Spondylitis	UROS	Weighted mode	5	0.192513	0.207479	0.405996	-0.214146	0.599172	1.21229	0.807231	1.82061
11252_30_LRCH4_LRCH4	finn-b-M13_ANKYLOSPON	Ankylosing Spondylitis	LRCH4	Inverse variance weighted	2	0.280695	0.282795	0.320917	-0.273583	0.834973	1.32405	0.760649	2.30475
11254_13_PAPLN_PPN	finn-b-M13_ANKYLOSPON	Ankylosing Spondylitis	PAPLN	MR Egger	4	2.56981	5.92442	0.706765	-9.04206	14.1817	13.0634	0.000118327	1.4422e+06
11254_13_PAPLN_PPN	finn-b-M13_ANKYLOSPON	Ankylosing Spondylitis	PAPLN	Weighted median	4	0.348308	0.33999	0.305616	-0.318073	1.01469	1.41667	0.727549	2.75851
11254_13_PAPLN_PPN	finn-b-M13_ANKYLOSPON	Ankylosing Spondylitis	PAPLN	Inverse variance weighted	4	-0.452712	1.21854	0.710251	-2.84106	1.93563	0.635902	0.0583639	6.92844
11254_13_PAPLN_PPN	finn-b-M13_ANKYLOSPON	Ankylosing Spondylitis	PAPLN	Simple mode	4	0.38821	0.347682	0.345552	-0.293246	1.06967	1.47434	0.745839	2.91441
11254_13_PAPLN_PPN	finn-b-M13_ANKYLOSPON	Ankylosing Spondylitis	PAPLN	Weighted mode	4	0.409166	0.357867	0.335866	-0.292253	1.11059	1.50556	0.746579	3.03613
11257_1_QDPR_DHPR	finn-b-M13_ANKYLOSPON	Ankylosing Spondylitis	QDPR	MR Egger	5	-0.139798	0.173127	0.478472	-0.479128	0.199531	0.869534	0.619323	1.22083
11257_1_QDPR_DHPR	finn-b-M13_ANKYLOSPON	Ankylosing Spondylitis	QDPR	Weighted median	5	-0.169486	0.110128	0.123806	-0.385337	0.0463648	0.844098	0.680221	1.04746
11257_1_QDPR_DHPR	finn-b-M13_ANKYLOSPON	Ankylosing Spondylitis	QDPR	Inverse variance weighted	5	-0.173172	0.108026	0.108924	-0.384903	0.0385601	0.840993	0.680516	1.03931
11257_1_QDPR_DHPR	finn-b-M13_ANKYLOSPON	Ankylosing Spondylitis	QDPR	Simple mode	5	-0.43509	0.293255	0.212056	-1.00987	0.13969	0.647206	0.364266	1.14992
11257_1_QDPR_DHPR	finn-b-M13_ANKYLOSPON	Ankylosing Spondylitis	QDPR	Weighted mode	5	-0.156229	0.118727	0.258566	-0.388934	0.0764761	0.855364	0.677779	1.07948
11258_41_MADCAM1_MAdCAM_1	finn-b-M13_ANKYLOSPON	Ankylosing Spondylitis	MADCAM1	MR Egger	3	1.02383	1.78868	0.66904	-2.48199	4.52964	2.78382	0.0835765	92.7255
11258_41_MADCAM1_MAdCAM_1	finn-b-M13_ANKYLOSPON	Ankylosing Spondylitis	MADCAM1	Weighted median	3	0.311711	0.473778	0.510585	-0.616894	1.24032	1.36576	0.539618	3.45671
11258_41_MADCAM1_MAdCAM_1	finn-b-M13_ANKYLOSPON	Ankylosing Spondylitis	MADCAM1	Inverse variance weighted	3	0.266084	0.418862	0.525262	-0.554886	1.08705	1.30484	0.574138	2.96552
11258_41_MADCAM1_MAdCAM_1	finn-b-M13_ANKYLOSPON	Ankylosing Spondylitis	MADCAM1	Simple mode	3	0.644732	0.613645	0.403639	-0.558013	1.84748	1.90548	0.572345	6.34379
11258_41_MADCAM1_MAdCAM_1	finn-b-M13_ANKYLOSPON	Ankylosing Spondylitis	MADCAM1	Weighted mode	3	-0.12337	0.553232	0.844241	-1.2077	0.960965	0.883937	0.298883	2.61422
11260_47_SUN5_SPA4L	finn-b-M13_ANKYLOSPON	Ankylosing Spondylitis	SUN5	MR Egger	6	1.22165	0.578693	0.102368	0.0874161	2.35589	3.3928	1.09135	10.5475
11260_47_SUN5_SPA4L	finn-b-M13_ANKYLOSPON	Ankylosing Spondylitis	SUN5	Weighted median	6	0.426234	0.259133	0.100001	-0.0816665	0.934134	1.53148	0.921579	2.54501
11260_47_SUN5_SPA4L	finn-b-M13_ANKYLOSPON	Ankylosing Spondylitis	SUN5	Inverse variance weighted	6	0.423749	0.21412	0.047813	0.00407391	0.843423	1.52768	1.00408	2.32431
11260_47_SUN5_SPA4L	finn-b-M13_ANKYLOSPON	Ankylosing Spondylitis	SUN5	Simple mode	6	0.579324	0.415226	0.221759	-0.234519	1.39317	1.78483	0.790951	4.02759
11260_47_SUN5_SPA4L	finn-b-M13_ANKYLOSPON	Ankylosing Spondylitis	SUN5	Weighted mode	6	0.398661	0.33038	0.281529	-0.248885	1.04621	1.48983	0.77967	2.84683
11262_39_TRABD_TRABD	finn-b-M13_ANKYLOSPON	Ankylosing Spondylitis	TRABD	MR Egger	5	-5.94035	2.37383	0.0875187	-10.5931	-1.28764	0.0026311	2.50895e-05	0.27592
11262_39_TRABD_TRABD	finn-b-M13_ANKYLOSPON	Ankylosing Spondylitis	TRABD	Weighted median	5	0.304475	0.3635	0.402244	-0.407985	1.01693	1.35591	0.664989	2.76471
11262_39_TRABD_TRABD	finn-b-M13_ANKYLOSPON	Ankylosing Spondylitis	TRABD	Inverse variance weighted	5	0.166653	0.474059	0.725179	-0.762502	1.09581	1.18134	0.466498	2.9916
11262_39_TRABD_TRABD	finn-b-M13_ANKYLOSPON	Ankylosing Spondylitis	TRABD	Simple mode	5	0.237478	0.447398	0.623662	-0.639422	1.11438	1.26805	0.527597	3.04767
11262_39_TRABD_TRABD	finn-b-M13_ANKYLOSPON	Ankylosing Spondylitis	TRABD	Weighted mode	5	0.270214	0.428416	0.56246	-0.569482	1.10991	1.31024	0.565818	3.03408
11263_57_CASQ1_CASQ1	finn-b-M13_ANKYLOSPON	Ankylosing Spondylitis	CASQ1	MR Egger	6	-0.243263	0.450656	0.617985	-1.12655	0.640023	0.784065	0.32415	1.89653
11263_57_CASQ1_CASQ1	finn-b-M13_ANKYLOSPON	Ankylosing Spondylitis	CASQ1	Weighted median	6	-0.153669	0.218667	0.482208	-0.582256	0.274918	0.857556	0.558636	1.31642
11263_57_CASQ1_CASQ1	finn-b-M13_ANKYLOSPON	Ankylosing Spondylitis	CASQ1	Inverse variance weighted	6	-0.151275	0.192495	0.431945	-0.528565	0.226015	0.859611	0.58945	1.25359
11263_57_CASQ1_CASQ1	finn-b-M13_ANKYLOSPON	Ankylosing Spondylitis	CASQ1	Simple mode	6	0.122991	0.331935	0.726168	-0.527601	0.773583	1.13087	0.590019	2.16752
11263_57_CASQ1_CASQ1	finn-b-M13_ANKYLOSPON	Ankylosing Spondylitis	CASQ1	Weighted mode	6	-0.18731	0.222594	0.438456	-0.623594	0.248974	0.829187	0.536015	1.28271
11264_33_XDH_XDH	finn-b-M13_ANKYLOSPON	Ankylosing Spondylitis	XDH	MR Egger	4	1.88776	1.25991	0.272776	-0.581673	4.35719	6.60454	0.558962	78.0375
11264_33_XDH_XDH	finn-b-M13_ANKYLOSPON	Ankylosing Spondylitis	XDH	Weighted median	4	1.2893	0.493147	0.00893752	0.322733	2.25587	3.63025	1.3809	9.5436
11264_33_XDH_XDH	finn-b-M13_ANKYLOSPON	Ankylosing Spondylitis	XDH	Inverse variance weighted	4	1.02612	0.396088	0.00957974	0.24979	1.80246	2.79023	1.28376	6.06453
11264_33_XDH_XDH	finn-b-M13_ANKYLOSPON	Ankylosing Spondylitis	XDH	Simple mode	4	1.31544	0.670726	0.14468	0.000816383	2.63006	3.72638	1.00082	13.8746
11264_33_XDH_XDH	finn-b-M13_ANKYLOSPON	Ankylosing Spondylitis	XDH	Weighted mode	4	1.336	0.600186	0.112417	0.159632	2.51236	3.80379	1.17308	12.334
11265_8_ALDH1A1_Retinal_dehydrogenase_1	finn-b-M13_ANKYLOSPON	Ankylosing Spondylitis	ALDH1A1	Inverse variance weighted	2	0.396034	0.374433	0.290197	-0.337855	1.12992	1.48592	0.713299	3.09542
11266_8_SELPLG_SELPL	finn-b-M13_ANKYLOSPON	Ankylosing Spondylitis	SELPLG	MR Egger	22	-0.0528312	0.803763	0.948246	-1.62821	1.52254	0.94854	0.196281	4.58388
11266_8_SELPLG_SELPL	finn-b-M13_ANKYLOSPON	Ankylosing Spondylitis	SELPLG	Weighted median	22	-0.0733713	0.122608	0.549558	-0.313683	0.16694	0.929256	0.730751	1.18168
11266_8_SELPLG_SELPL	finn-b-M13_ANKYLOSPON	Ankylosing Spondylitis	SELPLG	Inverse variance weighted	22	0.0698782	0.416165	0.866654	-0.745806	0.885562	1.07238	0.474352	2.42435
11266_8_SELPLG_SELPL	finn-b-M13_ANKYLOSPON	Ankylosing Spondylitis	SELPLG	Simple mode	22	-0.00106273	0.193977	0.99568	-0.381259	0.379133	0.998938	0.683001	1.46102
11266_8_SELPLG_SELPL	finn-b-M13_ANKYLOSPON	Ankylosing Spondylitis	SELPLG	Weighted mode	22	-0.00106273	0.113569	0.992622	-0.223658	0.221532	0.998938	0.799589	1.24799
11270_17_CHCHD10_CHC10	finn-b-M13_ANKYLOSPON	Ankylosing Spondylitis	CHCHD10	MR Egger	3	-12.4562	2.12408	0.107525	-16.6194	-8.29301	3.89347e-06	6.05737e-08	0.000250259
11270_17_CHCHD10_CHC10	finn-b-M13_ANKYLOSPON	Ankylosing Spondylitis	CHCHD10	Weighted median	3	-2.86447	0.500837	1.06921e-08	-3.84611	-1.88283	0.0570132	0.0213626	0.152159
11270_17_CHCHD10_CHC10	finn-b-M13_ANKYLOSPON	Ankylosing Spondylitis	CHCHD10	Inverse variance weighted	3	-2.69748	1.18414	0.0227265	-5.0184	-0.376559	0.0673752	0.00661511	0.686219
11270_17_CHCHD10_CHC10	finn-b-M13_ANKYLOSPON	Ankylosing Spondylitis	CHCHD10	Simple mode	3	-3.92563	0.634055	0.0251093	-5.16838	-2.68288	0.0197297	0.00569381	0.068366
11270_17_CHCHD10_CHC10	finn-b-M13_ANKYLOSPON	Ankylosing Spondylitis	CHCHD10	Weighted mode	3	-3.90459	0.767983	0.0365766	-5.40983	-2.39934	0.0201493	0.00447239	0.0907779
11273_176_GSTT2B_GSTT2	finn-b-M13_ANKYLOSPON	Ankylosing Spondylitis	GSTT2B	MR Egger	4	-0.021192	0.284317	0.947368	-0.578453	0.536069	0.979031	0.560765	1.70927
11273_176_GSTT2B_GSTT2	finn-b-M13_ANKYLOSPON	Ankylosing Spondylitis	GSTT2B	Weighted median	4	-0.0462294	0.144364	0.748796	-0.329184	0.236725	0.954823	0.719511	1.26709
11273_176_GSTT2B_GSTT2	finn-b-M13_ANKYLOSPON	Ankylosing Spondylitis	GSTT2B	Inverse variance weighted	4	-0.03481	0.142814	0.807429	-0.314725	0.245105	0.965789	0.729989	1.27776
11273_176_GSTT2B_GSTT2	finn-b-M13_ANKYLOSPON	Ankylosing Spondylitis	GSTT2B	Simple mode	4	-0.510425	0.336403	0.226472	-1.16977	0.148925	0.600241	0.310437	1.16059
11273_176_GSTT2B_GSTT2	finn-b-M13_ANKYLOSPON	Ankylosing Spondylitis	GSTT2B	Weighted mode	4	-0.02403	0.148597	0.881809	-0.31528	0.26722	0.976256	0.729585	1.30633
11275_94_LRP1B_LRP1B	finn-b-M13_ANKYLOSPON	Ankylosing Spondylitis	LRP1B	MR Egger	3	0.425143	0.649684	0.63111	-0.848238	1.69852	1.52981	0.428169	5.46588
11275_94_LRP1B_LRP1B	finn-b-M13_ANKYLOSPON	Ankylosing Spondylitis	LRP1B	Weighted median	3	0.110015	0.130744	0.400093	-0.146243	0.366274	1.1163	0.863948	1.44235
11275_94_LRP1B_LRP1B	finn-b-M13_ANKYLOSPON	Ankylosing Spondylitis	LRP1B	Inverse variance weighted	3	0.0490941	0.255927	0.847876	-0.452522	0.55071	1.05032	0.636022	1.73448
11275_94_LRP1B_LRP1B	finn-b-M13_ANKYLOSPON	Ankylosing Spondylitis	LRP1B	Simple mode	3	-0.0195375	0.367783	0.962463	-0.740393	0.701318	0.980652	0.476927	2.01641
11275_94_LRP1B_LRP1B	finn-b-M13_ANKYLOSPON	Ankylosing Spondylitis	LRP1B	Weighted mode	3	0.127028	0.135396	0.447182	-0.138348	0.392403	1.13545	0.870796	1.48053
11277_23_ATF6_ATF6A	finn-b-M13_ANKYLOSPON	Ankylosing Spondylitis	ATF6	MR Egger	22	-0.410758	0.129967	0.00492018	-0.665494	-0.156022	0.663148	0.51402	0.85554
11277_23_ATF6_ATF6A	finn-b-M13_ANKYLOSPON	Ankylosing Spondylitis	ATF6	Weighted median	22	-0.25587	0.120166	0.0332293	-0.491396	-0.0203444	0.774242	0.611772	0.979861
11277_23_ATF6_ATF6A	finn-b-M13_ANKYLOSPON	Ankylosing Spondylitis	ATF6	Inverse variance weighted	22	-0.279959	0.0922808	0.00241515	-0.46083	-0.0990888	0.755815	0.63076	0.905662
11277_23_ATF6_ATF6A	finn-b-M13_ANKYLOSPON	Ankylosing Spondylitis	ATF6	Simple mode	22	-0.334747	0.288004	0.258153	-0.899236	0.229741	0.715519	0.406881	1.25827
11277_23_ATF6_ATF6A	finn-b-M13_ANKYLOSPON	Ankylosing Spondylitis	ATF6	Weighted mode	22	-0.326676	0.128411	0.0188892	-0.578362	-0.0749899	0.721317	0.560816	0.927753
11278_4_COL11A2_COL11A2	finn-b-M13_ANKYLOSPON	Ankylosing Spondylitis	COL11A2	MR Egger	13	1.40611	1.8632	0.466294	-2.24576	5.05799	4.08007	0.105847	157.274
11278_4_COL11A2_COL11A2	finn-b-M13_ANKYLOSPON	Ankylosing Spondylitis	COL11A2	Weighted median	13	0.248388	0.331586	0.453802	-0.40152	0.898296	1.28196	0.669302	2.45542
11278_4_COL11A2_COL11A2	finn-b-M13_ANKYLOSPON	Ankylosing Spondylitis	COL11A2	Inverse variance weighted	13	0.375437	0.614519	0.541236	-0.82902	1.57989	1.45563	0.436477	4.85444
11278_4_COL11A2_COL11A2	finn-b-M13_ANKYLOSPON	Ankylosing Spondylitis	COL11A2	Simple mode	13	0.357479	0.435989	0.428244	-0.49706	1.21202	1.42972	0.608316	3.36026
11278_4_COL11A2_COL11A2	finn-b-M13_ANKYLOSPON	Ankylosing Spondylitis	COL11A2	Weighted mode	13	0.333287	0.43176	0.455091	-0.512962	1.17954	1.39555	0.598719	3.25287
11280_6_GAD1_DCE1	finn-b-M13_ANKYLOSPON	Ankylosing Spondylitis	GAD1	MR Egger	3	-16.5338	7.45922	0.269806	-31.1538	-1.91369	6.59903e-08	2.95165e-14	0.147535
11280_6_GAD1_DCE1	finn-b-M13_ANKYLOSPON	Ankylosing Spondylitis	GAD1	Weighted median	3	0.155511	0.365876	0.670809	-0.561606	0.872629	1.16825	0.570292	2.39319
11280_6_GAD1_DCE1	finn-b-M13_ANKYLOSPON	Ankylosing Spondylitis	GAD1	Inverse variance weighted	3	0.10724	0.753657	0.886849	-1.36993	1.58441	1.1132	0.254125	4.8764
11280_6_GAD1_DCE1	finn-b-M13_ANKYLOSPON	Ankylosing Spondylitis	GAD1	Simple mode	3	-0.112491	1.29168	0.938536	-2.64419	2.41921	0.893606	0.0710629	11.237
11280_6_GAD1_DCE1	finn-b-M13_ANKYLOSPON	Ankylosing Spondylitis	GAD1	Weighted mode	3	0.303763	0.364312	0.492116	-0.410288	1.01781	1.35495	0.663459	2.76714
11281_6_GRB7_GRB7	finn-b-M13_ANKYLOSPON	Ankylosing Spondylitis	GRB7	MR Egger	9	-0.392624	0.694964	0.589742	-1.75475	0.969506	0.675283	0.17295	2.63664
11281_6_GRB7_GRB7	finn-b-M13_ANKYLOSPON	Ankylosing Spondylitis	GRB7	Weighted median	9	0.163965	0.151382	0.278755	-0.132744	0.460673	1.17817	0.875689	1.58514
11281_6_GRB7_GRB7	finn-b-M13_ANKYLOSPON	Ankylosing Spondylitis	GRB7	Inverse variance weighted	9	-0.064854	0.276682	0.814675	-0.60715	0.477442	0.937204	0.544902	1.61195
11281_6_GRB7_GRB7	finn-b-M13_ANKYLOSPON	Ankylosing Spondylitis	GRB7	Simple mode	9	0.148172	0.267082	0.594212	-0.375309	0.671653	1.15971	0.687077	1.95747
11281_6_GRB7_GRB7	finn-b-M13_ANKYLOSPON	Ankylosing Spondylitis	GRB7	Weighted mode	9	0.157481	0.143536	0.304499	-0.12385	0.438812	1.17056	0.883512	1.55086
11283_13_DCAF5_DCAF5	finn-b-M13_ANKYLOSPON	Ankylosing Spondylitis	DCAF5	MR Egger	5	-0.321283	1.73874	0.865188	-3.72922	3.08665	0.725218	0.0240115	21.9037
11283_13_DCAF5_DCAF5	finn-b-M13_ANKYLOSPON	Ankylosing Spondylitis	DCAF5	Weighted median	5	0.185791	0.212364	0.381644	-0.230442	0.602025	1.20417	0.794182	1.82581
11283_13_DCAF5_DCAF5	finn-b-M13_ANKYLOSPON	Ankylosing Spondylitis	DCAF5	Inverse variance weighted	5	-0.163932	0.581314	0.777941	-1.30331	0.975443	0.8488	0.271632	2.65234
11283_13_DCAF5_DCAF5	finn-b-M13_ANKYLOSPON	Ankylosing Spondylitis	DCAF5	Simple mode	5	0.0318617	0.459173	0.94801	-0.868117	0.931841	1.03237	0.419741	2.53918
11283_13_DCAF5_DCAF5	finn-b-M13_ANKYLOSPON	Ankylosing Spondylitis	DCAF5	Weighted mode	5	0.160698	0.226364	0.516954	-0.282975	0.604371	1.17433	0.753538	1.8301
11287_14_CYB5A_Cytochrome_b5	finn-b-M13_ANKYLOSPON	Ankylosing Spondylitis	CYB5A	MR Egger	3	0.0626076	1.38546	0.971251	-2.65289	2.7781	1.06461	0.0704474	16.0885
11287_14_CYB5A_Cytochrome_b5	finn-b-M13_ANKYLOSPON	Ankylosing Spondylitis	CYB5A	Weighted median	3	0.0342313	0.390854	0.93021	-0.731842	0.800304	1.03482	0.481022	2.22622
11287_14_CYB5A_Cytochrome_b5	finn-b-M13_ANKYLOSPON	Ankylosing Spondylitis	CYB5A	Inverse variance weighted	3	0.00478084	0.35874	0.989367	-0.698349	0.70791	1.00479	0.497406	2.02975
11287_14_CYB5A_Cytochrome_b5	finn-b-M13_ANKYLOSPON	Ankylosing Spondylitis	CYB5A	Simple mode	3	0.109516	0.5091	0.849618	-0.888319	1.10735	1.11574	0.411347	3.02633
11287_14_CYB5A_Cytochrome_b5	finn-b-M13_ANKYLOSPON	Ankylosing Spondylitis	CYB5A	Weighted mode	3	0.0419316	0.39749	0.925613	-0.737148	0.821011	1.04282	0.478477	2.2728
11288_26_NT5C2_5NTC	finn-b-M13_ANKYLOSPON	Ankylosing Spondylitis	NT5C2	MR Egger	4	-0.0954853	0.743613	0.909574	-1.55297	1.362	0.908932	0.211619	3.90398
11288_26_NT5C2_5NTC	finn-b-M13_ANKYLOSPON	Ankylosing Spondylitis	NT5C2	Weighted median	4	-0.0752046	0.31803	0.813068	-0.698543	0.548134	0.927554	0.497309	1.73002
11288_26_NT5C2_5NTC	finn-b-M13_ANKYLOSPON	Ankylosing Spondylitis	NT5C2	Inverse variance weighted	4	0.021937	0.28842	0.939372	-0.543365	0.587239	1.02218	0.58079	1.79901
11288_26_NT5C2_5NTC	finn-b-M13_ANKYLOSPON	Ankylosing Spondylitis	NT5C2	Simple mode	4	-0.308616	0.523277	0.596815	-1.33424	0.717008	0.734463	0.263358	2.0483
11288_26_NT5C2_5NTC	finn-b-M13_ANKYLOSPON	Ankylosing Spondylitis	NT5C2	Weighted mode	4	-0.100936	0.327561	0.778129	-0.742954	0.541083	0.903991	0.475706	1.71787
11292_13_SCARA3_SCAR3	finn-b-M13_ANKYLOSPON	Ankylosing Spondylitis	SCARA3	MR Egger	7	-0.495575	0.850576	0.585424	-2.1627	1.17155	0.60922	0.115014	3.227
11292_13_SCARA3_SCAR3	finn-b-M13_ANKYLOSPON	Ankylosing Spondylitis	SCARA3	Weighted median	7	0.193818	0.153112	0.205565	-0.106282	0.493919	1.21388	0.899171	1.63873
11292_13_SCARA3_SCAR3	finn-b-M13_ANKYLOSPON	Ankylosing Spondylitis	SCARA3	Inverse variance weighted	7	0.389516	0.394412	0.323356	-0.383532	1.16256	1.47627	0.68145	3.19812
11292_13_SCARA3_SCAR3	finn-b-M13_ANKYLOSPON	Ankylosing Spondylitis	SCARA3	Simple mode	7	0.293176	0.233102	0.25523	-0.163705	0.750057	1.34068	0.848992	2.11712
11292_13_SCARA3_SCAR3	finn-b-M13_ANKYLOSPON	Ankylosing Spondylitis	SCARA3	Weighted mode	7	0.204316	0.153087	0.230405	-0.0957337	0.504366	1.22669	0.908706	1.65594
11293_14_LRRN1_LRRN1	finn-b-M13_ANKYLOSPON	Ankylosing Spondylitis	LRRN1	MR Egger	9	-0.244743	0.169175	0.191234	-0.576325	0.0868393	0.782906	0.56196	1.09072
11293_14_LRRN1_LRRN1	finn-b-M13_ANKYLOSPON	Ankylosing Spondylitis	LRRN1	Weighted median	9	-0.038336	0.0899773	0.670062	-0.214692	0.13802	0.96239	0.80679	1.148
11293_14_LRRN1_LRRN1	finn-b-M13_ANKYLOSPON	Ankylosing Spondylitis	LRRN1	Inverse variance weighted	9	-0.0105942	0.0761488	0.889351	-0.159846	0.138657	0.989462	0.852275	1.14873
11293_14_LRRN1_LRRN1	finn-b-M13_ANKYLOSPON	Ankylosing Spondylitis	LRRN1	Simple mode	9	-0.0303191	0.148783	0.843613	-0.321933	0.261295	0.970136	0.724747	1.29861
11293_14_LRRN1_LRRN1	finn-b-M13_ANKYLOSPON	Ankylosing Spondylitis	LRRN1	Weighted mode	9	-0.0529242	0.0845731	0.548891	-0.218687	0.112839	0.948452	0.803573	1.11945
11300_32_SORT1_SORT	finn-b-M13_ANKYLOSPON	Ankylosing Spondylitis	SORT1	Wald ratio	1	-0.164534	0.734918	0.82285	-1.60497	1.2759	0.848289	0.200895	3.58194
11302_237_TNR_TENR	finn-b-M13_ANKYLOSPON	Ankylosing Spondylitis	TNR	MR Egger	11	-0.507073	0.772257	0.527861	-2.0207	1.00655	0.602256	0.132563	2.73615
11302_237_TNR_TENR	finn-b-M13_ANKYLOSPON	Ankylosing Spondylitis	TNR	Weighted median	11	0.229621	0.188696	0.223648	-0.140223	0.599464	1.25812	0.869165	1.82114
11302_237_TNR_TENR	finn-b-M13_ANKYLOSPON	Ankylosing Spondylitis	TNR	Inverse variance weighted	11	-0.101825	0.275223	0.711402	-0.641263	0.437613	0.903187	0.526627	1.549
11302_237_TNR_TENR	finn-b-M13_ANKYLOSPON	Ankylosing Spondylitis	TNR	Simple mode	11	0.200539	0.299789	0.518681	-0.387048	0.788126	1.22206	0.679059	2.19927
11302_237_TNR_TENR	finn-b-M13_ANKYLOSPON	Ankylosing Spondylitis	TNR	Weighted mode	11	0.0699444	0.203559	0.738256	-0.329031	0.46892	1.07245	0.71962	1.59827
11303_7_SAMHD1_SAMH1	finn-b-M13_ANKYLOSPON	Ankylosing Spondylitis	SAMHD1	Inverse variance weighted	2	0.101887	0.400013	0.798947	-0.682138	0.885913	1.10726	0.505535	2.4252
11307_33_WWP1_WWP1	finn-b-M13_ANKYLOSPON	Ankylosing Spondylitis	WWP1	MR Egger	4	-0.848463	1.20114	0.553153	-3.2027	1.50577	0.428072	0.0406524	4.50763
11307_33_WWP1_WWP1	finn-b-M13_ANKYLOSPON	Ankylosing Spondylitis	WWP1	Weighted median	4	-0.0713071	0.386914	0.85378	-0.829658	0.687044	0.931176	0.436199	1.98783
11307_33_WWP1_WWP1	finn-b-M13_ANKYLOSPON	Ankylosing Spondylitis	WWP1	Inverse variance weighted	4	0.218318	0.310745	0.482327	-0.390742	0.827378	1.24398	0.676555	2.28731
11307_33_WWP1_WWP1	finn-b-M13_ANKYLOSPON	Ankylosing Spondylitis	WWP1	Simple mode	4	-0.0317279	0.585867	0.960216	-1.18003	1.11657	0.96877	0.30727	3.05436
11307_33_WWP1_WWP1	finn-b-M13_ANKYLOSPON	Ankylosing Spondylitis	WWP1	Weighted mode	4	-0.0908348	0.424981	0.844453	-0.923797	0.742127	0.913169	0.397009	2.1004
11308_8_CREB3L4_CR3L4	finn-b-M13_ANKYLOSPON	Ankylosing Spondylitis	CREB3L4	MR Egger	16	-0.590339	0.325135	0.0908934	-1.2276	0.0469249	0.554139	0.292994	1.04804
11308_8_CREB3L4_CR3L4	finn-b-M13_ANKYLOSPON	Ankylosing Spondylitis	CREB3L4	Weighted median	16	-0.58485	0.150327	0.000100028	-0.879491	-0.29021	0.557189	0.414994	0.748107
11308_8_CREB3L4_CR3L4	finn-b-M13_ANKYLOSPON	Ankylosing Spondylitis	CREB3L4	Inverse variance weighted	16	-0.67789	0.168511	5.75044e-05	-1.00817	-0.347608	0.507687	0.364886	0.706375
11308_8_CREB3L4_CR3L4	finn-b-M13_ANKYLOSPON	Ankylosing Spondylitis	CREB3L4	Simple mode	16	-0.23388	0.286438	0.426986	-0.795299	0.327539	0.791457	0.451446	1.38755
11308_8_CREB3L4_CR3L4	finn-b-M13_ANKYLOSPON	Ankylosing Spondylitis	CREB3L4	Weighted mode	16	-0.409869	0.135869	0.00867374	-0.676173	-0.143565	0.663737	0.508559	0.866265
11311_79_RAG1_RAG_1	finn-b-M13_ANKYLOSPON	Ankylosing Spondylitis	RAG1	MR Egger	3	-0.259674	0.329601	0.575194	-0.905691	0.386344	0.771303	0.404262	1.47159
11311_79_RAG1_RAG_1	finn-b-M13_ANKYLOSPON	Ankylosing Spondylitis	RAG1	Weighted median	3	-0.0631842	0.169967	0.710084	-0.39632	0.269952	0.938771	0.672791	1.3099
11311_79_RAG1_RAG_1	finn-b-M13_ANKYLOSPON	Ankylosing Spondylitis	RAG1	Inverse variance weighted	3	-0.0589473	0.163417	0.71831	-0.379244	0.261349	0.942756	0.684379	1.29868
11311_79_RAG1_RAG_1	finn-b-M13_ANKYLOSPON	Ankylosing Spondylitis	RAG1	Simple mode	3	-0.195954	0.304172	0.585453	-0.792132	0.400224	0.82205	0.452878	1.49216
11311_79_RAG1_RAG_1	finn-b-M13_ANKYLOSPON	Ankylosing Spondylitis	RAG1	Weighted mode	3	-0.080974	0.178676	0.694834	-0.43118	0.269232	0.922218	0.649742	1.30896
11312_40_PMS2_PMS2	finn-b-M13_ANKYLOSPON	Ankylosing Spondylitis	PMS2	MR Egger	3	0.435473	3.08439	0.910708	-5.60992	6.48087	1.54569	0.00366135	652.538
11312_40_PMS2_PMS2	finn-b-M13_ANKYLOSPON	Ankylosing Spondylitis	PMS2	Weighted median	3	0.214973	0.258162	0.405012	-0.291026	0.720971	1.23983	0.747497	2.05643
11312_40_PMS2_PMS2	finn-b-M13_ANKYLOSPON	Ankylosing Spondylitis	PMS2	Inverse variance weighted	3	-0.044735	0.56466	0.936854	-1.15147	1.062	0.956251	0.316172	2.89214
11312_40_PMS2_PMS2	finn-b-M13_ANKYLOSPON	Ankylosing Spondylitis	PMS2	Simple mode	3	0.164793	0.366431	0.696951	-0.553411	0.882997	1.17915	0.574985	2.41814
11312_40_PMS2_PMS2	finn-b-M13_ANKYLOSPON	Ankylosing Spondylitis	PMS2	Weighted mode	3	0.25234	0.245954	0.412784	-0.229729	0.73441	1.28703	0.794749	2.08425
11313_100_PCBD1_PHS	finn-b-M13_ANKYLOSPON	Ankylosing Spondylitis	PCBD1	MR Egger	10	-0.719037	0.679766	0.321051	-2.05138	0.613305	0.487221	0.128557	1.84652
11313_100_PCBD1_PHS	finn-b-M13_ANKYLOSPON	Ankylosing Spondylitis	PCBD1	Weighted median	10	-0.333207	0.272938	0.222156	-0.868165	0.201752	0.716622	0.419721	1.22354
11313_100_PCBD1_PHS	finn-b-M13_ANKYLOSPON	Ankylosing Spondylitis	PCBD1	Inverse variance weighted	10	-0.643718	0.296838	0.0301144	-1.22552	-0.0619152	0.525336	0.293605	0.939963
11313_100_PCBD1_PHS	finn-b-M13_ANKYLOSPON	Ankylosing Spondylitis	PCBD1	Simple mode	10	-0.915172	0.464014	0.0800462	-1.82464	-0.00570461	0.400448	0.161276	0.994312
11313_100_PCBD1_PHS	finn-b-M13_ANKYLOSPON	Ankylosing Spondylitis	PCBD1	Weighted mode	10	-0.33226	0.285771	0.274861	-0.892371	0.227851	0.717301	0.409683	1.2559
11315_148_PPM1D_PPM1D	finn-b-M13_ANKYLOSPON	Ankylosing Spondylitis	PPM1D	MR Egger	5	0.793078	0.875478	0.431778	-0.922858	2.50901	2.21019	0.397382	12.2928
11315_148_PPM1D_PPM1D	finn-b-M13_ANKYLOSPON	Ankylosing Spondylitis	PPM1D	Weighted median	5	0.0606422	0.294799	0.83702	-0.517164	0.638449	1.06252	0.596209	1.89354
11315_148_PPM1D_PPM1D	finn-b-M13_ANKYLOSPON	Ankylosing Spondylitis	PPM1D	Inverse variance weighted	5	0.136518	0.262962	0.603652	-0.378887	0.651923	1.14628	0.684623	1.91923
11315_148_PPM1D_PPM1D	finn-b-M13_ANKYLOSPON	Ankylosing Spondylitis	PPM1D	Simple mode	5	-0.442903	0.50391	0.429068	-1.43057	0.544759	0.642169	0.239173	1.72419
11315_148_PPM1D_PPM1D	finn-b-M13_ANKYLOSPON	Ankylosing Spondylitis	PPM1D	Weighted mode	5	0.339474	0.323444	0.353147	-0.294476	0.973424	1.40421	0.744922	2.64699
11320_29_CHFR_CHFR	finn-b-M13_ANKYLOSPON	Ankylosing Spondylitis	CHFR	MR Egger	5	0.318816	0.676984	0.669814	-1.00807	1.64571	1.3755	0.364921	5.18466
11320_29_CHFR_CHFR	finn-b-M13_ANKYLOSPON	Ankylosing Spondylitis	CHFR	Weighted median	5	0.0490805	0.250133	0.84444	-0.44118	0.539341	1.0503	0.643277	1.71488
11320_29_CHFR_CHFR	finn-b-M13_ANKYLOSPON	Ankylosing Spondylitis	CHFR	Inverse variance weighted	5	-0.0471998	0.265598	0.85895	-0.567773	0.473373	0.953897	0.566786	1.6054
11320_29_CHFR_CHFR	finn-b-M13_ANKYLOSPON	Ankylosing Spondylitis	CHFR	Simple mode	5	-0.1041	0.525945	0.852752	-1.13495	0.926752	0.901135	0.321438	2.52629
11320_29_CHFR_CHFR	finn-b-M13_ANKYLOSPON	Ankylosing Spondylitis	CHFR	Weighted mode	5	0.130398	0.268476	0.652587	-0.395815	0.65661	1.13928	0.673131	1.92824
11325_8_BTG2_BTG2	finn-b-M13_ANKYLOSPON	Ankylosing Spondylitis	BTG2	MR Egger	7	1.46661	1.03298	0.214901	-0.558033	3.49126	4.33454	0.572334	32.8274
11325_8_BTG2_BTG2	finn-b-M13_ANKYLOSPON	Ankylosing Spondylitis	BTG2	Weighted median	7	0.13757	0.134261	0.30553	-0.125582	0.400723	1.14748	0.881984	1.4929
11325_8_BTG2_BTG2	finn-b-M13_ANKYLOSPON	Ankylosing Spondylitis	BTG2	Inverse variance weighted	7	-0.252781	0.482112	0.600056	-1.19772	0.692158	0.776638	0.301882	1.99802
11325_8_BTG2_BTG2	finn-b-M13_ANKYLOSPON	Ankylosing Spondylitis	BTG2	Simple mode	7	-0.0607634	0.32954	0.859783	-0.706662	0.585135	0.941046	0.493288	1.79523
11325_8_BTG2_BTG2	finn-b-M13_ANKYLOSPON	Ankylosing Spondylitis	BTG2	Weighted mode	7	0.123215	0.141801	0.418283	-0.154715	0.401145	1.13113	0.856659	1.49353
11327_56_CLK2_CLK2	finn-b-M13_ANKYLOSPON	Ankylosing Spondylitis	CLK2	MR Egger	11	0.331511	0.577246	0.579835	-0.799892	1.46291	1.39307	0.449378	4.31852
11327_56_CLK2_CLK2	finn-b-M13_ANKYLOSPON	Ankylosing Spondylitis	CLK2	Weighted median	11	0.144319	0.119234	0.226131	-0.0893795	0.378018	1.15525	0.914498	1.45939
11327_56_CLK2_CLK2	finn-b-M13_ANKYLOSPON	Ankylosing Spondylitis	CLK2	Inverse variance weighted	11	-0.104221	0.258389	0.686691	-0.610665	0.402222	0.901026	0.54299	1.49514
11327_56_CLK2_CLK2	finn-b-M13_ANKYLOSPON	Ankylosing Spondylitis	CLK2	Simple mode	11	0.128379	0.215456	0.564518	-0.293915	0.550674	1.13698	0.74534	1.73442
11327_56_CLK2_CLK2	finn-b-M13_ANKYLOSPON	Ankylosing Spondylitis	CLK2	Weighted mode	11	0.128379	0.104136	0.245844	-0.075727	0.332486	1.13698	0.927069	1.39443
11330_15_CSNK2B_CSK2B	finn-b-M13_ANKYLOSPON	Ankylosing Spondylitis	CSNK2B	MR Egger	3	0.929327	0.643555	0.385583	-0.332041	2.1907	2.5328	0.717458	8.94143
11330_15_CSNK2B_CSK2B	finn-b-M13_ANKYLOSPON	Ankylosing Spondylitis	CSNK2B	Weighted median	3	0.208216	0.232475	0.37044	-0.247435	0.663866	1.23148	0.780801	1.94229
11330_15_CSNK2B_CSK2B	finn-b-M13_ANKYLOSPON	Ankylosing Spondylitis	CSNK2B	Inverse variance weighted	3	0.145165	0.22486	0.518551	-0.29556	0.58589	1.15623	0.744115	1.79659
11330_15_CSNK2B_CSK2B	finn-b-M13_ANKYLOSPON	Ankylosing Spondylitis	CSNK2B	Simple mode	3	0.115175	0.400908	0.800925	-0.670605	0.900955	1.12207	0.511399	2.46195
11330_15_CSNK2B_CSK2B	finn-b-M13_ANKYLOSPON	Ankylosing Spondylitis	CSNK2B	Weighted mode	3	0.253763	0.240216	0.401547	-0.21706	0.724586	1.28887	0.804882	2.06388
11333_82_ARHGAP25_RHG25	finn-b-M13_ANKYLOSPON	Ankylosing Spondylitis	ARHGAP25	MR Egger	4	0.661981	0.674333	0.429765	-0.659711	1.98367	1.93863	0.517001	7.2694
11333_82_ARHGAP25_RHG25	finn-b-M13_ANKYLOSPON	Ankylosing Spondylitis	ARHGAP25	Weighted median	4	0.321286	0.234343	0.170372	-0.138026	0.780598	1.3789	0.871076	2.18278
11333_82_ARHGAP25_RHG25	finn-b-M13_ANKYLOSPON	Ankylosing Spondylitis	ARHGAP25	Inverse variance weighted	4	0.168972	0.304292	0.578693	-0.42744	0.765383	1.18409	0.652176	2.14982
11333_82_ARHGAP25_RHG25	finn-b-M13_ANKYLOSPON	Ankylosing Spondylitis	ARHGAP25	Simple mode	4	0.309226	0.360668	0.454273	-0.397684	1.01614	1.36237	0.671874	2.7625
11333_82_ARHGAP25_RHG25	finn-b-M13_ANKYLOSPON	Ankylosing Spondylitis	ARHGAP25	Weighted mode	4	0.34338	0.239036	0.246386	-0.12513	0.811891	1.4097	0.882382	2.25216
11336_9_FANCF_FANCF	finn-b-M13_ANKYLOSPON	Ankylosing Spondylitis	FANCF	Wald ratio	1	0.776451	0.674061	0.249363	-0.54471	2.09761	2.17374	0.58001	8.14668
11347_9_TALDO1_Transaldolase	finn-b-M13_ANKYLOSPON	Ankylosing Spondylitis	TALDO1	MR Egger	6	0.36387	0.678802	0.620346	-0.966582	1.69432	1.43889	0.380381	5.44296
11347_9_TALDO1_Transaldolase	finn-b-M13_ANKYLOSPON	Ankylosing Spondylitis	TALDO1	Weighted median	6	-0.149475	0.419437	0.721563	-0.971572	0.672622	0.86116	0.378487	1.95937
11347_9_TALDO1_Transaldolase	finn-b-M13_ANKYLOSPON	Ankylosing Spondylitis	TALDO1	Inverse variance weighted	6	-0.0478652	0.338579	0.887577	-0.71148	0.61575	0.953262	0.490917	1.85104
11347_9_TALDO1_Transaldolase	finn-b-M13_ANKYLOSPON	Ankylosing Spondylitis	TALDO1	Simple mode	6	-0.328902	0.621784	0.619462	-1.5476	0.889796	0.719714	0.212758	2.43463
11347_9_TALDO1_Transaldolase	finn-b-M13_ANKYLOSPON	Ankylosing Spondylitis	TALDO1	Weighted mode	6	-0.336424	0.606545	0.603025	-1.52525	0.852404	0.71432	0.217566	2.34528
11348_132_P4HA2_P4HA2	finn-b-M13_ANKYLOSPON	Ankylosing Spondylitis	P4HA2	MR Egger	3	0.212318	0.767652	0.828218	-1.29228	1.71692	1.23654	0.274644	5.56733
11348_132_P4HA2_P4HA2	finn-b-M13_ANKYLOSPON	Ankylosing Spondylitis	P4HA2	Weighted median	3	0.262503	0.260571	0.313735	-0.248216	0.773222	1.30018	0.780191	2.16674
11348_132_P4HA2_P4HA2	finn-b-M13_ANKYLOSPON	Ankylosing Spondylitis	P4HA2	Inverse variance weighted	3	0.273051	0.284701	0.337518	-0.284963	0.831066	1.31397	0.752042	2.29576
11348_132_P4HA2_P4HA2	finn-b-M13_ANKYLOSPON	Ankylosing Spondylitis	P4HA2	Simple mode	3	0.100678	0.405016	0.826883	-0.693153	0.894508	1.10592	0.499997	2.44613
11348_132_P4HA2_P4HA2	finn-b-M13_ANKYLOSPON	Ankylosing Spondylitis	P4HA2	Weighted mode	3	0.23145	0.284115	0.500857	-0.325417	0.788316	1.26043	0.722226	2.19969
11350_30_STUB1_CHIP	finn-b-M13_ANKYLOSPON	Ankylosing Spondylitis	STUB1	Inverse variance weighted	2	-0.163681	0.434293	0.706254	-1.0149	0.687533	0.849012	0.36244	1.9888
11351_233_NHEJ1_NHEJ1	finn-b-M13_ANKYLOSPON	Ankylosing Spondylitis	NHEJ1	MR Egger	4	-0.766132	0.752239	0.415607	-2.24052	0.708257	0.464807	0.106403	2.03045
11351_233_NHEJ1_NHEJ1	finn-b-M13_ANKYLOSPON	Ankylosing Spondylitis	NHEJ1	Weighted median	4	0.0562644	0.51337	0.912728	-0.949941	1.06247	1.05788	0.386764	2.89351
11351_233_NHEJ1_NHEJ1	finn-b-M13_ANKYLOSPON	Ankylosing Spondylitis	NHEJ1	Inverse variance weighted	4	-0.0892937	0.427103	0.834395	-0.926416	0.747828	0.914577	0.39597	2.11241
11351_233_NHEJ1_NHEJ1	finn-b-M13_ANKYLOSPON	Ankylosing Spondylitis	NHEJ1	Simple mode	4	0.381628	0.819936	0.673324	-1.22545	1.9887	1.46467	0.293627	7.30604
11351_233_NHEJ1_NHEJ1	finn-b-M13_ANKYLOSPON	Ankylosing Spondylitis	NHEJ1	Weighted mode	4	0.437953	0.647011	0.546998	-0.830189	1.70609	1.54953	0.435967	5.50741
11354_21_PLCB1_Phospholipase_C_beta_1	finn-b-M13_ANKYLOSPON	Ankylosing Spondylitis	PLCB1	Inverse variance weighted	2	0.132114	0.476636	0.781642	-0.802092	1.06632	1.14124	0.44839	2.90467
11358_15_GRB10_GRB10	finn-b-M13_ANKYLOSPON	Ankylosing Spondylitis	GRB10	MR Egger	4	-0.736612	0.857528	0.480861	-2.41737	0.944142	0.478733	0.0891562	2.57061
11358_15_GRB10_GRB10	finn-b-M13_ANKYLOSPON	Ankylosing Spondylitis	GRB10	Weighted median	4	0.259768	0.275318	0.345415	-0.279855	0.799391	1.29663	0.755893	2.22419
11358_15_GRB10_GRB10	finn-b-M13_ANKYLOSPON	Ankylosing Spondylitis	GRB10	Inverse variance weighted	4	0.169156	0.235544	0.472665	-0.29251	0.630821	1.1843	0.746388	1.87915
11358_15_GRB10_GRB10	finn-b-M13_ANKYLOSPON	Ankylosing Spondylitis	GRB10	Simple mode	4	0.435531	0.416547	0.372583	-0.3809	1.25196	1.54578	0.683246	3.4972
11358_15_GRB10_GRB10	finn-b-M13_ANKYLOSPON	Ankylosing Spondylitis	GRB10	Weighted mode	4	-0.126292	0.318035	0.717858	-0.749641	0.497057	0.881357	0.472536	1.64388
11360_39_RRM1_RRM1	finn-b-M13_ANKYLOSPON	Ankylosing Spondylitis	RRM1	MR Egger	28	-0.332466	0.132376	0.018566	-0.591923	-0.0730098	0.717153	0.553262	0.929592
11360_39_RRM1_RRM1	finn-b-M13_ANKYLOSPON	Ankylosing Spondylitis	RRM1	Weighted median	28	-0.114277	0.118973	0.336787	-0.347464	0.118909	0.892011	0.706477	1.12627
11360_39_RRM1_RRM1	finn-b-M13_ANKYLOSPON	Ankylosing Spondylitis	RRM1	Inverse variance weighted	28	-0.0269715	0.0947769	0.775966	-0.212734	0.158791	0.973389	0.808371	1.17209
11360_39_RRM1_RRM1	finn-b-M13_ANKYLOSPON	Ankylosing Spondylitis	RRM1	Simple mode	28	0.217153	0.301735	0.477906	-0.374248	0.808554	1.24253	0.687806	2.24466
11360_39_RRM1_RRM1	finn-b-M13_ANKYLOSPON	Ankylosing Spondylitis	RRM1	Weighted mode	28	-0.152032	0.110398	0.179787	-0.368413	0.0643493	0.858961	0.691832	1.06646
11363_58_AQP4_AQP4	finn-b-M13_ANKYLOSPON	Ankylosing Spondylitis	AQP4	Inverse variance weighted	2	-0.0829067	0.50207	0.868842	-1.06696	0.901151	0.920437	0.344051	2.46244
11369_23_ADH5_ADHX	finn-b-M13_ANKYLOSPON	Ankylosing Spondylitis	ADH5	MR Egger	7	0.0437922	0.520174	0.936174	-0.975748	1.06333	1.04477	0.37691	2.89601
11369_23_ADH5_ADHX	finn-b-M13_ANKYLOSPON	Ankylosing Spondylitis	ADH5	Weighted median	7	-0.0231666	0.227968	0.919056	-0.469983	0.42365	0.9771	0.625013	1.52753
11369_23_ADH5_ADHX	finn-b-M13_ANKYLOSPON	Ankylosing Spondylitis	ADH5	Inverse variance weighted	7	-0.0140274	0.189059	0.940854	-0.384583	0.356528	0.98607	0.680734	1.42836
11369_23_ADH5_ADHX	finn-b-M13_ANKYLOSPON	Ankylosing Spondylitis	ADH5	Simple mode	7	-0.167193	0.322234	0.622434	-0.798771	0.464385	0.846036	0.449881	1.59104
11369_23_ADH5_ADHX	finn-b-M13_ANKYLOSPON	Ankylosing Spondylitis	ADH5	Weighted mode	7	-0.0481241	0.226205	0.838569	-0.491485	0.395237	0.953015	0.611717	1.48474
11370_20_INPP5E_INP5E	finn-b-M13_ANKYLOSPON	Ankylosing Spondylitis	INPP5E	MR Egger	5	0.199808	0.86198	0.831604	-1.48967	1.88929	1.22117	0.225446	6.61466
11370_20_INPP5E_INP5E	finn-b-M13_ANKYLOSPON	Ankylosing Spondylitis	INPP5E	Weighted median	5	0.416354	0.350091	0.234332	-0.269824	1.10253	1.51642	0.763514	3.01178
11370_20_INPP5E_INP5E	finn-b-M13_ANKYLOSPON	Ankylosing Spondylitis	INPP5E	Inverse variance weighted	5	0.293115	0.281412	0.297603	-0.258452	0.844681	1.3406	0.772246	2.32724
11370_20_INPP5E_INP5E	finn-b-M13_ANKYLOSPON	Ankylosing Spondylitis	INPP5E	Simple mode	5	0.569901	0.445374	0.269865	-0.303031	1.44283	1.76809	0.738576	4.23267
11370_20_INPP5E_INP5E	finn-b-M13_ANKYLOSPON	Ankylosing Spondylitis	INPP5E	Weighted mode	5	0.573326	0.46343	0.283701	-0.334997	1.48165	1.77416	0.71534	4.4002
11371_1_GPR101_GP101	finn-b-M13_ANKYLOSPON	Ankylosing Spondylitis	GPR101	Wald ratio	1	0.404788	0.531012	0.445884	-0.635996	1.44557	1.49898	0.529408	4.24428
11372_2_ZNF18_ZNF18	finn-b-M13_ANKYLOSPON	Ankylosing Spondylitis	ZNF18	MR Egger	5	0.860582	1.23053	0.534677	-1.55127	3.27243	2.36454	0.21198	26.3753
11372_2_ZNF18_ZNF18	finn-b-M13_ANKYLOSPON	Ankylosing Spondylitis	ZNF18	Weighted median	5	0.130749	0.175595	0.456511	-0.213418	0.474915	1.13968	0.807819	1.60788
11372_2_ZNF18_ZNF18	finn-b-M13_ANKYLOSPON	Ankylosing Spondylitis	ZNF18	Inverse variance weighted	5	-0.302127	0.540258	0.576007	-1.36103	0.756779	0.739244	0.256396	2.1314
11372_2_ZNF18_ZNF18	finn-b-M13_ANKYLOSPON	Ankylosing Spondylitis	ZNF18	Simple mode	5	-0.162795	0.450813	0.736278	-1.04639	0.720797	0.849765	0.351204	2.05607
11372_2_ZNF18_ZNF18	finn-b-M13_ANKYLOSPON	Ankylosing Spondylitis	ZNF18	Weighted mode	5	0.143797	0.173837	0.454619	-0.196924	0.484518	1.15465	0.821253	1.62339
11377_19_ADH7_ADH7	finn-b-M13_ANKYLOSPON	Ankylosing Spondylitis	ADH7	MR Egger	8	-0.0190765	0.250549	0.941784	-0.510152	0.471999	0.981104	0.600404	1.6032
11377_19_ADH7_ADH7	finn-b-M13_ANKYLOSPON	Ankylosing Spondylitis	ADH7	Weighted median	8	-0.00337454	0.119365	0.977446	-0.237329	0.23058	0.996631	0.788731	1.25933
11377_19_ADH7_ADH7	finn-b-M13_ANKYLOSPON	Ankylosing Spondylitis	ADH7	Inverse variance weighted	8	-0.000516299	0.163882	0.997486	-0.321725	0.320693	0.999484	0.724897	1.37808
11377_19_ADH7_ADH7	finn-b-M13_ANKYLOSPON	Ankylosing Spondylitis	ADH7	Simple mode	8	0.261101	0.286113	0.391808	-0.29968	0.821883	1.29836	0.741056	2.27478
11377_19_ADH7_ADH7	finn-b-M13_ANKYLOSPON	Ankylosing Spondylitis	ADH7	Weighted mode	8	-0.00728784	0.125633	0.955363	-0.253528	0.238952	0.992739	0.776058	1.26992
11378_37_SYK_KSYK	finn-b-M13_ANKYLOSPON	Ankylosing Spondylitis	SYK	MR Egger	3	1.51755	0.980152	0.365083	-0.403543	3.43865	4.56106	0.667949	31.1449
11378_37_SYK_KSYK	finn-b-M13_ANKYLOSPON	Ankylosing Spondylitis	SYK	Weighted median	3	0.336232	0.386125	0.383871	-0.420573	1.09304	1.39966	0.656671	2.98332
11378_37_SYK_KSYK	finn-b-M13_ANKYLOSPON	Ankylosing Spondylitis	SYK	Inverse variance weighted	3	0.330022	0.370555	0.373135	-0.396265	1.05631	1.391	0.672828	2.87574
11378_37_SYK_KSYK	finn-b-M13_ANKYLOSPON	Ankylosing Spondylitis	SYK	Simple mode	3	-0.425622	0.679925	0.595242	-1.75827	0.90703	0.653363	0.172342	2.47696
11378_37_SYK_KSYK	finn-b-M13_ANKYLOSPON	Ankylosing Spondylitis	SYK	Weighted mode	3	0.550952	0.398345	0.300801	-0.229805	1.33171	1.7349	0.794688	3.78751
11380_84_RBM24_RBM24	finn-b-M13_ANKYLOSPON	Ankylosing Spondylitis	RBM24	MR Egger	8	0.614269	0.886535	0.514291	-1.12334	2.35188	1.84831	0.325192	10.5053
11380_84_RBM24_RBM24	finn-b-M13_ANKYLOSPON	Ankylosing Spondylitis	RBM24	Weighted median	8	0.14243	0.162527	0.380843	-0.176123	0.460982	1.15307	0.838515	1.58563
11380_84_RBM24_RBM24	finn-b-M13_ANKYLOSPON	Ankylosing Spondylitis	RBM24	Inverse variance weighted	8	-0.162146	0.408396	0.691344	-0.962602	0.638309	0.850317	0.381898	1.89328
11380_84_RBM24_RBM24	finn-b-M13_ANKYLOSPON	Ankylosing Spondylitis	RBM24	Simple mode	8	0.269915	0.313962	0.418418	-0.345451	0.88528	1.30985	0.707901	2.42366
11380_84_RBM24_RBM24	finn-b-M13_ANKYLOSPON	Ankylosing Spondylitis	RBM24	Weighted mode	8	0.137752	0.151347	0.392993	-0.158889	0.434393	1.14769	0.853091	1.54403
11383_41_KRT7_Keratin_7	finn-b-M13_ANKYLOSPON	Ankylosing Spondylitis	KRT7	MR Egger	9	-0.298425	0.663225	0.666343	-1.59835	1.0015	0.741986	0.202231	2.72235
11383_41_KRT7_Keratin_7	finn-b-M13_ANKYLOSPON	Ankylosing Spondylitis	KRT7	Weighted median	9	0.114364	0.174825	0.513007	-0.228293	0.457021	1.12116	0.795891	1.57936
11383_41_KRT7_Keratin_7	finn-b-M13_ANKYLOSPON	Ankylosing Spondylitis	KRT7	Inverse variance weighted	9	-0.0595265	0.289723	0.837213	-0.627384	0.508331	0.942211	0.533987	1.66251
11383_41_KRT7_Keratin_7	finn-b-M13_ANKYLOSPON	Ankylosing Spondylitis	KRT7	Simple mode	9	-0.0230533	0.240838	0.926096	-0.495097	0.44899	0.97721	0.609512	1.56673
11383_41_KRT7_Keratin_7	finn-b-M13_ANKYLOSPON	Ankylosing Spondylitis	KRT7	Weighted mode	9	0.106911	0.167405	0.540907	-0.221202	0.435024	1.11284	0.801554	1.545
11387_3_ATF6B_ATF6B	finn-b-M13_ANKYLOSPON	Ankylosing Spondylitis	ATF6B	MR Egger	13	0.716117	0.414409	0.11191	-0.0961247	1.52836	2.04647	0.908351	4.61061
11387_3_ATF6B_ATF6B	finn-b-M13_ANKYLOSPON	Ankylosing Spondylitis	ATF6B	Weighted median	13	0.604832	0.217148	0.00534712	0.179222	1.03044	1.83094	1.19629	2.8023
11387_3_ATF6B_ATF6B	finn-b-M13_ANKYLOSPON	Ankylosing Spondylitis	ATF6B	Inverse variance weighted	13	0.234429	0.235631	0.319784	-0.227407	0.696266	1.26419	0.796596	2.00625
11387_3_ATF6B_ATF6B	finn-b-M13_ANKYLOSPON	Ankylosing Spondylitis	ATF6B	Simple mode	13	-0.158	0.46578	0.740309	-1.07093	0.754929	0.853849	0.34269	2.12746
11387_3_ATF6B_ATF6B	finn-b-M13_ANKYLOSPON	Ankylosing Spondylitis	ATF6B	Weighted mode	13	0.773111	0.188859	0.00148933	0.402948	1.14327	2.1665	1.49623	3.13702
11388_75_WFDC2_HE4	finn-b-M13_ANKYLOSPON	Ankylosing Spondylitis	WFDC2	MR Egger	4	-0.676389	1.3085	0.656698	-3.24106	1.88828	0.50845	0.0391226	6.60797
11388_75_WFDC2_HE4	finn-b-M13_ANKYLOSPON	Ankylosing Spondylitis	WFDC2	Weighted median	4	-0.10547	0.384994	0.784122	-0.860058	0.649119	0.899902	0.423137	1.91385
11388_75_WFDC2_HE4	finn-b-M13_ANKYLOSPON	Ankylosing Spondylitis	WFDC2	Inverse variance weighted	4	-0.018676	0.320158	0.953483	-0.646185	0.608833	0.981497	0.524041	1.83828
11388_75_WFDC2_HE4	finn-b-M13_ANKYLOSPON	Ankylosing Spondylitis	WFDC2	Simple mode	4	-0.13584	0.520664	0.811056	-1.15634	0.884661	0.872983	0.314636	2.42216
11388_75_WFDC2_HE4	finn-b-M13_ANKYLOSPON	Ankylosing Spondylitis	WFDC2	Weighted mode	4	-0.24001	0.524632	0.678422	-1.26829	0.788269	0.78662	0.281312	2.19959
11390_24_CA8_Carbonic_Anhydrase_VIII	finn-b-M13_ANKYLOSPON	Ankylosing Spondylitis	CA8	MR Egger	7	0.468578	0.197547	0.0637959	0.0813855	0.855771	1.59772	1.08479	2.35319
11390_24_CA8_Carbonic_Anhydrase_VIII	finn-b-M13_ANKYLOSPON	Ankylosing Spondylitis	CA8	Weighted median	7	0.0984804	0.0926488	0.287808	-0.0831113	0.280072	1.10349	0.920249	1.32323
11390_24_CA8_Carbonic_Anhydrase_VIII	finn-b-M13_ANKYLOSPON	Ankylosing Spondylitis	CA8	Inverse variance weighted	7	0.0595425	0.0860588	0.489012	-0.109133	0.228218	1.06135	0.896611	1.25636
11390_24_CA8_Carbonic_Anhydrase_VIII	finn-b-M13_ANKYLOSPON	Ankylosing Spondylitis	CA8	Simple mode	7	0.176286	0.205572	0.42407	-0.226635	0.579207	1.19278	0.797212	1.78462
11390_24_CA8_Carbonic_Anhydrase_VIII	finn-b-M13_ANKYLOSPON	Ankylosing Spondylitis	CA8	Weighted mode	7	0.107816	0.0871315	0.26217	-0.0629622	0.278593	1.11384	0.938979	1.32127
11391_69_MVK_MVK	finn-b-M13_ANKYLOSPON	Ankylosing Spondylitis	MVK	MR Egger	6	-0.0355954	0.228765	0.883886	-0.483976	0.412785	0.965031	0.616328	1.51102
11391_69_MVK_MVK	finn-b-M13_ANKYLOSPON	Ankylosing Spondylitis	MVK	Weighted median	6	0.0457584	0.143797	0.750321	-0.236083	0.3276	1.04682	0.789715	1.38763
11391_69_MVK_MVK	finn-b-M13_ANKYLOSPON	Ankylosing Spondylitis	MVK	Inverse variance weighted	6	0.130797	0.130765	0.317191	-0.125502	0.387096	1.13974	0.882054	1.4727
11391_69_MVK_MVK	finn-b-M13_ANKYLOSPON	Ankylosing Spondylitis	MVK	Simple mode	6	0.480738	0.325907	0.200207	-0.158039	1.11952	1.61727	0.853816	3.06337
11391_69_MVK_MVK	finn-b-M13_ANKYLOSPON	Ankylosing Spondylitis	MVK	Weighted mode	6	0.0277539	0.147419	0.858071	-0.261187	0.316695	1.02814	0.770137	1.37258
11396_39_DNAI1_DNAI1	finn-b-M13_ANKYLOSPON	Ankylosing Spondylitis	DNAI1	MR Egger	5	-0.357445	1.72121	0.848785	-3.73102	3.01613	0.699461	0.0239683	20.4122
11396_39_DNAI1_DNAI1	finn-b-M13_ANKYLOSPON	Ankylosing Spondylitis	DNAI1	Weighted median	5	0.177832	0.209581	0.396153	-0.232947	0.58861	1.19462	0.792196	1.80148
11396_39_DNAI1_DNAI1	finn-b-M13_ANKYLOSPON	Ankylosing Spondylitis	DNAI1	Inverse variance weighted	5	-0.117504	0.551421	0.831255	-1.19829	0.963281	0.889137	0.30171	2.62028
11396_39_DNAI1_DNAI1	finn-b-M13_ANKYLOSPON	Ankylosing Spondylitis	DNAI1	Simple mode	5	-0.0712417	0.365562	0.854983	-0.787743	0.645259	0.931237	0.45487	1.90648
11396_39_DNAI1_DNAI1	finn-b-M13_ANKYLOSPON	Ankylosing Spondylitis	DNAI1	Weighted mode	5	0.178766	0.206944	0.436398	-0.226843	0.584376	1.19574	0.797046	1.79387
11401_181_RNF146_RN146	finn-b-M13_ANKYLOSPON	Ankylosing Spondylitis	RNF146	MR Egger	5	0.840308	0.491215	0.185668	-0.122474	1.80309	2.31708	0.884729	6.06837
11401_181_RNF146_RN146	finn-b-M13_ANKYLOSPON	Ankylosing Spondylitis	RNF146	Weighted median	5	0.398743	0.261898	0.127881	-0.114578	0.912064	1.48995	0.891743	2.48946
11401_181_RNF146_RN146	finn-b-M13_ANKYLOSPON	Ankylosing Spondylitis	RNF146	Inverse variance weighted	5	0.384225	0.215261	0.0742736	-0.0376869	0.806136	1.46848	0.963014	2.23924
11401_181_RNF146_RN146	finn-b-M13_ANKYLOSPON	Ankylosing Spondylitis	RNF146	Simple mode	5	0.387291	0.31542	0.286813	-0.230932	1.00551	1.47298	0.793793	2.73331
11401_181_RNF146_RN146	finn-b-M13_ANKYLOSPON	Ankylosing Spondylitis	RNF146	Weighted mode	5	0.402161	0.261883	0.199423	-0.111129	0.915451	1.49505	0.894823	2.4979
11402_17_KMT2C_KMT2C	finn-b-M13_ANKYLOSPON	Ankylosing Spondylitis	KMT2C	Inverse variance weighted	2	0.344396	0.262945	0.190276	-0.170977	0.859769	1.41114	0.842841	2.36262
11405_150_CARD9_CARD9	finn-b-M13_ANKYLOSPON	Ankylosing Spondylitis	CARD9	MR Egger	3	0.0375834	0.925294	0.974156	-1.77599	1.85116	1.0383	0.169315	6.36719
11405_150_CARD9_CARD9	finn-b-M13_ANKYLOSPON	Ankylosing Spondylitis	CARD9	Weighted median	3	0.26756	0.224043	0.232385	-0.171563	0.706684	1.30677	0.842347	2.02726
11405_150_CARD9_CARD9	finn-b-M13_ANKYLOSPON	Ankylosing Spondylitis	CARD9	Inverse variance weighted	3	0.183962	0.211302	0.383966	-0.23019	0.598115	1.20197	0.794383	1.81869
11405_150_CARD9_CARD9	finn-b-M13_ANKYLOSPON	Ankylosing Spondylitis	CARD9	Simple mode	3	0.314946	0.317058	0.425223	-0.306489	0.93638	1.37019	0.736027	2.55073
11405_150_CARD9_CARD9	finn-b-M13_ANKYLOSPON	Ankylosing Spondylitis	CARD9	Weighted mode	3	0.277053	0.238368	0.365059	-0.190148	0.744255	1.31924	0.826837	2.10487
11406_82_ACAD8_ACAD8	finn-b-M13_ANKYLOSPON	Ankylosing Spondylitis	ACAD8	Inverse variance weighted	2	-0.175094	0.685677	0.798446	-1.51902	1.16883	0.839378	0.218926	3.21824
11407_57_PLSCR3_PLS3	finn-b-M13_ANKYLOSPON	Ankylosing Spondylitis	PLSCR3	Inverse variance weighted	2	-1.44159	1.09424	0.187692	-3.5863	0.703117	0.236551	0.0277007	2.02004
11416_23_FBXL4_FBXL4	finn-b-M13_ANKYLOSPON	Ankylosing Spondylitis	FBXL4	MR Egger	10	1.12831	0.513153	0.0591062	0.122531	2.13409	3.09043	1.13035	8.44936
11416_23_FBXL4_FBXL4	finn-b-M13_ANKYLOSPON	Ankylosing Spondylitis	FBXL4	Weighted median	10	0.156487	0.191965	0.414967	-0.219765	0.532738	1.1694	0.802708	1.70359
11416_23_FBXL4_FBXL4	finn-b-M13_ANKYLOSPON	Ankylosing Spondylitis	FBXL4	Inverse variance weighted	10	-0.0163071	0.29214	0.955486	-0.588902	0.556288	0.983825	0.554936	1.74419
11416_23_FBXL4_FBXL4	finn-b-M13_ANKYLOSPON	Ankylosing Spondylitis	FBXL4	Simple mode	10	0.0504212	0.26447	0.853031	-0.46794	0.568782	1.05171	0.626291	1.76611
11416_23_FBXL4_FBXL4	finn-b-M13_ANKYLOSPON	Ankylosing Spondylitis	FBXL4	Weighted mode	10	0.152007	0.200387	0.467512	-0.240752	0.544765	1.16417	0.786036	1.7242
11421_10_EHD4_EHD4	finn-b-M13_ANKYLOSPON	Ankylosing Spondylitis	EHD4	MR Egger	3	0.517701	0.538927	0.512787	-0.538596	1.574	1.67816	0.583567	4.8259
11421_10_EHD4_EHD4	finn-b-M13_ANKYLOSPON	Ankylosing Spondylitis	EHD4	Weighted median	3	0.53087	0.222507	0.0170392	0.0947568	0.966983	1.70041	1.09939	2.63
11421_10_EHD4_EHD4	finn-b-M13_ANKYLOSPON	Ankylosing Spondylitis	EHD4	Inverse variance weighted	3	0.477006	0.215827	0.0270961	0.0539849	0.900027	1.61124	1.05547	2.45967
11421_10_EHD4_EHD4	finn-b-M13_ANKYLOSPON	Ankylosing Spondylitis	EHD4	Simple mode	3	0.556442	0.32116	0.225305	-0.0730318	1.18592	1.74445	0.929571	3.27368
11421_10_EHD4_EHD4	finn-b-M13_ANKYLOSPON	Ankylosing Spondylitis	EHD4	Weighted mode	3	0.535596	0.239661	0.154982	0.0658605	1.00533	1.70847	1.06808	2.73282
11424_4_FAH_FAAA	finn-b-M13_ANKYLOSPON	Ankylosing Spondylitis	FAH	MR Egger	8	-0.108312	0.0873779	0.261415	-0.279572	0.0629492	0.897348	0.756107	1.06497
11424_4_FAH_FAAA	finn-b-M13_ANKYLOSPON	Ankylosing Spondylitis	FAH	Weighted median	8	-0.0814466	0.0756725	0.281791	-0.229765	0.0668716	0.921782	0.79472	1.06916
11424_4_FAH_FAAA	finn-b-M13_ANKYLOSPON	Ankylosing Spondylitis	FAH	Inverse variance weighted	8	-0.0786008	0.0757863	0.299671	-0.227142	0.0699403	0.924409	0.796808	1.07244
11424_4_FAH_FAAA	finn-b-M13_ANKYLOSPON	Ankylosing Spondylitis	FAH	Simple mode	8	-0.0902998	0.244802	0.723129	-0.570111	0.389512	0.913657	0.565463	1.47626
11424_4_FAH_FAAA	finn-b-M13_ANKYLOSPON	Ankylosing Spondylitis	FAH	Weighted mode	8	-0.0808813	0.0706869	0.290147	-0.219428	0.0576651	0.922303	0.802978	1.05936
11425_31_RUFY1_RUFY1	finn-b-M13_ANKYLOSPON	Ankylosing Spondylitis	RUFY1	MR Egger	7	0.0685395	0.797214	0.934824	-1.494	1.63108	1.07094	0.224473	5.10938
11425_31_RUFY1_RUFY1	finn-b-M13_ANKYLOSPON	Ankylosing Spondylitis	RUFY1	Weighted median	7	0.363768	0.291544	0.21213	-0.207659	0.935195	1.43874	0.812484	2.54771
11425_31_RUFY1_RUFY1	finn-b-M13_ANKYLOSPON	Ankylosing Spondylitis	RUFY1	Inverse variance weighted	7	0.269296	0.222922	0.227038	-0.167632	0.706223	1.30904	0.845665	2.02632
11425_31_RUFY1_RUFY1	finn-b-M13_ANKYLOSPON	Ankylosing Spondylitis	RUFY1	Simple mode	7	0.34645	0.399416	0.419062	-0.436406	1.1293	1.41404	0.646355	3.09351
11425_31_RUFY1_RUFY1	finn-b-M13_ANKYLOSPON	Ankylosing Spondylitis	RUFY1	Weighted mode	7	0.362217	0.340834	0.328792	-0.305818	1.03025	1.43651	0.736521	2.80177
11429_80_HNRNPC_hnRNP_C1_C2	finn-b-M13_ANKYLOSPON	Ankylosing Spondylitis	HNRNPC	MR Egger	6	3.25307	1.16766	0.0495149	0.964463	5.54168	25.8697	2.62338	255.107
11429_80_HNRNPC_hnRNP_C1_C2	finn-b-M13_ANKYLOSPON	Ankylosing Spondylitis	HNRNPC	Weighted median	6	0.21591	0.194023	0.265791	-0.164374	0.596194	1.24099	0.848424	1.8152
11429_80_HNRNPC_hnRNP_C1_C2	finn-b-M13_ANKYLOSPON	Ankylosing Spondylitis	HNRNPC	Inverse variance weighted	6	-0.134443	0.595476	0.821378	-1.30158	1.03269	0.874203	0.272103	2.80861
11429_80_HNRNPC_hnRNP_C1_C2	finn-b-M13_ANKYLOSPON	Ankylosing Spondylitis	HNRNPC	Simple mode	6	0.425489	0.312196	0.231086	-0.186416	1.03739	1.53034	0.829928	2.82185
11429_80_HNRNPC_hnRNP_C1_C2	finn-b-M13_ANKYLOSPON	Ankylosing Spondylitis	HNRNPC	Weighted mode	6	0.255321	0.183323	0.222459	-0.103993	0.614635	1.29088	0.901231	1.84898
11430_49_DTX1_DTX1	finn-b-M13_ANKYLOSPON	Ankylosing Spondylitis	DTX1	MR Egger	11	0.246136	0.548079	0.663987	-0.828099	1.32037	1.27907	0.436879	3.74481
11430_49_DTX1_DTX1	finn-b-M13_ANKYLOSPON	Ankylosing Spondylitis	DTX1	Weighted median	11	0.0955888	0.200235	0.633089	-0.296871	0.488049	1.10031	0.74314	1.62913
11430_49_DTX1_DTX1	finn-b-M13_ANKYLOSPON	Ankylosing Spondylitis	DTX1	Inverse variance weighted	11	-0.100907	0.188235	0.591912	-0.469847	0.268034	0.904017	0.625098	1.30739
11430_49_DTX1_DTX1	finn-b-M13_ANKYLOSPON	Ankylosing Spondylitis	DTX1	Simple mode	11	-0.530485	0.393765	0.207645	-1.30226	0.241295	0.58832	0.271915	1.2729
11430_49_DTX1_DTX1	finn-b-M13_ANKYLOSPON	Ankylosing Spondylitis	DTX1	Weighted mode	11	0.147535	0.220242	0.518105	-0.28414	0.57921	1.15897	0.752662	1.78463
11431_235_RECQL_RECQ1	finn-b-M13_ANKYLOSPON	Ankylosing Spondylitis	RECQL	MR Egger	11	-0.00529096	0.182718	0.977531	-0.363419	0.352837	0.994723	0.695295	1.4231
11431_235_RECQL_RECQ1	finn-b-M13_ANKYLOSPON	Ankylosing Spondylitis	RECQL	Weighted median	11	-0.0737872	0.131843	0.575713	-0.3322	0.184626	0.928869	0.717344	1.20277
11431_235_RECQL_RECQ1	finn-b-M13_ANKYLOSPON	Ankylosing Spondylitis	RECQL	Inverse variance weighted	11	0.0394162	0.103606	0.703615	-0.163651	0.242483	1.0402	0.849039	1.27441
11431_235_RECQL_RECQ1	finn-b-M13_ANKYLOSPON	Ankylosing Spondylitis	RECQL	Simple mode	11	-0.196637	0.237271	0.426586	-0.661688	0.268413	0.821489	0.51598	1.30789
11431_235_RECQL_RECQ1	finn-b-M13_ANKYLOSPON	Ankylosing Spondylitis	RECQL	Weighted mode	11	-0.17591	0.214701	0.431693	-0.596724	0.244904	0.838693	0.550612	1.2775
11432_11_PQBP1_PQBP1	finn-b-M13_ANKYLOSPON	Ankylosing Spondylitis	PQBP1	MR Egger	3	0.605057	1.0715	0.672748	-1.49508	2.7052	1.83136	0.22423	14.9572
11432_11_PQBP1_PQBP1	finn-b-M13_ANKYLOSPON	Ankylosing Spondylitis	PQBP1	Weighted median	3	0.386186	0.320949	0.228875	-0.242875	1.01525	1.47136	0.78437	2.76004
11432_11_PQBP1_PQBP1	finn-b-M13_ANKYLOSPON	Ankylosing Spondylitis	PQBP1	Inverse variance weighted	3	0.351906	0.302623	0.244889	-0.241235	0.945047	1.42177	0.785657	2.57293
11432_11_PQBP1_PQBP1	finn-b-M13_ANKYLOSPON	Ankylosing Spondylitis	PQBP1	Simple mode	3	0.39096	0.432379	0.461323	-0.456503	1.23842	1.4784	0.633495	3.45017
11432_11_PQBP1_PQBP1	finn-b-M13_ANKYLOSPON	Ankylosing Spondylitis	PQBP1	Weighted mode	3	0.387235	0.364378	0.399252	-0.326946	1.10142	1.4729	0.721123	3.00842
11433_11_TCTN2_TECT2	finn-b-M13_ANKYLOSPON	Ankylosing Spondylitis	TCTN2	MR Egger	4	1.61675	0.942169	0.2283	-0.229897	3.46341	5.03672	0.794615	31.9255
11433_11_TCTN2_TECT2	finn-b-M13_ANKYLOSPON	Ankylosing Spondylitis	TCTN2	Weighted median	4	0.30138	0.137197	0.0280422	0.0324739	0.570286	1.35172	1.03301	1.76877
11433_11_TCTN2_TECT2	finn-b-M13_ANKYLOSPON	Ankylosing Spondylitis	TCTN2	Inverse variance weighted	4	0.294925	0.127092	0.0203107	0.0458241	0.544025	1.34303	1.04689	1.72293
11433_11_TCTN2_TECT2	finn-b-M13_ANKYLOSPON	Ankylosing Spondylitis	TCTN2	Simple mode	4	0.571917	0.255894	0.11148	0.070366	1.07347	1.77166	1.0729	2.92551
11433_11_TCTN2_TECT2	finn-b-M13_ANKYLOSPON	Ankylosing Spondylitis	TCTN2	Weighted mode	4	0.199371	0.160657	0.302813	-0.115517	0.514258	1.22063	0.890906	1.6724
11439_88_RHPN2_RHPN2	finn-b-M13_ANKYLOSPON	Ankylosing Spondylitis	RHPN2	MR Egger	7	-0.0299826	1.00972	0.97746	-2.00904	1.94907	0.970462	0.134118	7.02215
11439_88_RHPN2_RHPN2	finn-b-M13_ANKYLOSPON	Ankylosing Spondylitis	RHPN2	Weighted median	7	0.165659	0.173725	0.340299	-0.174841	0.506159	1.18017	0.83959	1.65891
11439_88_RHPN2_RHPN2	finn-b-M13_ANKYLOSPON	Ankylosing Spondylitis	RHPN2	Inverse variance weighted	7	-0.165108	0.466778	0.72355	-1.07999	0.749776	0.847802	0.339598	2.11653
11439_88_RHPN2_RHPN2	finn-b-M13_ANKYLOSPON	Ankylosing Spondylitis	RHPN2	Simple mode	7	0.41598	0.365521	0.298494	-0.300441	1.1324	1.51586	0.740492	3.1031
11439_88_RHPN2_RHPN2	finn-b-M13_ANKYLOSPON	Ankylosing Spondylitis	RHPN2	Weighted mode	7	0.205963	0.166605	0.262567	-0.120582	0.532509	1.22871	0.886404	1.7032
11440_58_SOCS3_SOCS_3	finn-b-M13_ANKYLOSPON	Ankylosing Spondylitis	SOCS3	MR Egger	10	0.130388	0.23427	0.593043	-0.328781	0.589557	1.13927	0.719801	1.80319
11440_58_SOCS3_SOCS_3	finn-b-M13_ANKYLOSPON	Ankylosing Spondylitis	SOCS3	Weighted median	10	0.288531	0.133229	0.0303354	0.0274029	0.54966	1.33447	1.02778	1.73266
11440_58_SOCS3_SOCS_3	finn-b-M13_ANKYLOSPON	Ankylosing Spondylitis	SOCS3	Inverse variance weighted	10	0.321619	0.135032	0.017228	0.056957	0.586281	1.37936	1.05861	1.79729
11440_58_SOCS3_SOCS_3	finn-b-M13_ANKYLOSPON	Ankylosing Spondylitis	SOCS3	Simple mode	10	-0.164997	0.350416	0.648944	-0.851812	0.521818	0.847896	0.426641	1.68509
11440_58_SOCS3_SOCS_3	finn-b-M13_ANKYLOSPON	Ankylosing Spondylitis	SOCS3	Weighted mode	10	0.277862	0.135124	0.0698929	0.013018	0.542706	1.3203	1.0131	1.72066
11441_11_PYGL_PYGL	finn-b-M13_ANKYLOSPON	Ankylosing Spondylitis	PYGL	MR Egger	9	-0.796914	0.410478	0.0933385	-1.60145	0.00762331	0.450718	0.201604	1.00765
11441_11_PYGL_PYGL	finn-b-M13_ANKYLOSPON	Ankylosing Spondylitis	PYGL	Weighted median	9	-0.415165	0.243926	0.0887529	-0.89326	0.0629297	0.660231	0.409319	1.06495
11441_11_PYGL_PYGL	finn-b-M13_ANKYLOSPON	Ankylosing Spondylitis	PYGL	Inverse variance weighted	9	-0.193001	0.21376	0.366586	-0.61197	0.225969	0.824481	0.542281	1.25354
11441_11_PYGL_PYGL	finn-b-M13_ANKYLOSPON	Ankylosing Spondylitis	PYGL	Simple mode	9	-0.314298	0.372982	0.423892	-1.04534	0.416746	0.730301	0.351571	1.51702
11441_11_PYGL_PYGL	finn-b-M13_ANKYLOSPON	Ankylosing Spondylitis	PYGL	Weighted mode	9	-0.406827	0.230118	0.115052	-0.857859	0.0442039	0.665759	0.424069	1.0452
11444_49_POLR3F_RPC6	finn-b-M13_ANKYLOSPON	Ankylosing Spondylitis	POLR3F	MR Egger	3	3.86894	2.63494	0.380631	-1.29555	9.03342	47.8915	0.273749	8378.47
11444_49_POLR3F_RPC6	finn-b-M13_ANKYLOSPON	Ankylosing Spondylitis	POLR3F	Weighted median	3	0.663785	0.455812	0.145318	-0.229607	1.55718	1.94213	0.794846	4.7454
11444_49_POLR3F_RPC6	finn-b-M13_ANKYLOSPON	Ankylosing Spondylitis	POLR3F	Inverse variance weighted	3	0.42187	0.392022	0.281865	-0.346493	1.19023	1.52481	0.707164	3.28785
11444_49_POLR3F_RPC6	finn-b-M13_ANKYLOSPON	Ankylosing Spondylitis	POLR3F	Simple mode	3	0.675108	0.570643	0.358359	-0.443352	1.79357	1.96425	0.641881	6.01086
11444_49_POLR3F_RPC6	finn-b-M13_ANKYLOSPON	Ankylosing Spondylitis	POLR3F	Weighted mode	3	0.675108	0.519363	0.323282	-0.342844	1.69306	1.96425	0.709749	5.43609
11448_34_GALK1_GALK1	finn-b-M13_ANKYLOSPON	Ankylosing Spondylitis	GALK1	MR Egger	3	-0.167414	0.379111	0.735266	-0.910471	0.575643	0.845849	0.402335	1.77827
11448_34_GALK1_GALK1	finn-b-M13_ANKYLOSPON	Ankylosing Spondylitis	GALK1	Weighted median	3	-0.141032	0.298296	0.636362	-0.725691	0.443628	0.868462	0.48399	1.55835
11448_34_GALK1_GALK1	finn-b-M13_ANKYLOSPON	Ankylosing Spondylitis	GALK1	Inverse variance weighted	3	-0.100581	0.295933	0.733949	-0.680609	0.479447	0.904312	0.506309	1.61518
11448_34_GALK1_GALK1	finn-b-M13_ANKYLOSPON	Ankylosing Spondylitis	GALK1	Simple mode	3	-0.244103	0.421956	0.621389	-1.07114	0.582931	0.783407	0.342619	1.79128
11448_34_GALK1_GALK1	finn-b-M13_ANKYLOSPON	Ankylosing Spondylitis	GALK1	Weighted mode	3	-0.175515	0.335023	0.652622	-0.83216	0.481129	0.839024	0.435109	1.6179
11454_87_EIF3G_EIF3G	finn-b-M13_ANKYLOSPON	Ankylosing Spondylitis	EIF3G	MR Egger	5	0.271323	0.763121	0.745712	-1.22439	1.76704	1.3117	0.293936	5.85351
11454_87_EIF3G_EIF3G	finn-b-M13_ANKYLOSPON	Ankylosing Spondylitis	EIF3G	Weighted median	5	0.456816	0.317209	0.149837	-0.164914	1.07855	1.57904	0.847966	2.9404
11454_87_EIF3G_EIF3G	finn-b-M13_ANKYLOSPON	Ankylosing Spondylitis	EIF3G	Inverse variance weighted	5	0.362755	0.268061	0.175973	-0.162644	0.888153	1.43728	0.849894	2.43064
11454_87_EIF3G_EIF3G	finn-b-M13_ANKYLOSPON	Ankylosing Spondylitis	EIF3G	Simple mode	5	0.52541	0.48174	0.336724	-0.418801	1.46962	1.69115	0.657835	4.34758
11454_87_EIF3G_EIF3G	finn-b-M13_ANKYLOSPON	Ankylosing Spondylitis	EIF3G	Weighted mode	5	0.43826	0.386106	0.319746	-0.318507	1.19503	1.55001	0.727234	3.30365
11456_2_MAGEB10_MAGBA	finn-b-M13_ANKYLOSPON	Ankylosing Spondylitis	MAGEB10	MR Egger	5	0.323255	1.48283	0.841417	-2.5831	3.22961	1.38162	0.0755393	25.2698
11456_2_MAGEB10_MAGBA	finn-b-M13_ANKYLOSPON	Ankylosing Spondylitis	MAGEB10	Weighted median	5	0.207481	0.206695	0.315475	-0.197642	0.612603	1.23057	0.820664	1.84523
11456_2_MAGEB10_MAGBA	finn-b-M13_ANKYLOSPON	Ankylosing Spondylitis	MAGEB10	Inverse variance weighted	5	0.0574286	0.492715	0.907212	-0.908293	1.02315	1.05911	0.403212	2.78194
11456_2_MAGEB10_MAGBA	finn-b-M13_ANKYLOSPON	Ankylosing Spondylitis	MAGEB10	Simple mode	5	0.793023	0.41946	0.131662	-0.0291192	1.61516	2.21007	0.971301	5.02872
11456_2_MAGEB10_MAGBA	finn-b-M13_ANKYLOSPON	Ankylosing Spondylitis	MAGEB10	Weighted mode	5	0.239957	0.213336	0.323607	-0.17818	0.658095	1.27119	0.836791	1.93111
11457_53_GALE_GALE	finn-b-M13_ANKYLOSPON	Ankylosing Spondylitis	GALE	MR Egger	7	0.308094	0.465731	0.537537	-0.604739	1.22093	1.36083	0.546217	3.39033
11457_53_GALE_GALE	finn-b-M13_ANKYLOSPON	Ankylosing Spondylitis	GALE	Weighted median	7	0.322312	0.212587	0.129484	-0.0943586	0.738983	1.38032	0.909956	2.0938
11457_53_GALE_GALE	finn-b-M13_ANKYLOSPON	Ankylosing Spondylitis	GALE	Inverse variance weighted	7	0.300864	0.171362	0.0791364	-0.0350061	0.636735	1.35103	0.9656	1.8903
11457_53_GALE_GALE	finn-b-M13_ANKYLOSPON	Ankylosing Spondylitis	GALE	Simple mode	7	0.362411	0.299295	0.271467	-0.224207	0.949029	1.43679	0.79915	2.5832
11457_53_GALE_GALE	finn-b-M13_ANKYLOSPON	Ankylosing Spondylitis	GALE	Weighted mode	7	0.329155	0.241645	0.222071	-0.14447	0.80278	1.38979	0.865481	2.23174
11459_81_ELL_ELL	finn-b-M13_ANKYLOSPON	Ankylosing Spondylitis	ELL	MR Egger	6	-0.183958	0.893272	0.846897	-1.93477	1.56686	0.831971	0.144457	4.79156
11459_81_ELL_ELL	finn-b-M13_ANKYLOSPON	Ankylosing Spondylitis	ELL	Weighted median	6	0.185273	0.166717	0.266437	-0.141492	0.512038	1.20355	0.868062	1.66869
11459_81_ELL_ELL	finn-b-M13_ANKYLOSPON	Ankylosing Spondylitis	ELL	Inverse variance weighted	6	-0.0864266	0.356104	0.808237	-0.78439	0.611537	0.917203	0.456398	1.84326
11459_81_ELL_ELL	finn-b-M13_ANKYLOSPON	Ankylosing Spondylitis	ELL	Simple mode	6	0.155035	0.257128	0.572846	-0.348936	0.659005	1.1677	0.705438	1.93287
11459_81_ELL_ELL	finn-b-M13_ANKYLOSPON	Ankylosing Spondylitis	ELL	Weighted mode	6	0.182521	0.168792	0.328921	-0.148312	0.513354	1.20024	0.862162	1.67089
11464_9_RELB_RELB	finn-b-M13_ANKYLOSPON	Ankylosing Spondylitis	RELB	MR Egger	9	1.38182	0.879994	0.160345	-0.342963	3.10661	3.98216	0.709664	22.3452
11464_9_RELB_RELB	finn-b-M13_ANKYLOSPON	Ankylosing Spondylitis	RELB	Weighted median	9	0.171013	0.134278	0.202815	-0.0921722	0.434198	1.18651	0.911948	1.54372
11464_9_RELB_RELB	finn-b-M13_ANKYLOSPON	Ankylosing Spondylitis	RELB	Inverse variance weighted	9	-0.0840271	0.323336	0.79496	-0.717765	0.549711	0.919406	0.487841	1.73275
11464_9_RELB_RELB	finn-b-M13_ANKYLOSPON	Ankylosing Spondylitis	RELB	Simple mode	9	0.247467	0.203577	0.258791	-0.151544	0.646478	1.28078	0.85938	1.90881
11464_9_RELB_RELB	finn-b-M13_ANKYLOSPON	Ankylosing Spondylitis	RELB	Weighted mode	9	0.175672	0.133619	0.225038	-0.0862205	0.437565	1.19205	0.917392	1.54893
11465_4_GPR135_GP135	finn-b-M13_ANKYLOSPON	Ankylosing Spondylitis	GPR135	MR Egger	6	2.99598	1.18367	0.0645896	0.675984	5.31597	20.0049	1.96597	203.561
11465_4_GPR135_GP135	finn-b-M13_ANKYLOSPON	Ankylosing Spondylitis	GPR135	Weighted median	6	0.265853	0.216152	0.218722	-0.157805	0.689511	1.30454	0.854016	1.99274
11465_4_GPR135_GP135	finn-b-M13_ANKYLOSPON	Ankylosing Spondylitis	GPR135	Inverse variance weighted	6	0.0648327	0.530391	0.902712	-0.974733	1.1044	1.06698	0.377293	3.01741
11465_4_GPR135_GP135	finn-b-M13_ANKYLOSPON	Ankylosing Spondylitis	GPR135	Simple mode	6	0.29918	0.239599	0.267064	-0.170434	0.768793	1.34875	0.843299	2.15716
11465_4_GPR135_GP135	finn-b-M13_ANKYLOSPON	Ankylosing Spondylitis	GPR135	Weighted mode	6	0.278482	0.201646	0.225801	-0.116744	0.673708	1.32112	0.889813	1.9615
11468_15_RBM19_RBM19	finn-b-M13_ANKYLOSPON	Ankylosing Spondylitis	RBM19	MR Egger	8	0.626269	0.213939	0.0263788	0.206948	1.04559	1.87062	1.22992	2.84508
11468_15_RBM19_RBM19	finn-b-M13_ANKYLOSPON	Ankylosing Spondylitis	RBM19	Weighted median	8	0.551641	0.176025	0.00172514	0.206632	0.89665	1.7361	1.22953	2.45138
11468_15_RBM19_RBM19	finn-b-M13_ANKYLOSPON	Ankylosing Spondylitis	RBM19	Inverse variance weighted	8	0.437363	0.173293	0.0116081	0.0977094	0.777016	1.54862	1.10264	2.17497
11468_15_RBM19_RBM19	finn-b-M13_ANKYLOSPON	Ankylosing Spondylitis	RBM19	Simple mode	8	0.169659	0.344022	0.636991	-0.504624	0.843942	1.1849	0.603732	2.32552
11468_15_RBM19_RBM19	finn-b-M13_ANKYLOSPON	Ankylosing Spondylitis	RBM19	Weighted mode	8	0.512942	0.182836	0.0263165	0.154583	0.871301	1.6702	1.16717	2.39002
11480_1_ALDH3A1_Aldehyde_dehydrogenase__class_3	finn-b-M13_ANKYLOSPON	Ankylosing Spondylitis	ALDH3A1	Inverse variance weighted	2	0.170939	0.29494	0.562204	-0.407144	0.749022	1.18642	0.665548	2.11493
11481_25_HAVCR2_TIMD3	finn-b-M13_ANKYLOSPON	Ankylosing Spondylitis	HAVCR2	MR Egger	3	-18.0936	4.50761	0.155436	-26.9285	-9.25864	1.38697e-08	2.01889e-12	9.52845e-05
11481_25_HAVCR2_TIMD3	finn-b-M13_ANKYLOSPON	Ankylosing Spondylitis	HAVCR2	Weighted median	3	-1.47535	0.689651	0.0324135	-2.82707	-0.123637	0.228698	0.0591861	0.883701
11481_25_HAVCR2_TIMD3	finn-b-M13_ANKYLOSPON	Ankylosing Spondylitis	HAVCR2	Inverse variance weighted	3	-1.13808	1.21679	0.349627	-3.52298	1.24683	0.320435	0.0295114	3.47928
11481_25_HAVCR2_TIMD3	finn-b-M13_ANKYLOSPON	Ankylosing Spondylitis	HAVCR2	Simple mode	3	-1.82882	0.917875	0.184535	-3.62786	-0.0297856	0.160603	0.0265731	0.970654
11481_25_HAVCR2_TIMD3	finn-b-M13_ANKYLOSPON	Ankylosing Spondylitis	HAVCR2	Weighted mode	3	-1.85551	0.854118	0.161933	-3.52958	-0.181437	0.156373	0.0293172	0.834071
11490_42_UBL4A_UBL4A	finn-b-M13_ANKYLOSPON	Ankylosing Spondylitis	UBL4A	Inverse variance weighted	2	0.148155	0.537429	0.782799	-0.905207	1.20152	1.15969	0.404458	3.32516
11510_31_APOL1_Apo_L1	finn-b-M13_ANKYLOSPON	Ankylosing Spondylitis	APOL1	MR Egger	13	0.0153281	0.112722	0.894293	-0.205607	0.236263	1.01545	0.814153	1.26651
11510_31_APOL1_Apo_L1	finn-b-M13_ANKYLOSPON	Ankylosing Spondylitis	APOL1	Weighted median	13	0.0640943	0.0821598	0.435322	-0.0969389	0.225128	1.06619	0.907611	1.25248
11510_31_APOL1_Apo_L1	finn-b-M13_ANKYLOSPON	Ankylosing Spondylitis	APOL1	Inverse variance weighted	13	0.00762287	0.0702838	0.913632	-0.130133	0.145379	1.00765	0.877978	1.15648
11510_31_APOL1_Apo_L1	finn-b-M13_ANKYLOSPON	Ankylosing Spondylitis	APOL1	Simple mode	13	0.122972	0.13855	0.392218	-0.148586	0.394529	1.13085	0.861926	1.48369
11510_31_APOL1_Apo_L1	finn-b-M13_ANKYLOSPON	Ankylosing Spondylitis	APOL1	Weighted mode	13	0.0066915	0.0731934	0.928666	-0.136768	0.150151	1.00671	0.872173	1.16201
11513_92_CD38_CD38	finn-b-M13_ANKYLOSPON	Ankylosing Spondylitis	CD38	Inverse variance weighted	2	0.210124	0.218944	0.337198	-0.219006	0.639255	1.23383	0.803317	1.89507
11514_196_CD59_CD59	finn-b-M13_ANKYLOSPON	Ankylosing Spondylitis	CD59	MR Egger	7	-0.0629051	0.342664	0.861558	-0.734526	0.608716	0.939033	0.479733	1.83807
11514_196_CD59_CD59	finn-b-M13_ANKYLOSPON	Ankylosing Spondylitis	CD59	Weighted median	7	0.000927878	0.191035	0.996125	-0.3735	0.375356	1.00093	0.688321	1.45551
11514_196_CD59_CD59	finn-b-M13_ANKYLOSPON	Ankylosing Spondylitis	CD59	Inverse variance weighted	7	0.023224	0.160356	0.884847	-0.291073	0.337521	1.0235	0.747461	1.40147
11514_196_CD59_CD59	finn-b-M13_ANKYLOSPON	Ankylosing Spondylitis	CD59	Simple mode	7	0.444158	0.334444	0.232447	-0.211354	1.09967	1.55918	0.809488	3.00317
11514_196_CD59_CD59	finn-b-M13_ANKYLOSPON	Ankylosing Spondylitis	CD59	Weighted mode	7	-0.0773801	0.207025	0.721426	-0.483149	0.328389	0.925538	0.616838	1.38873
11516_7_FABP1_FABPL	finn-b-M13_ANKYLOSPON	Ankylosing Spondylitis	FABP1	MR Egger	3	13.7389	13.2691	0.488927	-12.2686	39.7464	926270	4.6971e-06	1.82661e+17
11516_7_FABP1_FABPL	finn-b-M13_ANKYLOSPON	Ankylosing Spondylitis	FABP1	Weighted median	3	0.0423596	0.278759	0.87922	-0.504009	0.588728	1.04327	0.604104	1.80169
11516_7_FABP1_FABPL	finn-b-M13_ANKYLOSPON	Ankylosing Spondylitis	FABP1	Inverse variance weighted	3	-0.10598	0.316466	0.73771	-0.726253	0.514292	0.899442	0.483718	1.67245
11516_7_FABP1_FABPL	finn-b-M13_ANKYLOSPON	Ankylosing Spondylitis	FABP1	Simple mode	3	0.157439	0.367603	0.710156	-0.563062	0.87794	1.17051	0.569463	2.40594
11516_7_FABP1_FABPL	finn-b-M13_ANKYLOSPON	Ankylosing Spondylitis	FABP1	Weighted mode	3	0.187505	0.381027	0.671358	-0.559308	0.934318	1.20624	0.571604	2.54548
11530_37_HMBS_HEM3	finn-b-M13_ANKYLOSPON	Ankylosing Spondylitis	HMBS	MR Egger	5	-2.71569	3.83634	0.530057	-10.2349	4.80353	0.066159	3.58946e-05	121.941
11530_37_HMBS_HEM3	finn-b-M13_ANKYLOSPON	Ankylosing Spondylitis	HMBS	Weighted median	5	0.878312	0.434348	0.0431617	0.026991	1.72963	2.40683	1.02736	5.63859
11530_37_HMBS_HEM3	finn-b-M13_ANKYLOSPON	Ankylosing Spondylitis	HMBS	Inverse variance weighted	5	0.647185	0.541114	0.231687	-0.413398	1.70777	1.91016	0.661399	5.51663
11530_37_HMBS_HEM3	finn-b-M13_ANKYLOSPON	Ankylosing Spondylitis	HMBS	Simple mode	5	0.937681	0.531822	0.152655	-0.10469	1.98005	2.55405	0.900604	7.24311
11530_37_HMBS_HEM3	finn-b-M13_ANKYLOSPON	Ankylosing Spondylitis	HMBS	Weighted mode	5	0.985495	0.498641	0.119297	0.00815856	1.96283	2.67914	1.00819	7.11946
11534_6_LRIT3_LRIT3	finn-b-M13_ANKYLOSPON	Ankylosing Spondylitis	LRIT3	MR Egger	4	1.13257	0.982622	0.368235	-0.793369	3.05851	3.10362	0.452318	21.2958
11534_6_LRIT3_LRIT3	finn-b-M13_ANKYLOSPON	Ankylosing Spondylitis	LRIT3	Weighted median	4	0.653124	0.381339	0.0867654	-0.0943003	1.40055	1.92154	0.910009	4.05743
11534_6_LRIT3_LRIT3	finn-b-M13_ANKYLOSPON	Ankylosing Spondylitis	LRIT3	Inverse variance weighted	4	0.329943	0.459693	0.472913	-0.571055	1.23094	1.39089	0.564929	3.42446
11534_6_LRIT3_LRIT3	finn-b-M13_ANKYLOSPON	Ankylosing Spondylitis	LRIT3	Simple mode	4	0.716614	0.43178	0.195563	-0.129674	1.5629	2.04749	0.878381	4.77265
11534_6_LRIT3_LRIT3	finn-b-M13_ANKYLOSPON	Ankylosing Spondylitis	LRIT3	Weighted mode	4	0.699285	0.404832	0.182557	-0.0941851	1.49276	2.01231	0.910114	4.44934
11536_9_MYSM1_MYSM1	finn-b-M13_ANKYLOSPON	Ankylosing Spondylitis	MYSM1	MR Egger	3	-5.16842	3.93477	0.414248	-12.8806	2.54372	0.00569353	2.54705e-06	12.727
11536_9_MYSM1_MYSM1	finn-b-M13_ANKYLOSPON	Ankylosing Spondylitis	MYSM1	Weighted median	3	0.310387	0.475689	0.514079	-0.621964	1.24274	1.36395	0.536889	3.46509
11536_9_MYSM1_MYSM1	finn-b-M13_ANKYLOSPON	Ankylosing Spondylitis	MYSM1	Inverse variance weighted	3	0.194633	0.409996	0.634988	-0.608959	0.998224	1.21486	0.543917	2.71346
11536_9_MYSM1_MYSM1	finn-b-M13_ANKYLOSPON	Ankylosing Spondylitis	MYSM1	Simple mode	3	0.689456	0.73733	0.448463	-0.75571	2.13462	1.99263	0.469677	8.45385
11536_9_MYSM1_MYSM1	finn-b-M13_ANKYLOSPON	Ankylosing Spondylitis	MYSM1	Weighted mode	3	0.683281	0.653972	0.405782	-0.598504	1.96507	1.98036	0.549634	7.13538
11537_12_TFR2_TFR2	finn-b-M13_ANKYLOSPON	Ankylosing Spondylitis	TFR2	MR Egger	4	0.563187	1.04094	0.642684	-1.47705	2.60342	1.75626	0.22831	13.5099
11537_12_TFR2_TFR2	finn-b-M13_ANKYLOSPON	Ankylosing Spondylitis	TFR2	Weighted median	4	0.154797	0.280747	0.581378	-0.395468	0.705062	1.16742	0.673365	2.02397
11537_12_TFR2_TFR2	finn-b-M13_ANKYLOSPON	Ankylosing Spondylitis	TFR2	Inverse variance weighted	4	0.096093	0.314361	0.759851	-0.520055	0.712241	1.10086	0.594488	2.03856
11537_12_TFR2_TFR2	finn-b-M13_ANKYLOSPON	Ankylosing Spondylitis	TFR2	Simple mode	4	-0.463405	0.676474	0.542507	-1.78929	0.862483	0.629137	0.167078	2.36904
11537_12_TFR2_TFR2	finn-b-M13_ANKYLOSPON	Ankylosing Spondylitis	TFR2	Weighted mode	4	0.261001	0.295758	0.442502	-0.318685	0.840687	1.29823	0.727104	2.31796
11540_37_FOXO3_FOXO3A	finn-b-M13_ANKYLOSPON	Ankylosing Spondylitis	FOXO3	MR Egger	3	5.48833	8.77972	0.644332	-11.7199	22.6966	241.854	8.13026e-06	7.19453e+09
11540_37_FOXO3_FOXO3A	finn-b-M13_ANKYLOSPON	Ankylosing Spondylitis	FOXO3	Weighted median	3	0.604804	0.429581	0.159163	-0.237174	1.44678	1.83089	0.788854	4.24942
11540_37_FOXO3_FOXO3A	finn-b-M13_ANKYLOSPON	Ankylosing Spondylitis	FOXO3	Inverse variance weighted	3	0.571538	0.365279	0.117662	-0.144409	1.28748	1.77099	0.865534	3.62366
11540_37_FOXO3_FOXO3A	finn-b-M13_ANKYLOSPON	Ankylosing Spondylitis	FOXO3	Simple mode	3	0.639329	0.470235	0.306951	-0.282332	1.56099	1.89521	0.754023	4.76354
11540_37_FOXO3_FOXO3A	finn-b-M13_ANKYLOSPON	Ankylosing Spondylitis	FOXO3	Weighted mode	3	0.702341	0.50325	0.29759	-0.284028	1.68871	2.01847	0.752746	5.4125
11542_11_TMEM230_TM230	finn-b-M13_ANKYLOSPON	Ankylosing Spondylitis	TMEM230	MR Egger	3	3.18622	9.43038	0.792573	-15.2973	21.6698	24.1968	2.27226e-07	2.57665e+09
11542_11_TMEM230_TM230	finn-b-M13_ANKYLOSPON	Ankylosing Spondylitis	TMEM230	Weighted median	3	-0.296509	0.439234	0.499638	-1.15741	0.564389	0.743409	0.3143	1.75837
11542_11_TMEM230_TM230	finn-b-M13_ANKYLOSPON	Ankylosing Spondylitis	TMEM230	Inverse variance weighted	3	-0.271696	0.411793	0.50939	-1.07881	0.535418	0.762086	0.34	1.70816
11542_11_TMEM230_TM230	finn-b-M13_ANKYLOSPON	Ankylosing Spondylitis	TMEM230	Simple mode	3	-0.3118	0.449384	0.559538	-1.19259	0.568994	0.732128	0.303433	1.76649
11542_11_TMEM230_TM230	finn-b-M13_ANKYLOSPON	Ankylosing Spondylitis	TMEM230	Weighted mode	3	-0.287859	0.452939	0.590097	-1.17562	0.599902	0.749867	0.308628	1.82194
11543_84_LIMA1_LIMA1	finn-b-M13_ANKYLOSPON	Ankylosing Spondylitis	LIMA1	MR Egger	5	-0.528329	2.5543	0.849379	-5.53475	4.47809	0.58959	0.0039472	88.0664
11543_84_LIMA1_LIMA1	finn-b-M13_ANKYLOSPON	Ankylosing Spondylitis	LIMA1	Weighted median	5	0.244085	0.255997	0.340354	-0.25767	0.74584	1.27645	0.77285	2.10821
11543_84_LIMA1_LIMA1	finn-b-M13_ANKYLOSPON	Ankylosing Spondylitis	LIMA1	Inverse variance weighted	5	-0.25761	0.646926	0.690478	-1.52558	1.01036	0.772897	0.217494	2.7466
11543_84_LIMA1_LIMA1	finn-b-M13_ANKYLOSPON	Ankylosing Spondylitis	LIMA1	Simple mode	5	0.317578	0.365507	0.433944	-0.398815	1.03397	1.3738	0.671115	2.81221
11543_84_LIMA1_LIMA1	finn-b-M13_ANKYLOSPON	Ankylosing Spondylitis	LIMA1	Weighted mode	5	0.302339	0.258551	0.307188	-0.204422	0.809099	1.35302	0.815118	2.24588
11546_7_CYGB_CYGB	finn-b-M13_ANKYLOSPON	Ankylosing Spondylitis	CYGB	MR Egger	3	-0.832672	1.6329	0.699793	-4.03315	2.36781	0.434886	0.0177184	10.674
11546_7_CYGB_CYGB	finn-b-M13_ANKYLOSPON	Ankylosing Spondylitis	CYGB	Weighted median	3	0.480225	0.551639	0.384004	-0.600987	1.56144	1.61644	0.54827	4.76567
11546_7_CYGB_CYGB	finn-b-M13_ANKYLOSPON	Ankylosing Spondylitis	CYGB	Inverse variance weighted	3	0.410413	0.501511	0.413156	-0.572548	1.39337	1.50744	0.564086	4.02842
11546_7_CYGB_CYGB	finn-b-M13_ANKYLOSPON	Ankylosing Spondylitis	CYGB	Simple mode	3	0.551754	0.689857	0.507723	-0.800366	1.90387	1.7363	0.449164	6.71185
11546_7_CYGB_CYGB	finn-b-M13_ANKYLOSPON	Ankylosing Spondylitis	CYGB	Weighted mode	3	0.504321	0.613505	0.497464	-0.698148	1.70679	1.65586	0.497506	5.51124
11547_84_MUSK_MUSK	finn-b-M13_ANKYLOSPON	Ankylosing Spondylitis	MUSK	MR Egger	8	0.393626	0.637841	0.559829	-0.856542	1.64379	1.48235	0.424628	5.17476
11547_84_MUSK_MUSK	finn-b-M13_ANKYLOSPON	Ankylosing Spondylitis	MUSK	Weighted median	8	0.139363	0.273018	0.609734	-0.395752	0.674478	1.14954	0.673174	1.96301
11547_84_MUSK_MUSK	finn-b-M13_ANKYLOSPON	Ankylosing Spondylitis	MUSK	Inverse variance weighted	8	0.150455	0.208361	0.47024	-0.257933	0.558843	1.16236	0.772647	1.74865
11547_84_MUSK_MUSK	finn-b-M13_ANKYLOSPON	Ankylosing Spondylitis	MUSK	Simple mode	8	0.0160327	0.434668	0.971607	-0.835916	0.867981	1.01616	0.433477	2.3821
11547_84_MUSK_MUSK	finn-b-M13_ANKYLOSPON	Ankylosing Spondylitis	MUSK	Weighted mode	8	0.350144	0.41115	0.422599	-0.45571	1.156	1.41927	0.633998	3.17719
11549_6_ISL1_ISL1	finn-b-M13_ANKYLOSPON	Ankylosing Spondylitis	ISL1	MR Egger	3	0.523941	1.44049	0.777916	-2.29941	3.34729	1.68867	0.100318	28.4257
11549_6_ISL1_ISL1	finn-b-M13_ANKYLOSPON	Ankylosing Spondylitis	ISL1	Weighted median	3	0.460764	0.35941	0.199841	-0.243678	1.16521	1.58529	0.78374	3.20659
11549_6_ISL1_ISL1	finn-b-M13_ANKYLOSPON	Ankylosing Spondylitis	ISL1	Inverse variance weighted	3	0.4625	0.325928	0.155892	-0.176319	1.10132	1.58804	0.838351	3.00813
11549_6_ISL1_ISL1	finn-b-M13_ANKYLOSPON	Ankylosing Spondylitis	ISL1	Simple mode	3	0.427547	0.450922	0.443125	-0.45626	1.31135	1.53349	0.633649	3.71119
11549_6_ISL1_ISL1	finn-b-M13_ANKYLOSPON	Ankylosing Spondylitis	ISL1	Weighted mode	3	0.46583	0.427617	0.38976	-0.3723	1.30396	1.59334	0.689148	3.68385
11551_16_HMG20B_HM20B	finn-b-M13_ANKYLOSPON	Ankylosing Spondylitis	HMG20B	Inverse variance weighted	2	0.0458005	0.501407	0.927219	-0.936957	1.02856	1.04687	0.391818	2.79703
11556_19_ARFGAP1_ARFG1	finn-b-M13_ANKYLOSPON	Ankylosing Spondylitis	ARFGAP1	MR Egger	7	1.19598	2.64468	0.670052	-3.98758	6.37955	3.30681	0.0185445	589.663
11556_19_ARFGAP1_ARFG1	finn-b-M13_ANKYLOSPON	Ankylosing Spondylitis	ARFGAP1	Weighted median	7	0.134441	0.251105	0.592375	-0.357725	0.626608	1.1439	0.699265	1.87125
11556_19_ARFGAP1_ARFG1	finn-b-M13_ANKYLOSPON	Ankylosing Spondylitis	ARFGAP1	Inverse variance weighted	7	-0.281737	0.531533	0.596079	-1.32354	0.760066	0.754472	0.266191	2.13842
11556_19_ARFGAP1_ARFG1	finn-b-M13_ANKYLOSPON	Ankylosing Spondylitis	ARFGAP1	Simple mode	7	0.092108	0.229693	0.702307	-0.35809	0.542306	1.09648	0.69901	1.71997
11556_19_ARFGAP1_ARFG1	finn-b-M13_ANKYLOSPON	Ankylosing Spondylitis	ARFGAP1	Weighted mode	7	0.1504	0.232501	0.54165	-0.305302	0.606103	1.1623	0.736901	1.83327
11557_3_SMURF1_SMUF1	finn-b-M13_ANKYLOSPON	Ankylosing Spondylitis	SMURF1	MR Egger	3	-0.214453	0.841229	0.841092	-1.86326	1.43435	0.806983	0.155166	4.19694
11557_3_SMURF1_SMUF1	finn-b-M13_ANKYLOSPON	Ankylosing Spondylitis	SMURF1	Weighted median	3	-0.0628241	0.301257	0.834808	-0.653288	0.52764	0.939109	0.520332	1.69493
11557_3_SMURF1_SMUF1	finn-b-M13_ANKYLOSPON	Ankylosing Spondylitis	SMURF1	Inverse variance weighted	3	-0.0258263	0.280701	0.926693	-0.576	0.524347	0.974504	0.562143	1.68936
11557_3_SMURF1_SMUF1	finn-b-M13_ANKYLOSPON	Ankylosing Spondylitis	SMURF1	Simple mode	3	-0.263738	0.444646	0.613227	-1.13524	0.607768	0.768175	0.321344	1.83633
11557_3_SMURF1_SMUF1	finn-b-M13_ANKYLOSPON	Ankylosing Spondylitis	SMURF1	Weighted mode	3	-0.126235	0.318308	0.72999	-0.750118	0.497648	0.881407	0.472311	1.64485
11560_76_NFATC4_NFAC4	finn-b-M13_ANKYLOSPON	Ankylosing Spondylitis	NFATC4	Inverse variance weighted	2	0.322294	0.273545	0.238712	-0.213855	0.858443	1.38029	0.807466	2.35948
11563_51_SYTL4_SYTL4	finn-b-M13_ANKYLOSPON	Ankylosing Spondylitis	SYTL4	MR Egger	6	-0.345361	0.712702	0.653313	-1.74226	1.05153	0.707965	0.175125	2.86204
11563_51_SYTL4_SYTL4	finn-b-M13_ANKYLOSPON	Ankylosing Spondylitis	SYTL4	Weighted median	6	0.319272	0.240231	0.183842	-0.151581	0.790125	1.37612	0.859348	2.20367
11563_51_SYTL4_SYTL4	finn-b-M13_ANKYLOSPON	Ankylosing Spondylitis	SYTL4	Inverse variance weighted	6	0.399716	0.205352	0.0515954	-0.00277338	0.802206	1.4914	0.99723	2.23046
11563_51_SYTL4_SYTL4	finn-b-M13_ANKYLOSPON	Ankylosing Spondylitis	SYTL4	Simple mode	6	0.332209	0.275416	0.281694	-0.207607	0.872025	1.39404	0.812526	2.39175
11563_51_SYTL4_SYTL4	finn-b-M13_ANKYLOSPON	Ankylosing Spondylitis	SYTL4	Weighted mode	6	0.302425	0.232643	0.250314	-0.153554	0.758405	1.35314	0.857654	2.13487
11565_58_ZNF23_ZNF23	finn-b-M13_ANKYLOSPON	Ankylosing Spondylitis	ZNF23	Wald ratio	1	-0.329485	0.332149	0.321208	-0.980497	0.321528	0.719294	0.375124	1.37923
11567_23_ZNF10_ZNF10	finn-b-M13_ANKYLOSPON	Ankylosing Spondylitis	ZNF10	MR Egger	3	-0.742295	1.08088	0.616895	-2.86081	1.37622	0.47602	0.0572223	3.95991
11567_23_ZNF10_ZNF10	finn-b-M13_ANKYLOSPON	Ankylosing Spondylitis	ZNF10	Weighted median	3	0.210912	0.181909	0.246277	-0.145629	0.567453	1.2348	0.864479	1.76377
11567_23_ZNF10_ZNF10	finn-b-M13_ANKYLOSPON	Ankylosing Spondylitis	ZNF10	Inverse variance weighted	3	0.271055	0.206167	0.1886	-0.133033	0.675142	1.31135	0.875436	1.96431
11567_23_ZNF10_ZNF10	finn-b-M13_ANKYLOSPON	Ankylosing Spondylitis	ZNF10	Simple mode	3	0.102453	0.266569	0.737744	-0.420022	0.624927	1.10788	0.657032	1.86811
11567_23_ZNF10_ZNF10	finn-b-M13_ANKYLOSPON	Ankylosing Spondylitis	ZNF10	Weighted mode	3	0.203989	0.194929	0.405171	-0.178071	0.58605	1.22628	0.836883	1.79688
11568_2_FKBP1B_FKB1B	finn-b-M13_ANKYLOSPON	Ankylosing Spondylitis	FKBP1B	MR Egger	5	0.109266	0.293061	0.734049	-0.465133	0.683665	1.11546	0.628051	1.98112
11568_2_FKBP1B_FKB1B	finn-b-M13_ANKYLOSPON	Ankylosing Spondylitis	FKBP1B	Weighted median	5	0.0192576	0.187295	0.918106	-0.34784	0.386355	1.01944	0.706212	1.47161
11568_2_FKBP1B_FKB1B	finn-b-M13_ANKYLOSPON	Ankylosing Spondylitis	FKBP1B	Inverse variance weighted	5	0.00818407	0.179225	0.963578	-0.343098	0.359466	1.00822	0.709569	1.43256
11568_2_FKBP1B_FKB1B	finn-b-M13_ANKYLOSPON	Ankylosing Spondylitis	FKBP1B	Simple mode	5	-0.0941697	0.318589	0.782257	-0.718605	0.530265	0.910128	0.487432	1.69938
11568_2_FKBP1B_FKB1B	finn-b-M13_ANKYLOSPON	Ankylosing Spondylitis	FKBP1B	Weighted mode	5	0.031349	0.21775	0.892488	-0.395442	0.45814	1.03185	0.673382	1.58113
11570_94_BCAP29_BAP29	finn-b-M13_ANKYLOSPON	Ankylosing Spondylitis	BCAP29	MR Egger	6	0.0625129	1.12497	0.95835	-2.14242	2.26745	1.06451	0.11737	9.65475
11570_94_BCAP29_BAP29	finn-b-M13_ANKYLOSPON	Ankylosing Spondylitis	BCAP29	Weighted median	6	0.219284	0.214574	0.306804	-0.201281	0.639849	1.24519	0.817683	1.8962
11570_94_BCAP29_BAP29	finn-b-M13_ANKYLOSPON	Ankylosing Spondylitis	BCAP29	Inverse variance weighted	6	0.0681801	0.432601	0.874768	-0.779719	0.916079	1.07056	0.458535	2.49947
11570_94_BCAP29_BAP29	finn-b-M13_ANKYLOSPON	Ankylosing Spondylitis	BCAP29	Simple mode	6	0.154256	0.300311	0.629378	-0.434353	0.742866	1.16679	0.647683	2.10195
11570_94_BCAP29_BAP29	finn-b-M13_ANKYLOSPON	Ankylosing Spondylitis	BCAP29	Weighted mode	6	0.224359	0.217613	0.349807	-0.202162	0.650881	1.25152	0.816963	1.91723
11571_75_KLRC3_NKG2E	finn-b-M13_ANKYLOSPON	Ankylosing Spondylitis	KLRC3	MR Egger	6	0.44995	0.21998	0.110263	0.0187888	0.88111	1.56823	1.01897	2.41358
11571_75_KLRC3_NKG2E	finn-b-M13_ANKYLOSPON	Ankylosing Spondylitis	KLRC3	Weighted median	6	0.243261	0.161208	0.1313	-0.0727056	0.559228	1.2754	0.929875	1.74932
11571_75_KLRC3_NKG2E	finn-b-M13_ANKYLOSPON	Ankylosing Spondylitis	KLRC3	Inverse variance weighted	6	0.206378	0.13851	0.136227	-0.0651012	0.477857	1.22922	0.936973	1.61262
11571_75_KLRC3_NKG2E	finn-b-M13_ANKYLOSPON	Ankylosing Spondylitis	KLRC3	Simple mode	6	0.161772	0.252609	0.550102	-0.333342	0.656885	1.17559	0.716525	1.92878
11571_75_KLRC3_NKG2E	finn-b-M13_ANKYLOSPON	Ankylosing Spondylitis	KLRC3	Weighted mode	6	0.281318	0.163604	0.146154	-0.0393451	0.601981	1.32487	0.961419	1.82573
11572_4_DNM2_DYN2	finn-b-M13_ANKYLOSPON	Ankylosing Spondylitis	DNM2	MR Egger	3	-2.40763	3.65314	0.629032	-9.56779	4.75253	0.0900287	6.9946e-05	115.877
11572_4_DNM2_DYN2	finn-b-M13_ANKYLOSPON	Ankylosing Spondylitis	DNM2	Weighted median	3	0.0112523	0.583498	0.984614	-1.1324	1.15491	1.01132	0.322258	3.17373
11572_4_DNM2_DYN2	finn-b-M13_ANKYLOSPON	Ankylosing Spondylitis	DNM2	Inverse variance weighted	3	0.0396859	0.526948	0.939966	-0.993131	1.0725	1.04048	0.370415	2.92269
11572_4_DNM2_DYN2	finn-b-M13_ANKYLOSPON	Ankylosing Spondylitis	DNM2	Simple mode	3	-0.453763	0.783174	0.620892	-1.98878	1.08126	0.635233	0.136862	2.94839
11572_4_DNM2_DYN2	finn-b-M13_ANKYLOSPON	Ankylosing Spondylitis	DNM2	Weighted mode	3	-0.222555	0.741307	0.79234	-1.67552	1.23041	0.800471	0.187211	3.42262
11573_3_SRSF6_SRSF6	finn-b-M13_ANKYLOSPON	Ankylosing Spondylitis	SRSF6	MR Egger	3	-126.368	21.7832	0.108672	-169.063	-83.6731	1.3152e-55	3.77362e-74	4.58383e-37
11573_3_SRSF6_SRSF6	finn-b-M13_ANKYLOSPON	Ankylosing Spondylitis	SRSF6	Weighted median	3	0.249972	0.52479	0.633841	-0.778617	1.27856	1.28399	0.459041	3.59147
11573_3_SRSF6_SRSF6	finn-b-M13_ANKYLOSPON	Ankylosing Spondylitis	SRSF6	Inverse variance weighted	3	3.21043	3.60455	0.373111	-3.85449	10.2753	24.7897	0.0211845	29008.4
11573_3_SRSF6_SRSF6	finn-b-M13_ANKYLOSPON	Ankylosing Spondylitis	SRSF6	Simple mode	3	0.206581	0.488244	0.713369	-0.750377	1.16354	1.22947	0.472189	3.20124
11573_3_SRSF6_SRSF6	finn-b-M13_ANKYLOSPON	Ankylosing Spondylitis	SRSF6	Weighted mode	3	0.206581	0.511355	0.725325	-0.795675	1.20884	1.22947	0.451277	3.34959
11587_5_MGA_MGAP	finn-b-M13_ANKYLOSPON	Ankylosing Spondylitis	MGA	MR Egger	5	1.38334	0.920113	0.229759	-0.420086	3.18676	3.98819	0.65699	24.2098
11587_5_MGA_MGAP	finn-b-M13_ANKYLOSPON	Ankylosing Spondylitis	MGA	Weighted median	5	0.291086	0.213397	0.17255	-0.127172	0.709343	1.33788	0.880582	2.03266
11587_5_MGA_MGAP	finn-b-M13_ANKYLOSPON	Ankylosing Spondylitis	MGA	Inverse variance weighted	5	0.202243	0.323405	0.531737	-0.431631	0.836117	1.22415	0.649449	2.30739
11587_5_MGA_MGAP	finn-b-M13_ANKYLOSPON	Ankylosing Spondylitis	MGA	Simple mode	5	0.3249	0.238032	0.244005	-0.141642	0.791442	1.38389	0.867932	2.20658
11587_5_MGA_MGAP	finn-b-M13_ANKYLOSPON	Ankylosing Spondylitis	MGA	Weighted mode	5	0.305796	0.203529	0.207394	-0.0931205	0.704713	1.35771	0.911084	2.02327
11591_43_PRC1_PRC1	finn-b-M13_ANKYLOSPON	Ankylosing Spondylitis	PRC1	MR Egger	3	2.6779	1.38372	0.303626	-0.0342012	5.38999	14.5544	0.966377	219.202
11591_43_PRC1_PRC1	finn-b-M13_ANKYLOSPON	Ankylosing Spondylitis	PRC1	Weighted median	3	0.0540677	0.426391	0.899096	-0.781658	0.889794	1.05556	0.457647	2.43463
11591_43_PRC1_PRC1	finn-b-M13_ANKYLOSPON	Ankylosing Spondylitis	PRC1	Inverse variance weighted	3	-0.0542627	0.542618	0.920343	-1.11779	1.00927	0.947183	0.327	2.74359
11591_43_PRC1_PRC1	finn-b-M13_ANKYLOSPON	Ankylosing Spondylitis	PRC1	Simple mode	3	-0.465119	0.847387	0.638175	-2.126	1.19576	0.62806	0.119314	3.30606
11591_43_PRC1_PRC1	finn-b-M13_ANKYLOSPON	Ankylosing Spondylitis	PRC1	Weighted mode	3	0.295905	0.419793	0.553912	-0.526888	1.1187	1.34434	0.590439	3.06087
11592_1_ELAVL1_ELAV1	finn-b-M13_ANKYLOSPON	Ankylosing Spondylitis	ELAVL1	MR Egger	4	0.015739	1.13266	0.990175	-2.20428	2.23576	1.01586	0.11033	9.35355
11592_1_ELAVL1_ELAV1	finn-b-M13_ANKYLOSPON	Ankylosing Spondylitis	ELAVL1	Weighted median	4	0.17848	0.346275	0.606253	-0.500219	0.85718	1.1954	0.606398	2.35651
11592_1_ELAVL1_ELAV1	finn-b-M13_ANKYLOSPON	Ankylosing Spondylitis	ELAVL1	Inverse variance weighted	4	0.129191	0.288962	0.654812	-0.437175	0.695558	1.13791	0.645858	2.00483
11592_1_ELAVL1_ELAV1	finn-b-M13_ANKYLOSPON	Ankylosing Spondylitis	ELAVL1	Simple mode	4	0.479458	0.490909	0.40076	-0.482723	1.44164	1.6152	0.617101	4.22762
11592_1_ELAVL1_ELAV1	finn-b-M13_ANKYLOSPON	Ankylosing Spondylitis	ELAVL1	Weighted mode	4	0.0952047	0.435822	0.841096	-0.759006	0.949415	1.09988	0.468131	2.5842
11593_21_CXCL9_MIG	finn-b-M13_ANKYLOSPON	Ankylosing Spondylitis	CXCL9	Inverse variance weighted	2	0.21242	0.427463	0.619237	-0.625407	1.05025	1.23667	0.535044	2.85835
11596_47_ZNF75D_ZN75D	finn-b-M13_ANKYLOSPON	Ankylosing Spondylitis	ZNF75D	Wald ratio	1	0.763423	0.662752	0.249363	-0.53557	2.06242	2.14561	0.585335	7.86495
11601_26_DHX8_DHX8	finn-b-M13_ANKYLOSPON	Ankylosing Spondylitis	DHX8	MR Egger	9	0.651052	0.918704	0.501445	-1.14961	2.45171	1.91756	0.316761	11.6082
11601_26_DHX8_DHX8	finn-b-M13_ANKYLOSPON	Ankylosing Spondylitis	DHX8	Weighted median	9	0.241095	0.3512	0.492405	-0.447257	0.929447	1.27264	0.63938	2.53311
11601_26_DHX8_DHX8	finn-b-M13_ANKYLOSPON	Ankylosing Spondylitis	DHX8	Inverse variance weighted	9	-0.119027	0.375638	0.751346	-0.855277	0.617224	0.887784	0.425165	1.85377
11601_26_DHX8_DHX8	finn-b-M13_ANKYLOSPON	Ankylosing Spondylitis	DHX8	Simple mode	9	0.46615	0.437853	0.31812	-0.392043	1.32434	1.59385	0.675675	3.75971
11601_26_DHX8_DHX8	finn-b-M13_ANKYLOSPON	Ankylosing Spondylitis	DHX8	Weighted mode	9	0.403206	0.368178	0.305328	-0.318423	1.12484	1.49662	0.727295	3.07971
11608_5_MAP1LC3B_MLP3B	finn-b-M13_ANKYLOSPON	Ankylosing Spondylitis	MAP1LC3B	MR Egger	8	0.0450329	0.371559	0.90749	-0.683222	0.773288	1.04606	0.504987	2.16688
11608_5_MAP1LC3B_MLP3B	finn-b-M13_ANKYLOSPON	Ankylosing Spondylitis	MAP1LC3B	Weighted median	8	-0.0875525	0.202063	0.664802	-0.483597	0.308492	0.916171	0.616562	1.36137
11608_5_MAP1LC3B_MLP3B	finn-b-M13_ANKYLOSPON	Ankylosing Spondylitis	MAP1LC3B	Inverse variance weighted	8	-0.0921079	0.17053	0.58911	-0.426347	0.242131	0.912007	0.65289	1.27396
11608_5_MAP1LC3B_MLP3B	finn-b-M13_ANKYLOSPON	Ankylosing Spondylitis	MAP1LC3B	Simple mode	8	-0.198422	0.278391	0.499066	-0.744069	0.347224	0.820024	0.475177	1.41513
11608_5_MAP1LC3B_MLP3B	finn-b-M13_ANKYLOSPON	Ankylosing Spondylitis	MAP1LC3B	Weighted mode	8	-0.106913	0.208725	0.624258	-0.516013	0.302187	0.898604	0.596896	1.35281
11615_16_DAPP1_DAPP1	finn-b-M13_ANKYLOSPON	Ankylosing Spondylitis	DAPP1	Inverse variance weighted	2	-0.575728	0.578378	0.319532	-1.70935	0.557892	0.562295	0.180984	1.74699
11617_1_ITGAL_LFA_1_alpha_L_chain	finn-b-M13_ANKYLOSPON	Ankylosing Spondylitis	ITGAL	MR Egger	3	-2.68023	1.54124	0.332229	-5.70106	0.340594	0.0685473	0.00334243	1.40578
11617_1_ITGAL_LFA_1_alpha_L_chain	finn-b-M13_ANKYLOSPON	Ankylosing Spondylitis	ITGAL	Weighted median	3	-0.152316	0.35201	0.66523	-0.842255	0.537623	0.858717	0.430738	1.71193
11617_1_ITGAL_LFA_1_alpha_L_chain	finn-b-M13_ANKYLOSPON	Ankylosing Spondylitis	ITGAL	Inverse variance weighted	3	-0.135404	0.434274	0.755198	-0.98658	0.715773	0.873363	0.37285	2.04577
11617_1_ITGAL_LFA_1_alpha_L_chain	finn-b-M13_ANKYLOSPON	Ankylosing Spondylitis	ITGAL	Simple mode	3	0.0978217	0.500662	0.863142	-0.883476	1.07912	1.10277	0.413344	2.94209
11617_1_ITGAL_LFA_1_alpha_L_chain	finn-b-M13_ANKYLOSPON	Ankylosing Spondylitis	ITGAL	Weighted mode	3	-0.226358	0.367466	0.600662	-0.946592	0.493875	0.797432	0.388061	1.63865
11618_83_MYB_MYB	finn-b-M13_ANKYLOSPON	Ankylosing Spondylitis	MYB	Wald ratio	1	-0.574144	0.710076	0.418764	-1.96589	0.817605	0.563186	0.140031	2.26507
11633_89_AHSA1_AHSA1	finn-b-M13_ANKYLOSPON	Ankylosing Spondylitis	AHSA1	MR Egger	4	0.754913	1.61083	0.685437	-2.40231	3.91213	2.12743	0.0905088	50.0055
11633_89_AHSA1_AHSA1	finn-b-M13_ANKYLOSPON	Ankylosing Spondylitis	AHSA1	Weighted median	4	0.550788	0.390299	0.158188	-0.214199	1.31577	1.73462	0.807188	3.72764
11633_89_AHSA1_AHSA1	finn-b-M13_ANKYLOSPON	Ankylosing Spondylitis	AHSA1	Inverse variance weighted	4	0.416853	0.326333	0.201466	-0.222759	1.05646	1.51718	0.800308	2.87619
11633_89_AHSA1_AHSA1	finn-b-M13_ANKYLOSPON	Ankylosing Spondylitis	AHSA1	Simple mode	4	0.634691	0.513431	0.304357	-0.371635	1.64102	1.88644	0.689606	5.16041
11633_89_AHSA1_AHSA1	finn-b-M13_ANKYLOSPON	Ankylosing Spondylitis	AHSA1	Weighted mode	4	0.557841	0.464232	0.315712	-0.352054	1.46774	1.7469	0.703242	4.3394
11638_42_B3GALT2_B3GT2	finn-b-M13_ANKYLOSPON	Ankylosing Spondylitis	B3GALT2	MR Egger	9	-0.253103	0.555894	0.662674	-1.34265	0.836449	0.776388	0.261152	2.30816
11638_42_B3GALT2_B3GT2	finn-b-M13_ANKYLOSPON	Ankylosing Spondylitis	B3GALT2	Weighted median	9	-0.218336	0.285904	0.445064	-0.778707	0.342035	0.803855	0.458999	1.40781
11638_42_B3GALT2_B3GT2	finn-b-M13_ANKYLOSPON	Ankylosing Spondylitis	B3GALT2	Inverse variance weighted	9	-0.0113234	0.276154	0.967293	-0.552585	0.529938	0.98874	0.57546	1.69883
11638_42_B3GALT2_B3GT2	finn-b-M13_ANKYLOSPON	Ankylosing Spondylitis	B3GALT2	Simple mode	9	-0.119831	0.492773	0.813988	-1.08567	0.846005	0.887071	0.337677	2.33032
11638_42_B3GALT2_B3GT2	finn-b-M13_ANKYLOSPON	Ankylosing Spondylitis	B3GALT2	Weighted mode	9	-0.37469	0.410729	0.388297	-1.17972	0.430338	0.687503	0.307366	1.53778
11643_73_DTX3L_DTX3L	finn-b-M13_ANKYLOSPON	Ankylosing Spondylitis	DTX3L	MR Egger	3	5.33641	2.95423	0.321876	-0.453878	11.1267	207.766	0.63516	67962.2
11643_73_DTX3L_DTX3L	finn-b-M13_ANKYLOSPON	Ankylosing Spondylitis	DTX3L	Weighted median	3	-0.0241909	0.580572	0.966764	-1.16211	1.11373	0.976099	0.312825	3.0457
11643_73_DTX3L_DTX3L	finn-b-M13_ANKYLOSPON	Ankylosing Spondylitis	DTX3L	Inverse variance weighted	3	0.240307	0.561459	0.668648	-0.860152	1.34077	1.27164	0.423098	3.82197
11643_73_DTX3L_DTX3L	finn-b-M13_ANKYLOSPON	Ankylosing Spondylitis	DTX3L	Simple mode	3	-0.455263	0.872472	0.653837	-2.16531	1.25478	0.634281	0.114715	3.50707
11643_73_DTX3L_DTX3L	finn-b-M13_ANKYLOSPON	Ankylosing Spondylitis	DTX3L	Weighted mode	3	-0.448416	0.909786	0.670896	-2.2316	1.33476	0.638639	0.107357	3.7991
11645_9_P4HA1_P4HA1	finn-b-M13_ANKYLOSPON	Ankylosing Spondylitis	P4HA1	Wald ratio	1	0.516459	0.448354	0.249363	-0.362316	1.39523	1.67608	0.696063	4.03591
11646_4_CHST9_Carbohydrate_sulfotransferase_9	finn-b-M13_ANKYLOSPON	Ankylosing Spondylitis	CHST9	MR Egger	13	0.110429	0.237416	0.650911	-0.354906	0.575764	1.11676	0.70124	1.77849
11646_4_CHST9_Carbohydrate_sulfotransferase_9	finn-b-M13_ANKYLOSPON	Ankylosing Spondylitis	CHST9	Weighted median	13	0.23994	0.152507	0.115647	-0.0589731	0.538854	1.27117	0.942732	1.71404
11646_4_CHST9_Carbohydrate_sulfotransferase_9	finn-b-M13_ANKYLOSPON	Ankylosing Spondylitis	CHST9	Inverse variance weighted	13	0.190028	0.123542	0.124009	-0.052115	0.432171	1.20928	0.94922	1.5406
11646_4_CHST9_Carbohydrate_sulfotransferase_9	finn-b-M13_ANKYLOSPON	Ankylosing Spondylitis	CHST9	Simple mode	13	0.428282	0.239798	0.0993688	-0.0417211	0.898285	1.53462	0.959137	2.45539
11646_4_CHST9_Carbohydrate_sulfotransferase_9	finn-b-M13_ANKYLOSPON	Ankylosing Spondylitis	CHST9	Weighted mode	13	0.249566	0.150484	0.123123	-0.0453837	0.544515	1.28347	0.955631	1.72377
11647_6_FZD10_Frizzled_10	finn-b-M13_ANKYLOSPON	Ankylosing Spondylitis	FZD10	MR Egger	7	0.734617	1.36082	0.612476	-1.93259	3.40182	2.08468	0.144773	30.0187
11647_6_FZD10_Frizzled_10	finn-b-M13_ANKYLOSPON	Ankylosing Spondylitis	FZD10	Weighted median	7	0.149513	0.174504	0.391561	-0.192515	0.491542	1.16127	0.824882	1.63483
11647_6_FZD10_Frizzled_10	finn-b-M13_ANKYLOSPON	Ankylosing Spondylitis	FZD10	Inverse variance weighted	7	-0.365388	0.550198	0.506625	-1.44378	0.713001	0.693927	0.236035	2.0401
11647_6_FZD10_Frizzled_10	finn-b-M13_ANKYLOSPON	Ankylosing Spondylitis	FZD10	Simple mode	7	-0.662026	0.591435	0.305787	-1.82124	0.497186	0.515805	0.161825	1.64409
11647_6_FZD10_Frizzled_10	finn-b-M13_ANKYLOSPON	Ankylosing Spondylitis	FZD10	Weighted mode	7	0.105363	0.170971	0.56036	-0.22974	0.440466	1.11111	0.79474	1.55343
11649_3_SMAP1_SMAP1	finn-b-M13_ANKYLOSPON	Ankylosing Spondylitis	SMAP1	MR Egger	10	-0.211029	0.168882	0.246777	-0.542037	0.11998	0.809751	0.581562	1.12747
11649_3_SMAP1_SMAP1	finn-b-M13_ANKYLOSPON	Ankylosing Spondylitis	SMAP1	Weighted median	10	-0.146991	0.125334	0.240879	-0.392645	0.098664	0.863302	0.675268	1.1037
11649_3_SMAP1_SMAP1	finn-b-M13_ANKYLOSPON	Ankylosing Spondylitis	SMAP1	Inverse variance weighted	10	-0.0691449	0.110584	0.531793	-0.285889	0.147599	0.933191	0.751346	1.15905
11649_3_SMAP1_SMAP1	finn-b-M13_ANKYLOSPON	Ankylosing Spondylitis	SMAP1	Simple mode	10	-0.155422	0.320818	0.639635	-0.784225	0.473381	0.856054	0.456473	1.60541
11649_3_SMAP1_SMAP1	finn-b-M13_ANKYLOSPON	Ankylosing Spondylitis	SMAP1	Weighted mode	10	-0.147687	0.120753	0.252366	-0.384362	0.0889877	0.862701	0.680885	1.09307
11654_77_NRSN1_NRSN1	finn-b-M13_ANKYLOSPON	Ankylosing Spondylitis	NRSN1	Inverse variance weighted	2	0.518055	0.419048	0.21636	-0.303279	1.33939	1.67876	0.738393	3.81671
11656_110_EVL_EVL	finn-b-M13_ANKYLOSPON	Ankylosing Spondylitis	EVL	MR Egger	6	0.534093	1.61145	0.756952	-2.62435	3.69254	1.7059	0.0724868	40.1465
11656_110_EVL_EVL	finn-b-M13_ANKYLOSPON	Ankylosing Spondylitis	EVL	Weighted median	6	0.155959	0.17922	0.384186	-0.195312	0.50723	1.16878	0.822578	1.66068
11656_110_EVL_EVL	finn-b-M13_ANKYLOSPON	Ankylosing Spondylitis	EVL	Inverse variance weighted	6	-0.0990902	0.378734	0.793602	-0.841408	0.643228	0.905661	0.431103	1.90261
11656_110_EVL_EVL	finn-b-M13_ANKYLOSPON	Ankylosing Spondylitis	EVL	Simple mode	6	0.0318495	0.246198	0.902112	-0.450698	0.514397	1.03236	0.637183	1.67263
11656_110_EVL_EVL	finn-b-M13_ANKYLOSPON	Ankylosing Spondylitis	EVL	Weighted mode	6	0.206997	0.185883	0.316104	-0.157333	0.571327	1.22998	0.854419	1.77061
11657_86_SOCS7_SOCS7	finn-b-M13_ANKYLOSPON	Ankylosing Spondylitis	SOCS7	Inverse variance weighted	2	0.256964	0.67254	0.702402	-1.06121	1.57514	1.293	0.346035	4.83143
11659_31_CLINT1_EPN4	finn-b-M13_ANKYLOSPON	Ankylosing Spondylitis	CLINT1	MR Egger	4	1.53358	1.54978	0.426693	-1.50398	4.57115	4.63476	0.222243	96.6555
11659_31_CLINT1_EPN4	finn-b-M13_ANKYLOSPON	Ankylosing Spondylitis	CLINT1	Weighted median	4	-0.025204	0.420597	0.952216	-0.849573	0.799165	0.975111	0.427597	2.22368
11659_31_CLINT1_EPN4	finn-b-M13_ANKYLOSPON	Ankylosing Spondylitis	CLINT1	Inverse variance weighted	4	-0.1748	0.474355	0.7125	-1.10454	0.754935	0.839625	0.331365	2.12747
11659_31_CLINT1_EPN4	finn-b-M13_ANKYLOSPON	Ankylosing Spondylitis	CLINT1	Simple mode	4	-1.15079	0.880813	0.282517	-2.87718	0.575604	0.316387	0.0562931	1.7782
11659_31_CLINT1_EPN4	finn-b-M13_ANKYLOSPON	Ankylosing Spondylitis	CLINT1	Weighted mode	4	0.45017	0.44421	0.385491	-0.420481	1.32082	1.56858	0.656731	3.74649
11666_72_RGS8_RGS8	finn-b-M13_ANKYLOSPON	Ankylosing Spondylitis	RGS8	MR Egger	9	-0.355521	0.750475	0.650113	-1.82645	1.11541	0.700808	0.160984	3.05082
11666_72_RGS8_RGS8	finn-b-M13_ANKYLOSPON	Ankylosing Spondylitis	RGS8	Weighted median	9	0.131866	0.140983	0.349615	-0.14446	0.408193	1.14096	0.865489	1.5041
11666_72_RGS8_RGS8	finn-b-M13_ANKYLOSPON	Ankylosing Spondylitis	RGS8	Inverse variance weighted	9	-0.0512738	0.275697	0.852462	-0.591641	0.489093	0.950019	0.553419	1.63084
11666_72_RGS8_RGS8	finn-b-M13_ANKYLOSPON	Ankylosing Spondylitis	RGS8	Simple mode	9	0.629028	0.382821	0.138978	-0.121301	1.37936	1.87579	0.885768	3.97234
11666_72_RGS8_RGS8	finn-b-M13_ANKYLOSPON	Ankylosing Spondylitis	RGS8	Weighted mode	9	0.143119	0.139253	0.33413	-0.129816	0.416054	1.15387	0.878257	1.51597
11667_29_TNS2_TENC1	finn-b-M13_ANKYLOSPON	Ankylosing Spondylitis	TNS2	MR Egger	3	-0.700736	1.19584	0.662564	-3.04459	1.64312	0.49622	0.0476158	5.17127
11667_29_TNS2_TENC1	finn-b-M13_ANKYLOSPON	Ankylosing Spondylitis	TNS2	Weighted median	3	-0.286035	0.337533	0.396756	-0.947599	0.375529	0.751236	0.387671	1.45576
11667_29_TNS2_TENC1	finn-b-M13_ANKYLOSPON	Ankylosing Spondylitis	TNS2	Inverse variance weighted	3	-0.195364	0.330931	0.554958	-0.843989	0.453261	0.822535	0.429992	1.57343
11667_29_TNS2_TENC1	finn-b-M13_ANKYLOSPON	Ankylosing Spondylitis	TNS2	Simple mode	3	-0.525006	0.522798	0.421027	-1.54969	0.499677	0.591552	0.212314	1.64819
11667_29_TNS2_TENC1	finn-b-M13_ANKYLOSPON	Ankylosing Spondylitis	TNS2	Weighted mode	3	-0.404096	0.396716	0.415557	-1.18166	0.373468	0.66758	0.306769	1.45276
11671_19_BRPF1_BRPF1	finn-b-M13_ANKYLOSPON	Ankylosing Spondylitis	BRPF1	Inverse variance weighted	2	-1.52401	1.57487	0.333191	-4.61076	1.56273	0.217836	0.0099443	4.77183
11672_17_KIF16B_KI16B	finn-b-M13_ANKYLOSPON	Ankylosing Spondylitis	KIF16B	MR Egger	5	0.0355714	1.42327	0.98163	-2.75403	2.82518	1.03621	0.0636705	16.8639
11672_17_KIF16B_KI16B	finn-b-M13_ANKYLOSPON	Ankylosing Spondylitis	KIF16B	Weighted median	5	0.144526	0.175786	0.410981	-0.200015	0.489067	1.15549	0.818718	1.63079
11672_17_KIF16B_KI16B	finn-b-M13_ANKYLOSPON	Ankylosing Spondylitis	KIF16B	Inverse variance weighted	5	-0.151241	0.432923	0.726827	-0.99977	0.697287	0.85964	0.367964	2.0083
11672_17_KIF16B_KI16B	finn-b-M13_ANKYLOSPON	Ankylosing Spondylitis	KIF16B	Simple mode	5	0.114921	0.314076	0.732968	-0.500668	0.73051	1.12179	0.606126	2.07614
11672_17_KIF16B_KI16B	finn-b-M13_ANKYLOSPON	Ankylosing Spondylitis	KIF16B	Weighted mode	5	0.146409	0.187535	0.478596	-0.221159	0.513978	1.15767	0.801589	1.67193
11678_105_GJD2_CXD2	finn-b-M13_ANKYLOSPON	Ankylosing Spondylitis	GJD2	MR Egger	5	3.57647	1.80708	0.142175	0.0346001	7.11835	35.7472	1.03521	1234.41
11678_105_GJD2_CXD2	finn-b-M13_ANKYLOSPON	Ankylosing Spondylitis	GJD2	Weighted median	5	0.471595	0.346652	0.173694	-0.207842	1.15103	1.60255	0.812335	3.16146
11678_105_GJD2_CXD2	finn-b-M13_ANKYLOSPON	Ankylosing Spondylitis	GJD2	Inverse variance weighted	5	0.30707	0.318799	0.335442	-0.317776	0.931916	1.35944	0.727766	2.53937
11678_105_GJD2_CXD2	finn-b-M13_ANKYLOSPON	Ankylosing Spondylitis	GJD2	Simple mode	5	0.407349	0.420798	0.387843	-0.417416	1.23211	1.50283	0.658747	3.42847
11678_105_GJD2_CXD2	finn-b-M13_ANKYLOSPON	Ankylosing Spondylitis	GJD2	Weighted mode	5	0.464191	0.369304	0.277168	-0.259645	1.18803	1.59073	0.771325	3.2806
11681_8_AGFG1_NUPL	finn-b-M13_ANKYLOSPON	Ankylosing Spondylitis	AGFG1	MR Egger	5	1.70549	0.993256	0.184467	-0.241292	3.65227	5.50409	0.785612	38.5622
11681_8_AGFG1_NUPL	finn-b-M13_ANKYLOSPON	Ankylosing Spondylitis	AGFG1	Weighted median	5	0.129621	0.350212	0.711291	-0.556794	0.816037	1.1384	0.573043	2.26152
11681_8_AGFG1_NUPL	finn-b-M13_ANKYLOSPON	Ankylosing Spondylitis	AGFG1	Inverse variance weighted	5	0.251364	0.296692	0.39687	-0.330151	0.83288	1.28578	0.718815	2.29993
11681_8_AGFG1_NUPL	finn-b-M13_ANKYLOSPON	Ankylosing Spondylitis	AGFG1	Simple mode	5	-0.160168	0.458962	0.744702	-1.05973	0.739398	0.852001	0.346548	2.09467
11681_8_AGFG1_NUPL	finn-b-M13_ANKYLOSPON	Ankylosing Spondylitis	AGFG1	Weighted mode	5	0.179599	0.367404	0.650551	-0.540513	0.899712	1.19674	0.582449	2.45889
11682_7_TXNIP_TXNIP	finn-b-M13_ANKYLOSPON	Ankylosing Spondylitis	TXNIP	MR Egger	7	-0.336572	0.916739	0.728541	-2.13338	1.46024	0.714214	0.118436	4.30698
11682_7_TXNIP_TXNIP	finn-b-M13_ANKYLOSPON	Ankylosing Spondylitis	TXNIP	Weighted median	7	0.142776	0.158131	0.36658	-0.16716	0.452712	1.15347	0.846064	1.57257
11682_7_TXNIP_TXNIP	finn-b-M13_ANKYLOSPON	Ankylosing Spondylitis	TXNIP	Inverse variance weighted	7	-0.0814737	0.342282	0.811857	-0.752346	0.589399	0.921757	0.47126	1.8029
11682_7_TXNIP_TXNIP	finn-b-M13_ANKYLOSPON	Ankylosing Spondylitis	TXNIP	Simple mode	7	0.215714	0.3579	0.568759	-0.48577	0.917197	1.24075	0.615224	2.50227
11682_7_TXNIP_TXNIP	finn-b-M13_ANKYLOSPON	Ankylosing Spondylitis	TXNIP	Weighted mode	7	0.127841	0.173113	0.48809	-0.211461	0.467143	1.13637	0.809401	1.59543
11683_19_GGA3_GGA3	finn-b-M13_ANKYLOSPON	Ankylosing Spondylitis	GGA3	MR Egger	3	-0.397097	4.6023	0.945207	-9.4176	8.6234	0.672269	8.12811e-05	5560.27
11683_19_GGA3_GGA3	finn-b-M13_ANKYLOSPON	Ankylosing Spondylitis	GGA3	Weighted median	3	0.0611106	0.514552	0.905462	-0.947411	1.06963	1.06302	0.387744	2.91431
11683_19_GGA3_GGA3	finn-b-M13_ANKYLOSPON	Ankylosing Spondylitis	GGA3	Inverse variance weighted	3	0.0617347	0.45275	0.891541	-0.825656	0.949125	1.06368	0.437948	2.58345
11683_19_GGA3_GGA3	finn-b-M13_ANKYLOSPON	Ankylosing Spondylitis	GGA3	Simple mode	3	-0.390021	0.629061	0.598482	-1.62298	0.84294	0.677043	0.19731	2.32319
11683_19_GGA3_GGA3	finn-b-M13_ANKYLOSPON	Ankylosing Spondylitis	GGA3	Weighted mode	3	0.000998653	0.604579	0.998832	-1.18398	1.18597	1.001	0.30606	3.27387
11690_47_ANAPC7_APC7	finn-b-M13_ANKYLOSPON	Ankylosing Spondylitis	ANAPC7	Inverse variance weighted	2	-0.0770796	0.867195	0.929174	-1.77678	1.62262	0.925816	0.169182	5.06636
11692_21_SHC4_SHC4	finn-b-M13_ANKYLOSPON	Ankylosing Spondylitis	SHC4	MR Egger	4	-1.89347	1.92234	0.428473	-5.66125	1.87431	0.150549	0.00347817	6.51631
11692_21_SHC4_SHC4	finn-b-M13_ANKYLOSPON	Ankylosing Spondylitis	SHC4	Weighted median	4	-0.123265	0.563129	0.826733	-1.227	0.980469	0.884029	0.293171	2.6657
11692_21_SHC4_SHC4	finn-b-M13_ANKYLOSPON	Ankylosing Spondylitis	SHC4	Inverse variance weighted	4	-0.237943	0.553088	0.667045	-1.322	0.84611	0.788248	0.266603	2.33056
11692_21_SHC4_SHC4	finn-b-M13_ANKYLOSPON	Ankylosing Spondylitis	SHC4	Simple mode	4	-0.143033	0.878598	0.881026	-1.86509	1.57902	0.866725	0.154883	4.85019
11692_21_SHC4_SHC4	finn-b-M13_ANKYLOSPON	Ankylosing Spondylitis	SHC4	Weighted mode	4	0.186052	0.709011	0.809992	-1.20361	1.57571	1.20449	0.300109	4.83419
11696_7_CRABP2_RABP2	finn-b-M13_ANKYLOSPON	Ankylosing Spondylitis	CRABP2	MR Egger	5	-0.0432752	0.20803	0.848532	-0.451014	0.364464	0.957648	0.636982	1.43974
11696_7_CRABP2_RABP2	finn-b-M13_ANKYLOSPON	Ankylosing Spondylitis	CRABP2	Weighted median	5	-0.0427625	0.140086	0.76017	-0.317332	0.231807	0.958139	0.728089	1.26088
11696_7_CRABP2_RABP2	finn-b-M13_ANKYLOSPON	Ankylosing Spondylitis	CRABP2	Inverse variance weighted	5	-0.0462459	0.131903	0.725884	-0.304776	0.212284	0.954807	0.737289	1.2365
11696_7_CRABP2_RABP2	finn-b-M13_ANKYLOSPON	Ankylosing Spondylitis	CRABP2	Simple mode	5	0.18394	0.373816	0.64846	-0.54874	0.916619	1.20194	0.577677	2.50082
11696_7_CRABP2_RABP2	finn-b-M13_ANKYLOSPON	Ankylosing Spondylitis	CRABP2	Weighted mode	5	-0.0493296	0.139231	0.741002	-0.322222	0.223563	0.951867	0.724537	1.25052
11708_2_LCN1_LCN1	finn-b-M13_ANKYLOSPON	Ankylosing Spondylitis	LCN1	MR Egger	3	0.245687	2.59096	0.939813	-4.83259	5.32397	1.2785	0.00796582	205.197
11708_2_LCN1_LCN1	finn-b-M13_ANKYLOSPON	Ankylosing Spondylitis	LCN1	Weighted median	3	-0.356163	0.455424	0.434187	-1.24879	0.536468	0.700359	0.286851	1.70996
11708_2_LCN1_LCN1	finn-b-M13_ANKYLOSPON	Ankylosing Spondylitis	LCN1	Inverse variance weighted	3	-0.528201	0.42751	0.216634	-1.36612	0.309718	0.589665	0.255095	1.36304
11708_2_LCN1_LCN1	finn-b-M13_ANKYLOSPON	Ankylosing Spondylitis	LCN1	Simple mode	3	-0.259415	0.618222	0.715545	-1.47113	0.9523	0.771503	0.229666	2.59166
11708_2_LCN1_LCN1	finn-b-M13_ANKYLOSPON	Ankylosing Spondylitis	LCN1	Weighted mode	3	-0.2499	0.539857	0.68892	-1.30802	0.80822	0.778879	0.270355	2.24391
11709_29_CPT1B_CPT1B	finn-b-M13_ANKYLOSPON	Ankylosing Spondylitis	CPT1B	MR Egger	20	0.0522115	0.341479	0.880179	-0.617087	0.72151	1.0536	0.539514	2.05754
11709_29_CPT1B_CPT1B	finn-b-M13_ANKYLOSPON	Ankylosing Spondylitis	CPT1B	Weighted median	20	0.125523	0.128033	0.326891	-0.125422	0.376468	1.13374	0.882125	1.45713
11709_29_CPT1B_CPT1B	finn-b-M13_ANKYLOSPON	Ankylosing Spondylitis	CPT1B	Inverse variance weighted	20	-0.0743078	0.159645	0.641604	-0.387211	0.238596	0.928386	0.678948	1.26947
11709_29_CPT1B_CPT1B	finn-b-M13_ANKYLOSPON	Ankylosing Spondylitis	CPT1B	Simple mode	20	0.126426	0.294197	0.672225	-0.4502	0.703052	1.13477	0.6375	2.01991
11709_29_CPT1B_CPT1B	finn-b-M13_ANKYLOSPON	Ankylosing Spondylitis	CPT1B	Weighted mode	20	0.152844	0.121925	0.225198	-0.0861292	0.391817	1.16514	0.917476	1.47967
11825_27_PPARGC1A_PRGC1	finn-b-M13_ANKYLOSPON	Ankylosing Spondylitis	PPARGC1A	MR Egger	3	-0.231113	3.15837	0.953498	-6.42151	5.95928	0.79365	0.0016262	387.333
11825_27_PPARGC1A_PRGC1	finn-b-M13_ANKYLOSPON	Ankylosing Spondylitis	PPARGC1A	Weighted median	3	0.666068	0.39993	0.0958212	-0.117796	1.44993	1.94657	0.888877	4.26282
11825_27_PPARGC1A_PRGC1	finn-b-M13_ANKYLOSPON	Ankylosing Spondylitis	PPARGC1A	Inverse variance weighted	3	0.658668	0.37009	0.0751169	-0.0667087	1.38405	1.93222	0.935468	3.99101
11825_27_PPARGC1A_PRGC1	finn-b-M13_ANKYLOSPON	Ankylosing Spondylitis	PPARGC1A	Simple mode	3	0.831828	0.54385	0.265759	-0.234117	1.89777	2.29752	0.791269	6.67102
11825_27_PPARGC1A_PRGC1	finn-b-M13_ANKYLOSPON	Ankylosing Spondylitis	PPARGC1A	Weighted mode	3	0.525249	0.459789	0.371622	-0.375937	1.42644	1.69088	0.686646	4.16383
11838_130_PIEZO1_FA38A	finn-b-M13_ANKYLOSPON	Ankylosing Spondylitis	PIEZO1	MR Egger	3	4.16692	3.36215	0.43221	-2.42289	10.7567	64.5161	0.0886648	46944.6
11838_130_PIEZO1_FA38A	finn-b-M13_ANKYLOSPON	Ankylosing Spondylitis	PIEZO1	Weighted median	3	0.217543	0.468831	0.642639	-0.701366	1.13645	1.24302	0.495907	3.1157
11838_130_PIEZO1_FA38A	finn-b-M13_ANKYLOSPON	Ankylosing Spondylitis	PIEZO1	Inverse variance weighted	3	0.237099	0.448988	0.597447	-0.642918	1.11712	1.26757	0.525756	3.05603
11838_130_PIEZO1_FA38A	finn-b-M13_ANKYLOSPON	Ankylosing Spondylitis	PIEZO1	Simple mode	3	0.0235792	0.581305	0.97133	-1.11578	1.16294	1.02386	0.32766	3.19932
11838_130_PIEZO1_FA38A	finn-b-M13_ANKYLOSPON	Ankylosing Spondylitis	PIEZO1	Weighted mode	3	0.24724	0.48587	0.661432	-0.705066	1.19955	1.28049	0.494076	3.31861
11872_9_PCDHGB1_PCDGD	finn-b-M13_ANKYLOSPON	Ankylosing Spondylitis	PCDHGB1	MR Egger	6	0.617897	0.924406	0.540456	-1.19394	2.42973	1.85502	0.303026	11.3558
11872_9_PCDHGB1_PCDGD	finn-b-M13_ANKYLOSPON	Ankylosing Spondylitis	PCDHGB1	Weighted median	6	0.355152	0.268564	0.186031	-0.171233	0.881536	1.4264	0.842625	2.41461
11872_9_PCDHGB1_PCDGD	finn-b-M13_ANKYLOSPON	Ankylosing Spondylitis	PCDHGB1	Inverse variance weighted	6	0.348226	0.222179	0.11704	-0.0872449	0.783696	1.41655	0.916453	2.18955
11872_9_PCDHGB1_PCDGD	finn-b-M13_ANKYLOSPON	Ankylosing Spondylitis	PCDHGB1	Simple mode	6	0.259334	0.373687	0.518606	-0.473092	0.991759	1.29607	0.623072	2.69597
11872_9_PCDHGB1_PCDGD	finn-b-M13_ANKYLOSPON	Ankylosing Spondylitis	PCDHGB1	Weighted mode	6	0.372806	0.271386	0.227923	-0.159112	0.904723	1.4518	0.852901	2.47125
11910_27_DLX4_DLX4	finn-b-M13_ANKYLOSPON	Ankylosing Spondylitis	DLX4	MR Egger	4	0.619383	0.643482	0.437337	-0.641842	1.88061	1.85778	0.526322	6.55749
11910_27_DLX4_DLX4	finn-b-M13_ANKYLOSPON	Ankylosing Spondylitis	DLX4	Weighted median	4	0.435268	0.326183	0.182063	-0.204051	1.07459	1.54538	0.815421	2.92878
11910_27_DLX4_DLX4	finn-b-M13_ANKYLOSPON	Ankylosing Spondylitis	DLX4	Inverse variance weighted	4	0.355716	0.27107	0.189431	-0.175582	0.887014	1.4272	0.838968	2.42787
11910_27_DLX4_DLX4	finn-b-M13_ANKYLOSPON	Ankylosing Spondylitis	DLX4	Simple mode	4	0.433359	0.401184	0.359151	-0.352962	1.21968	1.54243	0.702604	3.38611
11910_27_DLX4_DLX4	finn-b-M13_ANKYLOSPON	Ankylosing Spondylitis	DLX4	Weighted mode	4	0.472997	0.364425	0.285092	-0.241277	1.18727	1.6048	0.785624	3.27812
11926_23_AAGAB_P34	finn-b-M13_ANKYLOSPON	Ankylosing Spondylitis	AAGAB	MR Egger	10	0.145407	0.166935	0.409109	-0.181785	0.472599	1.15651	0.83378	1.60416
11926_23_AAGAB_P34	finn-b-M13_ANKYLOSPON	Ankylosing Spondylitis	AAGAB	Weighted median	10	0.0757677	0.128773	0.556276	-0.176627	0.328163	1.07871	0.838092	1.38841
11926_23_AAGAB_P34	finn-b-M13_ANKYLOSPON	Ankylosing Spondylitis	AAGAB	Inverse variance weighted	10	0.113113	0.101385	0.264557	-0.0856005	0.311827	1.11976	0.917961	1.36592
11926_23_AAGAB_P34	finn-b-M13_ANKYLOSPON	Ankylosing Spondylitis	AAGAB	Simple mode	10	-0.325127	0.242544	0.21294	-0.800513	0.150259	0.722436	0.449099	1.16214
11926_23_AAGAB_P34	finn-b-M13_ANKYLOSPON	Ankylosing Spondylitis	AAGAB	Weighted mode	10	0.108561	0.12253	0.398675	-0.131598	0.34872	1.11467	0.876694	1.41725
11934_9_INTS3_INT3	finn-b-M13_ANKYLOSPON	Ankylosing Spondylitis	INTS3	MR Egger	3	0.0521861	1.72904	0.980791	-3.33674	3.44111	1.05357	0.0355527	31.2216
11934_9_INTS3_INT3	finn-b-M13_ANKYLOSPON	Ankylosing Spondylitis	INTS3	Weighted median	3	0.862474	0.411321	0.0360076	0.0562855	1.66866	2.36901	1.0579	5.30507
11934_9_INTS3_INT3	finn-b-M13_ANKYLOSPON	Ankylosing Spondylitis	INTS3	Inverse variance weighted	3	0.858556	0.381306	0.0243463	0.111196	1.60592	2.35975	1.11761	4.98242
11934_9_INTS3_INT3	finn-b-M13_ANKYLOSPON	Ankylosing Spondylitis	INTS3	Simple mode	3	1.28807	0.581936	0.157319	0.147472	2.42866	3.62577	1.1589	11.3437
11934_9_INTS3_INT3	finn-b-M13_ANKYLOSPON	Ankylosing Spondylitis	INTS3	Weighted mode	3	0.555831	0.458602	0.349261	-0.343028	1.45469	1.74339	0.709618	4.28316
11952_1_IGDCC3_IGDC3	finn-b-M13_ANKYLOSPON	Ankylosing Spondylitis	IGDCC3	MR Egger	4	1.22563	0.937457	0.321167	-0.611782	3.06305	3.40632	0.542383	21.3927
11952_1_IGDCC3_IGDC3	finn-b-M13_ANKYLOSPON	Ankylosing Spondylitis	IGDCC3	Weighted median	4	0.354422	0.354495	0.31741	-0.340388	1.04923	1.42536	0.711494	2.85546
11952_1_IGDCC3_IGDC3	finn-b-M13_ANKYLOSPON	Ankylosing Spondylitis	IGDCC3	Inverse variance weighted	4	0.248153	0.303405	0.413417	-0.34652	0.842826	1.28166	0.707145	2.32292
11952_1_IGDCC3_IGDC3	finn-b-M13_ANKYLOSPON	Ankylosing Spondylitis	IGDCC3	Simple mode	4	-0.537397	0.528772	0.384312	-1.57379	0.498996	0.584267	0.207258	1.64707
11952_1_IGDCC3_IGDC3	finn-b-M13_ANKYLOSPON	Ankylosing Spondylitis	IGDCC3	Weighted mode	4	0.455715	0.375955	0.31221	-0.281156	1.19259	1.5773	0.754911	3.2956
11955_1_ARHGAP1_RHG01	finn-b-M13_ANKYLOSPON	Ankylosing Spondylitis	ARHGAP1	MR Egger	4	0.939436	1.1992	0.515439	-1.411	3.28987	2.55854	0.2439	26.8393
11955_1_ARHGAP1_RHG01	finn-b-M13_ANKYLOSPON	Ankylosing Spondylitis	ARHGAP1	Weighted median	4	0.136061	0.368395	0.711878	-0.585992	0.858115	1.14575	0.556553	2.35871
11955_1_ARHGAP1_RHG01	finn-b-M13_ANKYLOSPON	Ankylosing Spondylitis	ARHGAP1	Inverse variance weighted	4	0.105857	0.313699	0.735779	-0.508992	0.720707	1.11166	0.601101	2.05589
11955_1_ARHGAP1_RHG01	finn-b-M13_ANKYLOSPON	Ankylosing Spondylitis	ARHGAP1	Simple mode	4	-0.062605	0.520786	0.911914	-1.08335	0.958136	0.939314	0.338461	2.60683
11955_1_ARHGAP1_RHG01	finn-b-M13_ANKYLOSPON	Ankylosing Spondylitis	ARHGAP1	Weighted mode	4	0.222609	0.427968	0.638903	-0.616209	1.06143	1.24933	0.539988	2.89049
11967_23_CRABP1_RABP1	finn-b-M13_ANKYLOSPON	Ankylosing Spondylitis	CRABP1	MR Egger	11	-0.997398	0.933139	0.31296	-2.82635	0.831555	0.368838	0.0592286	2.29689
11967_23_CRABP1_RABP1	finn-b-M13_ANKYLOSPON	Ankylosing Spondylitis	CRABP1	Weighted median	11	0.175724	0.157042	0.263156	-0.132078	0.483525	1.19211	0.876273	1.62178
11967_23_CRABP1_RABP1	finn-b-M13_ANKYLOSPON	Ankylosing Spondylitis	CRABP1	Inverse variance weighted	11	0.147749	0.503467	0.769168	-0.839046	1.13454	1.15922	0.432122	3.10976
11967_23_CRABP1_RABP1	finn-b-M13_ANKYLOSPON	Ankylosing Spondylitis	CRABP1	Simple mode	11	-0.000534402	0.300271	0.998615	-0.589066	0.587997	0.999466	0.554845	1.80038
11967_23_CRABP1_RABP1	finn-b-M13_ANKYLOSPON	Ankylosing Spondylitis	CRABP1	Weighted mode	11	0.125625	0.158515	0.446456	-0.185064	0.436315	1.13386	0.831051	1.547
11969_5_S100A2_S100A2	finn-b-M13_ANKYLOSPON	Ankylosing Spondylitis	S100A2	MR Egger	3	-0.529387	0.559584	0.517649	-1.62617	0.567398	0.588966	0.196681	1.76367
11969_5_S100A2_S100A2	finn-b-M13_ANKYLOSPON	Ankylosing Spondylitis	S100A2	Weighted median	3	0.0317022	0.358139	0.929464	-0.67025	0.733655	1.03221	0.511581	2.08268
11969_5_S100A2_S100A2	finn-b-M13_ANKYLOSPON	Ankylosing Spondylitis	S100A2	Inverse variance weighted	3	-0.00174154	0.302942	0.995413	-0.595508	0.592025	0.99826	0.551283	1.80764
11969_5_S100A2_S100A2	finn-b-M13_ANKYLOSPON	Ankylosing Spondylitis	S100A2	Simple mode	3	0.155939	0.510121	0.788724	-0.843898	1.15578	1.16875	0.430031	3.17648
11969_5_S100A2_S100A2	finn-b-M13_ANKYLOSPON	Ankylosing Spondylitis	S100A2	Weighted mode	3	0.228787	0.516891	0.701308	-0.78432	1.24189	1.25707	0.45643	3.46216
11988_24_PTPRH_PTPRH	finn-b-M13_ANKYLOSPON	Ankylosing Spondylitis	PTPRH	Inverse variance weighted	2	0.186799	0.29594	0.527905	-0.393243	0.766841	1.20539	0.674865	2.15295
11989_35_EMC1_EMC1	finn-b-M13_ANKYLOSPON	Ankylosing Spondylitis	EMC1	MR Egger	5	0.751122	1.47751	0.646218	-2.14479	3.64704	2.11938	0.117092	38.3609
11989_35_EMC1_EMC1	finn-b-M13_ANKYLOSPON	Ankylosing Spondylitis	EMC1	Weighted median	5	0.175001	0.349866	0.616938	-0.510736	0.860739	1.19125	0.600054	2.36491
11989_35_EMC1_EMC1	finn-b-M13_ANKYLOSPON	Ankylosing Spondylitis	EMC1	Inverse variance weighted	5	-0.0871238	0.40676	0.830399	-0.884374	0.710126	0.916564	0.412973	2.03425
11989_35_EMC1_EMC1	finn-b-M13_ANKYLOSPON	Ankylosing Spondylitis	EMC1	Simple mode	5	-0.0680506	0.465293	0.890796	-0.980024	0.843923	0.934213	0.375302	2.32547
11989_35_EMC1_EMC1	finn-b-M13_ANKYLOSPON	Ankylosing Spondylitis	EMC1	Weighted mode	5	0.224173	0.384341	0.591018	-0.529136	0.977481	1.25129	0.589114	2.65775
12001_7_TJP1_ZO1	finn-b-M13_ANKYLOSPON	Ankylosing Spondylitis	TJP1	MR Egger	5	1.26653	1.22849	0.378395	-1.14131	3.67437	3.54852	0.319401	39.4238
12001_7_TJP1_ZO1	finn-b-M13_ANKYLOSPON	Ankylosing Spondylitis	TJP1	Weighted median	5	0.138873	0.164958	0.399862	-0.184445	0.46219	1.14898	0.831566	1.58755
12001_7_TJP1_ZO1	finn-b-M13_ANKYLOSPON	Ankylosing Spondylitis	TJP1	Inverse variance weighted	5	-0.223494	0.522186	0.668654	-1.24698	0.799992	0.79972	0.287372	2.22552
12001_7_TJP1_ZO1	finn-b-M13_ANKYLOSPON	Ankylosing Spondylitis	TJP1	Simple mode	5	0.343989	0.404502	0.443011	-0.448835	1.13681	1.41056	0.638371	3.11682
12001_7_TJP1_ZO1	finn-b-M13_ANKYLOSPON	Ankylosing Spondylitis	TJP1	Weighted mode	5	0.122821	0.166106	0.500699	-0.202747	0.44839	1.13068	0.816484	1.56579
12008_3_CD7_CD7	finn-b-M13_ANKYLOSPON	Ankylosing Spondylitis	CD7	MR Egger	6	0.268269	0.242877	0.331327	-0.20777	0.744309	1.3077	0.812394	2.10499
12008_3_CD7_CD7	finn-b-M13_ANKYLOSPON	Ankylosing Spondylitis	CD7	Weighted median	6	0.23481	0.200671	0.241952	-0.158506	0.628126	1.26467	0.853418	1.87409
12008_3_CD7_CD7	finn-b-M13_ANKYLOSPON	Ankylosing Spondylitis	CD7	Inverse variance weighted	6	0.298588	0.178167	0.0937588	-0.050618	0.647795	1.34795	0.950642	1.91132
12008_3_CD7_CD7	finn-b-M13_ANKYLOSPON	Ankylosing Spondylitis	CD7	Simple mode	6	0.630966	0.39485	0.170937	-0.14294	1.40487	1.87943	0.866806	4.07501
12008_3_CD7_CD7	finn-b-M13_ANKYLOSPON	Ankylosing Spondylitis	CD7	Weighted mode	6	0.181093	0.230928	0.468431	-0.271526	0.633712	1.19853	0.762215	1.88459
12014_19_PTS_PTPS	finn-b-M13_ANKYLOSPON	Ankylosing Spondylitis	PTS	MR Egger	4	-2.38702	13.0999	0.87221	-28.0628	23.2887	0.0919032	6.49374e-13	1.30067e+10
12014_19_PTS_PTPS	finn-b-M13_ANKYLOSPON	Ankylosing Spondylitis	PTS	Weighted median	4	0.319579	0.375001	0.394099	-0.415424	1.05458	1.37655	0.66006	2.87077
12014_19_PTS_PTPS	finn-b-M13_ANKYLOSPON	Ankylosing Spondylitis	PTS	Inverse variance weighted	4	0.877288	1.90484	0.645116	-2.85619	4.61076	2.40437	0.0574874	100.561
12014_19_PTS_PTPS	finn-b-M13_ANKYLOSPON	Ankylosing Spondylitis	PTS	Simple mode	4	-0.253404	0.504715	0.65015	-1.24265	0.735837	0.776154	0.28862	2.08723
12014_19_PTS_PTPS	finn-b-M13_ANKYLOSPON	Ankylosing Spondylitis	PTS	Weighted mode	4	0.267057	0.350851	0.501919	-0.420611	0.954725	1.30612	0.656646	2.59796
12018_84_TPK1_TPK1	finn-b-M13_ANKYLOSPON	Ankylosing Spondylitis	TPK1	Wald ratio	1	0.603715	0.578947	0.29705	-0.531022	1.73845	1.8289	0.588004	5.68853
12020_39_BPGM_PMGE	finn-b-M13_ANKYLOSPON	Ankylosing Spondylitis	BPGM	Inverse variance weighted	2	0.697098	0.70231	0.320915	-0.679429	2.07362	2.00792	0.506907	7.9536
12022_12_SMAD4_SMAD4	finn-b-M13_ANKYLOSPON	Ankylosing Spondylitis	SMAD4	MR Egger	4	-1.95225	3.47465	0.630779	-8.76256	4.85805	0.141954	0.000156483	128.773
12022_12_SMAD4_SMAD4	finn-b-M13_ANKYLOSPON	Ankylosing Spondylitis	SMAD4	Weighted median	4	-0.0965504	0.495035	0.845364	-1.06682	0.873719	0.907964	0.344101	2.3958
12022_12_SMAD4_SMAD4	finn-b-M13_ANKYLOSPON	Ankylosing Spondylitis	SMAD4	Inverse variance weighted	4	0.044645	0.424331	0.916207	-0.787043	0.876333	1.04566	0.455189	2.40208
12022_12_SMAD4_SMAD4	finn-b-M13_ANKYLOSPON	Ankylosing Spondylitis	SMAD4	Simple mode	4	-0.269379	0.693427	0.723593	-1.6285	1.08974	0.763854	0.196225	2.97349
12022_12_SMAD4_SMAD4	finn-b-M13_ANKYLOSPON	Ankylosing Spondylitis	SMAD4	Weighted mode	4	-0.197847	0.606969	0.765869	-1.38751	0.991811	0.820496	0.249697	2.69611
12030_82_DES_Desmin	finn-b-M13_ANKYLOSPON	Ankylosing Spondylitis	DES	MR Egger	10	0.518479	0.736755	0.501565	-0.925562	1.96252	1.67947	0.396309	7.11724
12030_82_DES_Desmin	finn-b-M13_ANKYLOSPON	Ankylosing Spondylitis	DES	Weighted median	10	0.124913	0.15511	0.420635	-0.179102	0.428928	1.13305	0.83602	1.53561
12030_82_DES_Desmin	finn-b-M13_ANKYLOSPON	Ankylosing Spondylitis	DES	Inverse variance weighted	10	-0.218965	0.345486	0.526219	-0.896118	0.458187	0.80335	0.408151	1.58121
12030_82_DES_Desmin	finn-b-M13_ANKYLOSPON	Ankylosing Spondylitis	DES	Simple mode	10	-0.132648	0.421653	0.760243	-0.959087	0.693791	0.875773	0.383242	2.00129
12030_82_DES_Desmin	finn-b-M13_ANKYLOSPON	Ankylosing Spondylitis	DES	Weighted mode	10	0.116183	0.139244	0.425656	-0.156735	0.389102	1.1232	0.85493	1.47565
12033_3_BUB1_BUB1	finn-b-M13_ANKYLOSPON	Ankylosing Spondylitis	BUB1	MR Egger	4	2.3506	1.78287	0.318095	-1.14382	5.84501	10.4918	0.3186	345.507
12033_3_BUB1_BUB1	finn-b-M13_ANKYLOSPON	Ankylosing Spondylitis	BUB1	Weighted median	4	0.486978	0.403895	0.227932	-0.304657	1.27861	1.62739	0.737376	3.59165
12033_3_BUB1_BUB1	finn-b-M13_ANKYLOSPON	Ankylosing Spondylitis	BUB1	Inverse variance weighted	4	0.285453	0.334035	0.392795	-0.369255	0.940161	1.33036	0.691249	2.56039
12033_3_BUB1_BUB1	finn-b-M13_ANKYLOSPON	Ankylosing Spondylitis	BUB1	Simple mode	4	0.583537	0.586545	0.393129	-0.566092	1.73317	1.79237	0.56774	5.65854
12033_3_BUB1_BUB1	finn-b-M13_ANKYLOSPON	Ankylosing Spondylitis	BUB1	Weighted mode	4	0.614441	0.488802	0.297702	-0.34361	1.57249	1.84862	0.709205	4.81864
12041_33_HSPA1L_HS71L	finn-b-M13_ANKYLOSPON	Ankylosing Spondylitis	HSPA1L	MR Egger	11	0.246821	0.856399	0.779715	-1.43172	1.92536	1.27995	0.238898	6.85763
12041_33_HSPA1L_HS71L	finn-b-M13_ANKYLOSPON	Ankylosing Spondylitis	HSPA1L	Weighted median	11	0.159294	0.180033	0.376262	-0.193571	0.512159	1.17268	0.824012	1.66889
12041_33_HSPA1L_HS71L	finn-b-M13_ANKYLOSPON	Ankylosing Spondylitis	HSPA1L	Inverse variance weighted	11	-0.237362	0.337128	0.481388	-0.898133	0.423409	0.788706	0.407329	1.52716
12041_33_HSPA1L_HS71L	finn-b-M13_ANKYLOSPON	Ankylosing Spondylitis	HSPA1L	Simple mode	11	0.240839	0.251585	0.360994	-0.252268	0.733945	1.27232	0.777036	2.08328
12041_33_HSPA1L_HS71L	finn-b-M13_ANKYLOSPON	Ankylosing Spondylitis	HSPA1L	Weighted mode	11	0.195794	0.176362	0.292902	-0.149875	0.541462	1.21628	0.860815	1.71852
12046_51_TARDBP_TADBP	finn-b-M13_ANKYLOSPON	Ankylosing Spondylitis	TARDBP	MR Egger	4	2.33111	2.50094	0.449687	-2.57073	7.23295	10.2894	0.0764797	1384.31
12046_51_TARDBP_TADBP	finn-b-M13_ANKYLOSPON	Ankylosing Spondylitis	TARDBP	Weighted median	4	0.24573	0.277686	0.376198	-0.298534	0.789995	1.27855	0.741905	2.20338
12046_51_TARDBP_TADBP	finn-b-M13_ANKYLOSPON	Ankylosing Spondylitis	TARDBP	Inverse variance weighted	4	-0.0844914	0.689732	0.902504	-1.43637	1.26738	0.91898	0.23779	3.55155
12046_51_TARDBP_TADBP	finn-b-M13_ANKYLOSPON	Ankylosing Spondylitis	TARDBP	Simple mode	4	0.425034	0.56019	0.503179	-0.672938	1.52301	1.52964	0.510207	4.58599
12046_51_TARDBP_TADBP	finn-b-M13_ANKYLOSPON	Ankylosing Spondylitis	TARDBP	Weighted mode	4	0.250749	0.274695	0.42864	-0.287653	0.78915	1.28499	0.750022	2.20152
12329_21_RPS6KA1_KS6A1	finn-b-M13_ANKYLOSPON	Ankylosing Spondylitis	RPS6KA1	MR Egger	15	0.114189	0.130629	0.397903	-0.141845	0.370222	1.12096	0.867756	1.44806
12329_21_RPS6KA1_KS6A1	finn-b-M13_ANKYLOSPON	Ankylosing Spondylitis	RPS6KA1	Weighted median	15	-0.000189512	0.0982593	0.998461	-0.192778	0.192399	0.999811	0.824665	1.21215
12329_21_RPS6KA1_KS6A1	finn-b-M13_ANKYLOSPON	Ankylosing Spondylitis	RPS6KA1	Inverse variance weighted	15	-0.0269133	0.0761975	0.723935	-0.17626	0.122434	0.973446	0.8384	1.13024
12329_21_RPS6KA1_KS6A1	finn-b-M13_ANKYLOSPON	Ankylosing Spondylitis	RPS6KA1	Simple mode	15	-0.124731	0.154447	0.43283	-0.427448	0.177985	0.882734	0.652171	1.19481
12329_21_RPS6KA1_KS6A1	finn-b-M13_ANKYLOSPON	Ankylosing Spondylitis	RPS6KA1	Weighted mode	15	0.0195911	0.0969252	0.842726	-0.170382	0.209564	1.01978	0.843342	1.23314
12332_7_EEF2K_EF2K	finn-b-M13_ANKYLOSPON	Ankylosing Spondylitis	EEF2K	MR Egger	5	0.0793416	3.70401	0.984255	-7.18052	7.3392	1.08257	0.000761273	1539.48
12332_7_EEF2K_EF2K	finn-b-M13_ANKYLOSPON	Ankylosing Spondylitis	EEF2K	Weighted median	5	-0.108601	0.150864	0.471613	-0.404295	0.187093	0.897088	0.667447	1.20574
12332_7_EEF2K_EF2K	finn-b-M13_ANKYLOSPON	Ankylosing Spondylitis	EEF2K	Inverse variance weighted	5	-0.123657	1.36639	0.92789	-2.80178	2.55446	0.883683	0.0607021	12.8644
12332_7_EEF2K_EF2K	finn-b-M13_ANKYLOSPON	Ankylosing Spondylitis	EEF2K	Simple mode	5	1.27416	0.25917	0.00795035	0.76619	1.78214	3.57571	2.15155	5.94255
12332_7_EEF2K_EF2K	finn-b-M13_ANKYLOSPON	Ankylosing Spondylitis	EEF2K	Weighted mode	5	-0.327621	0.16088	0.111395	-0.642946	-0.0122954	0.720636	0.525741	0.98778
12333_87_RPIA_RPIA	finn-b-M13_ANKYLOSPON	Ankylosing Spondylitis	RPIA	MR Egger	5	-0.508574	0.31306	0.20273	-1.12217	0.105024	0.601353	0.325572	1.11074
12333_87_RPIA_RPIA	finn-b-M13_ANKYLOSPON	Ankylosing Spondylitis	RPIA	Weighted median	5	-0.232919	0.257204	0.365158	-0.737038	0.271201	0.792218	0.478529	1.31154
12333_87_RPIA_RPIA	finn-b-M13_ANKYLOSPON	Ankylosing Spondylitis	RPIA	Inverse variance weighted	5	-0.21576	0.239049	0.366751	-0.684295	0.252776	0.805929	0.504446	1.28759
12333_87_RPIA_RPIA	finn-b-M13_ANKYLOSPON	Ankylosing Spondylitis	RPIA	Simple mode	5	-0.215032	0.371169	0.593423	-0.942524	0.512459	0.806515	0.389643	1.66939
12333_87_RPIA_RPIA	finn-b-M13_ANKYLOSPON	Ankylosing Spondylitis	RPIA	Weighted mode	5	-0.215032	0.274021	0.476481	-0.752113	0.322048	0.806515	0.471369	1.37995
12334_25_SHMT1_cSHMT	finn-b-M13_ANKYLOSPON	Ankylosing Spondylitis	SHMT1	MR Egger	14	-0.0689135	0.154595	0.663701	-0.37192	0.234093	0.933407	0.68941	1.26376
12334_25_SHMT1_cSHMT	finn-b-M13_ANKYLOSPON	Ankylosing Spondylitis	SHMT1	Weighted median	14	-0.0449364	0.111585	0.687162	-0.263643	0.17377	0.956058	0.768248	1.18978
12334_25_SHMT1_cSHMT	finn-b-M13_ANKYLOSPON	Ankylosing Spondylitis	SHMT1	Inverse variance weighted	14	-0.0364624	0.0983458	0.710819	-0.22922	0.156295	0.964194	0.795153	1.16917
12334_25_SHMT1_cSHMT	finn-b-M13_ANKYLOSPON	Ankylosing Spondylitis	SHMT1	Simple mode	14	-0.158996	0.246329	0.529856	-0.641802	0.323809	0.852999	0.526343	1.38238
12334_25_SHMT1_cSHMT	finn-b-M13_ANKYLOSPON	Ankylosing Spondylitis	SHMT1	Weighted mode	14	-0.0476624	0.117045	0.690477	-0.277071	0.181746	0.953456	0.758001	1.19931
12338_27_EGFLAM_EGFLA	finn-b-M13_ANKYLOSPON	Ankylosing Spondylitis	EGFLAM	MR Egger	15	0.333899	0.162094	0.0600144	0.0161941	0.651604	1.3964	1.01633	1.91862
12338_27_EGFLAM_EGFLA	finn-b-M13_ANKYLOSPON	Ankylosing Spondylitis	EGFLAM	Weighted median	15	0.0420517	0.140199	0.76422	-0.232737	0.316841	1.04295	0.792362	1.37278
12338_27_EGFLAM_EGFLA	finn-b-M13_ANKYLOSPON	Ankylosing Spondylitis	EGFLAM	Inverse variance weighted	15	0.0835349	0.11397	0.463584	-0.139845	0.306915	1.08712	0.869493	1.35923
12338_27_EGFLAM_EGFLA	finn-b-M13_ANKYLOSPON	Ankylosing Spondylitis	EGFLAM	Simple mode	15	0.151696	0.24911	0.552311	-0.33656	0.639951	1.16381	0.714223	1.89639
12338_27_EGFLAM_EGFLA	finn-b-M13_ANKYLOSPON	Ankylosing Spondylitis	EGFLAM	Weighted mode	15	0.0743731	0.129701	0.575456	-0.179841	0.328587	1.07721	0.835403	1.389
12341_8_DUSP6_DUS6	finn-b-M13_ANKYLOSPON	Ankylosing Spondylitis	DUSP6	MR Egger	4	-0.347017	1.00609	0.763053	-2.31896	1.62492	0.706793	0.0983763	5.07802
12341_8_DUSP6_DUS6	finn-b-M13_ANKYLOSPON	Ankylosing Spondylitis	DUSP6	Weighted median	4	0.079324	0.38859	0.83825	-0.682313	0.840961	1.08256	0.505447	2.31859
12341_8_DUSP6_DUS6	finn-b-M13_ANKYLOSPON	Ankylosing Spondylitis	DUSP6	Inverse variance weighted	4	0.0871783	0.330591	0.792008	-0.560779	0.735136	1.09109	0.570764	2.08577
12341_8_DUSP6_DUS6	finn-b-M13_ANKYLOSPON	Ankylosing Spondylitis	DUSP6	Simple mode	4	-0.323717	0.602248	0.628225	-1.50412	0.856689	0.723455	0.222212	2.35535
12341_8_DUSP6_DUS6	finn-b-M13_ANKYLOSPON	Ankylosing Spondylitis	DUSP6	Weighted mode	4	0.430796	0.553522	0.493147	-0.654107	1.5157	1.53848	0.519906	4.5526
12345_4_ANAPC10_APC10	finn-b-M13_ANKYLOSPON	Ankylosing Spondylitis	ANAPC10	MR Egger	3	-2.19568	10.1032	0.863765	-21.998	17.6066	0.111283	2.79504e-10	4.43069e+07
12345_4_ANAPC10_APC10	finn-b-M13_ANKYLOSPON	Ankylosing Spondylitis	ANAPC10	Weighted median	3	0.083133	0.473552	0.860646	-0.845029	1.0113	1.08669	0.429545	2.74916
12345_4_ANAPC10_APC10	finn-b-M13_ANKYLOSPON	Ankylosing Spondylitis	ANAPC10	Inverse variance weighted	3	-0.701591	1.46611	0.632266	-3.57516	2.17198	0.495796	0.0280109	8.77563
12345_4_ANAPC10_APC10	finn-b-M13_ANKYLOSPON	Ankylosing Spondylitis	ANAPC10	Simple mode	3	-0.0189434	0.66019	0.979715	-1.31291	1.27503	0.981235	0.269035	3.5788
12345_4_ANAPC10_APC10	finn-b-M13_ANKYLOSPON	Ankylosing Spondylitis	ANAPC10	Weighted mode	3	0.282059	0.479392	0.615878	-0.657548	1.22167	1.32586	0.51812	3.39284
12347_29_CCM2_CCM2	finn-b-M13_ANKYLOSPON	Ankylosing Spondylitis	CCM2	MR Egger	4	-1.98524	1.39971	0.29187	-4.72868	0.758202	0.137348	0.00883816	2.13444
12347_29_CCM2_CCM2	finn-b-M13_ANKYLOSPON	Ankylosing Spondylitis	CCM2	Weighted median	4	-0.110527	0.3697	0.764966	-0.835139	0.614084	0.895362	0.433814	1.84796
12347_29_CCM2_CCM2	finn-b-M13_ANKYLOSPON	Ankylosing Spondylitis	CCM2	Inverse variance weighted	4	0.0389279	0.327155	0.905284	-0.602295	0.680151	1.0397	0.547553	1.97418
12347_29_CCM2_CCM2	finn-b-M13_ANKYLOSPON	Ankylosing Spondylitis	CCM2	Simple mode	4	-0.290605	0.492571	0.596696	-1.25604	0.674834	0.747811	0.284778	1.96371
12347_29_CCM2_CCM2	finn-b-M13_ANKYLOSPON	Ankylosing Spondylitis	CCM2	Weighted mode	4	-0.156308	0.435591	0.743482	-1.01007	0.697451	0.855296	0.364194	2.00863
12350_86_ETS2_ETS2	finn-b-M13_ANKYLOSPON	Ankylosing Spondylitis	ETS2	MR Egger	8	-0.951835	0.655475	0.196673	-2.23657	0.332895	0.386032	0.106825	1.395
12350_86_ETS2_ETS2	finn-b-M13_ANKYLOSPON	Ankylosing Spondylitis	ETS2	Weighted median	8	0.125255	0.144951	0.387522	-0.158849	0.409359	1.13344	0.853125	1.50585
12350_86_ETS2_ETS2	finn-b-M13_ANKYLOSPON	Ankylosing Spondylitis	ETS2	Inverse variance weighted	8	0.245744	0.499268	0.622572	-0.732821	1.22431	1.27857	0.480551	3.40182
12350_86_ETS2_ETS2	finn-b-M13_ANKYLOSPON	Ankylosing Spondylitis	ETS2	Simple mode	8	0.140883	0.247349	0.586775	-0.343922	0.625687	1.15129	0.708984	1.86953
12350_86_ETS2_ETS2	finn-b-M13_ANKYLOSPON	Ankylosing Spondylitis	ETS2	Weighted mode	8	0.114599	0.137717	0.432801	-0.155326	0.384523	1.12142	0.856136	1.46891
12355_223_MRRF_RRFM	finn-b-M13_ANKYLOSPON	Ankylosing Spondylitis	MRRF	Inverse variance weighted	2	-0.0860275	0.652491	0.895107	-1.36491	1.19286	0.917569	0.255403	3.29648
12357_41_SNAP29_SNP29	finn-b-M13_ANKYLOSPON	Ankylosing Spondylitis	SNAP29	MR Egger	3	-0.258146	0.784889	0.797714	-1.79653	1.28024	0.772482	0.165874	3.59749
12357_41_SNAP29_SNP29	finn-b-M13_ANKYLOSPON	Ankylosing Spondylitis	SNAP29	Weighted median	3	-0.038604	0.433597	0.929056	-0.888454	0.811246	0.962132	0.411291	2.25071
12357_41_SNAP29_SNP29	finn-b-M13_ANKYLOSPON	Ankylosing Spondylitis	SNAP29	Inverse variance weighted	3	0.0955589	0.378663	0.800764	-0.64662	0.837738	1.10027	0.523813	2.31113
12357_41_SNAP29_SNP29	finn-b-M13_ANKYLOSPON	Ankylosing Spondylitis	SNAP29	Simple mode	3	-0.15628	0.523495	0.793457	-1.18233	0.86977	0.855319	0.306563	2.38636
12357_41_SNAP29_SNP29	finn-b-M13_ANKYLOSPON	Ankylosing Spondylitis	SNAP29	Weighted mode	3	-0.0945927	0.50309	0.868207	-1.08065	0.891464	0.909743	0.339375	2.4387
12363_70_TRIB2_TRIB2	finn-b-M13_ANKYLOSPON	Ankylosing Spondylitis	TRIB2	Inverse variance weighted	2	0.433082	0.434699	0.319114	-0.418928	1.28509	1.542	0.657752	3.615
12366_16_CRYGD_CRGD	finn-b-M13_ANKYLOSPON	Ankylosing Spondylitis	CRYGD	MR Egger	3	0.408527	1.59427	0.840304	-2.71624	3.53329	1.5046	0.066123	34.2365
12366_16_CRYGD_CRGD	finn-b-M13_ANKYLOSPON	Ankylosing Spondylitis	CRYGD	Weighted median	3	0.468854	0.282605	0.097107	-0.0850517	1.02276	1.59816	0.918465	2.78086
12366_16_CRYGD_CRGD	finn-b-M13_ANKYLOSPON	Ankylosing Spondylitis	CRYGD	Inverse variance weighted	3	0.493222	0.262557	0.0603081	-0.0213894	1.00783	1.63758	0.978838	2.73966
12366_16_CRYGD_CRGD	finn-b-M13_ANKYLOSPON	Ankylosing Spondylitis	CRYGD	Simple mode	3	0.468673	0.33227	0.293818	-0.182575	1.11992	1.59787	0.833122	3.06461
12366_16_CRYGD_CRGD	finn-b-M13_ANKYLOSPON	Ankylosing Spondylitis	CRYGD	Weighted mode	3	0.468673	0.311847	0.271733	-0.142547	1.07989	1.59787	0.867147	2.94437
12370_30_APOF_Apo_F	finn-b-M13_ANKYLOSPON	Ankylosing Spondylitis	APOF	MR Egger	10	-0.421776	0.324687	0.230123	-1.05816	0.214611	0.655881	0.347093	1.23938
12370_30_APOF_Apo_F	finn-b-M13_ANKYLOSPON	Ankylosing Spondylitis	APOF	Weighted median	10	-0.333584	0.222367	0.133576	-0.769424	0.102256	0.716352	0.46328	1.10767
12370_30_APOF_Apo_F	finn-b-M13_ANKYLOSPON	Ankylosing Spondylitis	APOF	Inverse variance weighted	10	-0.150846	0.168528	0.370746	-0.481161	0.17947	0.85998	0.618066	1.19658
12370_30_APOF_Apo_F	finn-b-M13_ANKYLOSPON	Ankylosing Spondylitis	APOF	Simple mode	10	-0.0594279	0.402734	0.885942	-0.848786	0.72993	0.942303	0.427934	2.07494
12370_30_APOF_Apo_F	finn-b-M13_ANKYLOSPON	Ankylosing Spondylitis	APOF	Weighted mode	10	-0.371352	0.231024	0.142425	-0.82416	0.0814551	0.689801	0.438603	1.08486
12376_85_CDKN2D_p19_INK4d	finn-b-M13_ANKYLOSPON	Ankylosing Spondylitis	CDKN2D	MR Egger	7	-0.0305588	0.662122	0.964975	-1.32832	1.2672	0.969903	0.264922	3.5509
12376_85_CDKN2D_p19_INK4d	finn-b-M13_ANKYLOSPON	Ankylosing Spondylitis	CDKN2D	Weighted median	7	-0.130492	0.284529	0.646504	-0.688169	0.427185	0.877663	0.502495	1.53294
12376_85_CDKN2D_p19_INK4d	finn-b-M13_ANKYLOSPON	Ankylosing Spondylitis	CDKN2D	Inverse variance weighted	7	-0.164486	0.223445	0.461648	-0.602438	0.273466	0.84833	0.547475	1.31451
12376_85_CDKN2D_p19_INK4d	finn-b-M13_ANKYLOSPON	Ankylosing Spondylitis	CDKN2D	Simple mode	7	-0.144221	0.40018	0.730902	-0.928574	0.640131	0.865696	0.395117	1.89673
12376_85_CDKN2D_p19_INK4d	finn-b-M13_ANKYLOSPON	Ankylosing Spondylitis	CDKN2D	Weighted mode	7	-0.123122	0.309564	0.704597	-0.729868	0.483624	0.884156	0.481973	1.62194
12378_71_TAPBP_TPSN	finn-b-M13_ANKYLOSPON	Ankylosing Spondylitis	TAPBP	MR Egger	8	-0.162492	0.134132	0.271272	-0.425392	0.100407	0.850023	0.653514	1.10562
12378_71_TAPBP_TPSN	finn-b-M13_ANKYLOSPON	Ankylosing Spondylitis	TAPBP	Weighted median	8	-0.14631	0.0953701	0.124998	-0.333236	0.0406153	0.86389	0.716601	1.04145
12378_71_TAPBP_TPSN	finn-b-M13_ANKYLOSPON	Ankylosing Spondylitis	TAPBP	Inverse variance weighted	8	-0.128075	0.111317	0.249917	-0.346256	0.0901052	0.879787	0.707331	1.09429
12378_71_TAPBP_TPSN	finn-b-M13_ANKYLOSPON	Ankylosing Spondylitis	TAPBP	Simple mode	8	-0.0439963	0.283027	0.880855	-0.59873	0.510737	0.956957	0.549509	1.66652
12378_71_TAPBP_TPSN	finn-b-M13_ANKYLOSPON	Ankylosing Spondylitis	TAPBP	Weighted mode	8	-0.144204	0.100231	0.193398	-0.340656	0.0522474	0.865711	0.711303	1.05364
12381_26_CBR1_CBR1	finn-b-M13_ANKYLOSPON	Ankylosing Spondylitis	CBR1	Inverse variance weighted	2	0.60503	0.608943	0.32043	-0.588498	1.79856	1.83131	0.55516	6.04094
12384_92_COPS7B_CSN7B	finn-b-M13_ANKYLOSPON	Ankylosing Spondylitis	COPS7B	MR Egger	20	0.0599118	0.0446353	0.1962	-0.0275734	0.147397	1.06174	0.972803	1.15881
12384_92_COPS7B_CSN7B	finn-b-M13_ANKYLOSPON	Ankylosing Spondylitis	COPS7B	Weighted median	20	0.042595	0.0366389	0.245007	-0.0292173	0.114407	1.04352	0.971205	1.12121
12384_92_COPS7B_CSN7B	finn-b-M13_ANKYLOSPON	Ankylosing Spondylitis	COPS7B	Inverse variance weighted	20	0.0546551	0.0361829	0.13091	-0.0162634	0.125574	1.05618	0.983868	1.1338
12384_92_COPS7B_CSN7B	finn-b-M13_ANKYLOSPON	Ankylosing Spondylitis	COPS7B	Simple mode	20	0.148995	0.144487	0.315394	-0.134199	0.432189	1.16067	0.874416	1.54063
12384_92_COPS7B_CSN7B	finn-b-M13_ANKYLOSPON	Ankylosing Spondylitis	COPS7B	Weighted mode	20	0.0538133	0.0381221	0.174233	-0.0209059	0.128533	1.05529	0.979311	1.13716
12385_4_CAPN3_CAN3	finn-b-M13_ANKYLOSPON	Ankylosing Spondylitis	CAPN3	MR Egger	3	0.880145	2.0238	0.738844	-3.08651	4.8468	2.41125	0.045661	127.332
12385_4_CAPN3_CAN3	finn-b-M13_ANKYLOSPON	Ankylosing Spondylitis	CAPN3	Weighted median	3	0.256654	0.417518	0.538745	-0.561682	1.07499	1.2926	0.570249	2.92996
12385_4_CAPN3_CAN3	finn-b-M13_ANKYLOSPON	Ankylosing Spondylitis	CAPN3	Inverse variance weighted	3	0.206524	0.354598	0.560286	-0.488489	0.901537	1.2294	0.613553	2.46339
12385_4_CAPN3_CAN3	finn-b-M13_ANKYLOSPON	Ankylosing Spondylitis	CAPN3	Simple mode	3	0.344705	0.537537	0.587028	-0.708868	1.39828	1.41157	0.492201	4.04822
12385_4_CAPN3_CAN3	finn-b-M13_ANKYLOSPON	Ankylosing Spondylitis	CAPN3	Weighted mode	3	0.294851	0.475828	0.59867	-0.637772	1.22747	1.34293	0.528469	3.41259
12386_11_RNPEP_AMPB	finn-b-M13_ANKYLOSPON	Ankylosing Spondylitis	RNPEP	MR Egger	8	-0.16607	0.202562	0.443644	-0.563093	0.230952	0.846987	0.569445	1.2598
12386_11_RNPEP_AMPB	finn-b-M13_ANKYLOSPON	Ankylosing Spondylitis	RNPEP	Weighted median	8	-0.133273	0.132485	0.314443	-0.392944	0.126399	0.875226	0.675067	1.13473
12386_11_RNPEP_AMPB	finn-b-M13_ANKYLOSPON	Ankylosing Spondylitis	RNPEP	Inverse variance weighted	8	-0.139548	0.115399	0.22656	-0.365729	0.0866334	0.869751	0.693691	1.0905
12386_11_RNPEP_AMPB	finn-b-M13_ANKYLOSPON	Ankylosing Spondylitis	RNPEP	Simple mode	8	-0.0231306	0.212889	0.916528	-0.440394	0.394133	0.977135	0.643783	1.4831
12386_11_RNPEP_AMPB	finn-b-M13_ANKYLOSPON	Ankylosing Spondylitis	RNPEP	Weighted mode	8	-0.129854	0.144407	0.398411	-0.412892	0.153184	0.878224	0.661734	1.16554
12391_27_PDZD7_PDZD7	finn-b-M13_ANKYLOSPON	Ankylosing Spondylitis	PDZD7	MR Egger	4	0.491545	2.64011	0.869475	-4.68307	5.66616	1.63484	0.00925055	288.924
12391_27_PDZD7_PDZD7	finn-b-M13_ANKYLOSPON	Ankylosing Spondylitis	PDZD7	Weighted median	4	0.122638	0.249805	0.623472	-0.36698	0.612256	1.13048	0.692824	1.84459
12391_27_PDZD7_PDZD7	finn-b-M13_ANKYLOSPON	Ankylosing Spondylitis	PDZD7	Inverse variance weighted	4	-0.350769	0.707294	0.619943	-1.73706	1.03553	0.704147	0.176036	2.81659
12391_27_PDZD7_PDZD7	finn-b-M13_ANKYLOSPON	Ankylosing Spondylitis	PDZD7	Simple mode	4	-0.177808	0.447016	0.717415	-1.05396	0.698343	0.837103	0.348555	2.01042
12391_27_PDZD7_PDZD7	finn-b-M13_ANKYLOSPON	Ankylosing Spondylitis	PDZD7	Weighted mode	4	0.19156	0.235392	0.475353	-0.269808	0.652929	1.21114	0.763526	1.92116
12392_30_ARL1_ARL1	finn-b-M13_ANKYLOSPON	Ankylosing Spondylitis	ARL1	MR Egger	6	0.215132	0.425707	0.639886	-0.619254	1.04952	1.24003	0.538346	2.85627
12392_30_ARL1_ARL1	finn-b-M13_ANKYLOSPON	Ankylosing Spondylitis	ARL1	Weighted median	6	0.178525	0.239868	0.456718	-0.291617	0.648667	1.19545	0.747054	1.91299
12392_30_ARL1_ARL1	finn-b-M13_ANKYLOSPON	Ankylosing Spondylitis	ARL1	Inverse variance weighted	6	0.175497	0.204939	0.391812	-0.226184	0.577177	1.19184	0.797571	1.781
12392_30_ARL1_ARL1	finn-b-M13_ANKYLOSPON	Ankylosing Spondylitis	ARL1	Simple mode	6	-0.0826988	0.351755	0.823454	-0.772139	0.606741	0.920628	0.462024	1.83444
12392_30_ARL1_ARL1	finn-b-M13_ANKYLOSPON	Ankylosing Spondylitis	ARL1	Weighted mode	6	0.193044	0.247406	0.470537	-0.291871	0.677959	1.21294	0.746865	1.96985
12396_19_HIBCH_HIBCH	finn-b-M13_ANKYLOSPON	Ankylosing Spondylitis	HIBCH	MR Egger	3	0.102466	0.424503	0.849217	-0.729559	0.934492	1.1079	0.482121	2.54592
12396_19_HIBCH_HIBCH	finn-b-M13_ANKYLOSPON	Ankylosing Spondylitis	HIBCH	Weighted median	3	-0.0643743	0.147808	0.66318	-0.354077	0.225329	0.937654	0.701821	1.25273
12396_19_HIBCH_HIBCH	finn-b-M13_ANKYLOSPON	Ankylosing Spondylitis	HIBCH	Inverse variance weighted	3	-0.0804124	0.148507	0.588183	-0.371486	0.210662	0.922736	0.689708	1.23449
12396_19_HIBCH_HIBCH	finn-b-M13_ANKYLOSPON	Ankylosing Spondylitis	HIBCH	Simple mode	3	-0.0752083	0.272283	0.808309	-0.608883	0.458466	0.92755	0.543958	1.58165
12396_19_HIBCH_HIBCH	finn-b-M13_ANKYLOSPON	Ankylosing Spondylitis	HIBCH	Weighted mode	3	-0.062126	0.153803	0.72536	-0.36358	0.239328	0.939764	0.695183	1.27039
12399_194_CCDC50_CCD50	finn-b-M13_ANKYLOSPON	Ankylosing Spondylitis	CCDC50	MR Egger	5	0.469041	1.87662	0.818772	-3.20914	4.14722	1.59846	0.0403913	63.2581
12399_194_CCDC50_CCD50	finn-b-M13_ANKYLOSPON	Ankylosing Spondylitis	CCDC50	Weighted median	5	-0.205418	0.358115	0.566233	-0.907325	0.496488	0.814307	0.403603	1.64294
12399_194_CCDC50_CCD50	finn-b-M13_ANKYLOSPON	Ankylosing Spondylitis	CCDC50	Inverse variance weighted	5	-0.391773	0.292044	0.179763	-0.96418	0.180634	0.675858	0.381296	1.19798
12399_194_CCDC50_CCD50	finn-b-M13_ANKYLOSPON	Ankylosing Spondylitis	CCDC50	Simple mode	5	-0.198921	0.487407	0.704086	-1.15424	0.756397	0.819615	0.315297	2.13059
12399_194_CCDC50_CCD50	finn-b-M13_ANKYLOSPON	Ankylosing Spondylitis	CCDC50	Weighted mode	5	-0.153687	0.412977	0.728662	-0.963122	0.655748	0.85754	0.381699	1.92658
12400_25_UBE2T_UBE2T	finn-b-M13_ANKYLOSPON	Ankylosing Spondylitis	UBE2T	MR Egger	3	0.153316	1.09651	0.91156	-1.99584	2.30247	1.16569	0.1359	9.99883
12400_25_UBE2T_UBE2T	finn-b-M13_ANKYLOSPON	Ankylosing Spondylitis	UBE2T	Weighted median	3	0.33081	0.277897	0.233887	-0.213868	0.875487	1.39209	0.807455	2.40004
12400_25_UBE2T_UBE2T	finn-b-M13_ANKYLOSPON	Ankylosing Spondylitis	UBE2T	Inverse variance weighted	3	0.34215	0.279845	0.221466	-0.206347	0.890646	1.40797	0.813551	2.4367
12400_25_UBE2T_UBE2T	finn-b-M13_ANKYLOSPON	Ankylosing Spondylitis	UBE2T	Simple mode	3	0.364484	0.386237	0.444946	-0.392541	1.12151	1.43977	0.675338	3.06948
12400_25_UBE2T_UBE2T	finn-b-M13_ANKYLOSPON	Ankylosing Spondylitis	UBE2T	Weighted mode	3	0.324432	0.2864	0.374826	-0.236912	0.885777	1.38325	0.78906	2.42487
12401_3_STAMBPL1_STALP	finn-b-M13_ANKYLOSPON	Ankylosing Spondylitis	STAMBPL1	MR Egger	4	0.377322	0.949895	0.729584	-1.48447	2.23912	1.45837	0.226622	9.38502
12401_3_STAMBPL1_STALP	finn-b-M13_ANKYLOSPON	Ankylosing Spondylitis	STAMBPL1	Weighted median	4	-0.138195	0.295045	0.639507	-0.716483	0.440092	0.870928	0.488467	1.55285
12401_3_STAMBPL1_STALP	finn-b-M13_ANKYLOSPON	Ankylosing Spondylitis	STAMBPL1	Inverse variance weighted	4	-0.0599141	0.243433	0.805588	-0.537042	0.417214	0.941845	0.584474	1.51773
12401_3_STAMBPL1_STALP	finn-b-M13_ANKYLOSPON	Ankylosing Spondylitis	STAMBPL1	Simple mode	4	-0.39783	0.422704	0.416057	-1.22633	0.43067	0.671776	0.293367	1.53829
12401_3_STAMBPL1_STALP	finn-b-M13_ANKYLOSPON	Ankylosing Spondylitis	STAMBPL1	Weighted mode	4	-0.229046	0.350679	0.560251	-0.916376	0.458284	0.795292	0.399966	1.58136
12403_30_RAB39B_RB39B	finn-b-M13_ANKYLOSPON	Ankylosing Spondylitis	RAB39B	Inverse variance weighted	2	0.142638	0.249109	0.56692	-0.345615	0.630891	1.15331	0.707785	1.87928
12408_333_RAB22A_RB22A	finn-b-M13_ANKYLOSPON	Ankylosing Spondylitis	RAB22A	MR Egger	3	-0.528665	0.642108	0.561494	-1.7872	0.729867	0.589391	0.167429	2.0748
12408_333_RAB22A_RB22A	finn-b-M13_ANKYLOSPON	Ankylosing Spondylitis	RAB22A	Weighted median	3	-0.28868	0.257887	0.262967	-0.794138	0.216778	0.749252	0.451971	1.24207
12408_333_RAB22A_RB22A	finn-b-M13_ANKYLOSPON	Ankylosing Spondylitis	RAB22A	Inverse variance weighted	3	-0.201951	0.244007	0.407872	-0.680206	0.276303	0.817135	0.506513	1.31825
12408_333_RAB22A_RB22A	finn-b-M13_ANKYLOSPON	Ankylosing Spondylitis	RAB22A	Simple mode	3	-0.28447	0.379876	0.53204	-1.02903	0.460087	0.752413	0.357355	1.58421
12408_333_RAB22A_RB22A	finn-b-M13_ANKYLOSPON	Ankylosing Spondylitis	RAB22A	Weighted mode	3	-0.297697	0.292231	0.415518	-0.87047	0.275077	0.742526	0.418755	1.31663
12411_60_MAX_MAX	finn-b-M13_ANKYLOSPON	Ankylosing Spondylitis	MAX	MR Egger	3	0.08246	0.350053	0.85272	-0.603644	0.768564	1.08596	0.546815	2.15667
12411_60_MAX_MAX	finn-b-M13_ANKYLOSPON	Ankylosing Spondylitis	MAX	Weighted median	3	0.177273	0.216311	0.412484	-0.246696	0.601242	1.19396	0.781378	1.82438
12411_60_MAX_MAX	finn-b-M13_ANKYLOSPON	Ankylosing Spondylitis	MAX	Inverse variance weighted	3	0.208693	0.198765	0.293743	-0.180887	0.598272	1.23207	0.83453	1.81897
12411_60_MAX_MAX	finn-b-M13_ANKYLOSPON	Ankylosing Spondylitis	MAX	Simple mode	3	0.0655936	0.342973	0.865986	-0.606634	0.737821	1.06779	0.545183	2.09137
12411_60_MAX_MAX	finn-b-M13_ANKYLOSPON	Ankylosing Spondylitis	MAX	Weighted mode	3	0.168631	0.205861	0.498783	-0.234857	0.572119	1.18368	0.790684	1.77202
12415_122_EDF1_EDF1	finn-b-M13_ANKYLOSPON	Ankylosing Spondylitis	EDF1	MR Egger	5	-0.564525	1.79574	0.773835	-4.08417	2.95512	0.56863	0.0168371	19.204
12415_122_EDF1_EDF1	finn-b-M13_ANKYLOSPON	Ankylosing Spondylitis	EDF1	Weighted median	5	0.164293	0.199646	0.410552	-0.227013	0.555599	1.17856	0.796911	1.74298
12415_122_EDF1_EDF1	finn-b-M13_ANKYLOSPON	Ankylosing Spondylitis	EDF1	Inverse variance weighted	5	-0.178552	0.543393	0.742468	-1.2436	0.886499	0.836481	0.288344	2.42662
12415_122_EDF1_EDF1	finn-b-M13_ANKYLOSPON	Ankylosing Spondylitis	EDF1	Simple mode	5	-0.00259187	0.402729	0.995173	-0.79194	0.786756	0.997411	0.452965	2.19626
12415_122_EDF1_EDF1	finn-b-M13_ANKYLOSPON	Ankylosing Spondylitis	EDF1	Weighted mode	5	0.138005	0.215625	0.556976	-0.284619	0.56063	1.14798	0.752301	1.75178
12417_46_TPRKB_TPRKB	finn-b-M13_ANKYLOSPON	Ankylosing Spondylitis	TPRKB	MR Egger	8	0.979877	1.2159	0.451057	-1.40328	3.36304	2.66413	0.245789	28.8768
12417_46_TPRKB_TPRKB	finn-b-M13_ANKYLOSPON	Ankylosing Spondylitis	TPRKB	Weighted median	8	0.325568	0.288706	0.259455	-0.240296	0.891432	1.38482	0.786395	2.43862
12417_46_TPRKB_TPRKB	finn-b-M13_ANKYLOSPON	Ankylosing Spondylitis	TPRKB	Inverse variance weighted	8	0.0121811	0.466362	0.979162	-0.901889	0.926251	1.01226	0.405803	2.52502
12417_46_TPRKB_TPRKB	finn-b-M13_ANKYLOSPON	Ankylosing Spondylitis	TPRKB	Simple mode	8	0.558002	0.442396	0.247602	-0.309095	1.4251	1.74718	0.734111	4.15827
12417_46_TPRKB_TPRKB	finn-b-M13_ANKYLOSPON	Ankylosing Spondylitis	TPRKB	Weighted mode	8	0.364345	0.309926	0.278191	-0.24311	0.9718	1.43957	0.784185	2.6427
12420_10_GPD1L_GPD1L	finn-b-M13_ANKYLOSPON	Ankylosing Spondylitis	GPD1L	MR Egger	15	0.0678718	0.392519	0.865383	-0.701466	0.83721	1.07023	0.495858	2.30991
12420_10_GPD1L_GPD1L	finn-b-M13_ANKYLOSPON	Ankylosing Spondylitis	GPD1L	Weighted median	15	0.134192	0.112891	0.234562	-0.0870739	0.355458	1.14361	0.916609	1.42683
12420_10_GPD1L_GPD1L	finn-b-M13_ANKYLOSPON	Ankylosing Spondylitis	GPD1L	Inverse variance weighted	15	-0.112475	0.219716	0.608713	-0.543119	0.318168	0.89362	0.580934	1.37461
12420_10_GPD1L_GPD1L	finn-b-M13_ANKYLOSPON	Ankylosing Spondylitis	GPD1L	Simple mode	15	0.0330544	0.267124	0.903279	-0.490509	0.556618	1.03361	0.612315	1.74476
12420_10_GPD1L_GPD1L	finn-b-M13_ANKYLOSPON	Ankylosing Spondylitis	GPD1L	Weighted mode	15	0.12212	0.112703	0.296872	-0.0987784	0.343018	1.12989	0.905943	1.40919
12423_38_A1CF_A1CF	finn-b-M13_ANKYLOSPON	Ankylosing Spondylitis	A1CF	MR Egger	3	0.0114734	0.475202	0.984632	-0.919922	0.942869	1.01154	0.39855	2.56734
12423_38_A1CF_A1CF	finn-b-M13_ANKYLOSPON	Ankylosing Spondylitis	A1CF	Weighted median	3	0.128625	0.142207	0.365735	-0.150101	0.40735	1.13726	0.860621	1.50283
12423_38_A1CF_A1CF	finn-b-M13_ANKYLOSPON	Ankylosing Spondylitis	A1CF	Inverse variance weighted	3	0.165368	0.214818	0.441417	-0.255676	0.586412	1.17983	0.774393	1.79753
12423_38_A1CF_A1CF	finn-b-M13_ANKYLOSPON	Ankylosing Spondylitis	A1CF	Simple mode	3	0.268332	0.445811	0.608389	-0.605459	1.14212	1.30778	0.545824	3.13341
12423_38_A1CF_A1CF	finn-b-M13_ANKYLOSPON	Ankylosing Spondylitis	A1CF	Weighted mode	3	0.119768	0.151509	0.512084	-0.177191	0.416726	1.12723	0.83762	1.51699
12425_104_ARF6_ARF6	finn-b-M13_ANKYLOSPON	Ankylosing Spondylitis	ARF6	MR Egger	4	0.190563	0.741047	0.821098	-1.26189	1.64301	1.20993	0.283119	5.17073
12425_104_ARF6_ARF6	finn-b-M13_ANKYLOSPON	Ankylosing Spondylitis	ARF6	Weighted median	4	0.342399	0.266391	0.198679	-0.179727	0.864524	1.40832	0.835498	2.37388
12425_104_ARF6_ARF6	finn-b-M13_ANKYLOSPON	Ankylosing Spondylitis	ARF6	Inverse variance weighted	4	0.404972	0.231613	0.0803802	-0.0489897	0.858933	1.49926	0.952191	2.36064
12425_104_ARF6_ARF6	finn-b-M13_ANKYLOSPON	Ankylosing Spondylitis	ARF6	Simple mode	4	0.363461	0.366591	0.394547	-0.355057	1.08198	1.4383	0.701134	2.95051
12425_104_ARF6_ARF6	finn-b-M13_ANKYLOSPON	Ankylosing Spondylitis	ARF6	Weighted mode	4	0.319081	0.312217	0.382012	-0.292866	0.931027	1.37586	0.746122	2.53711
12427_8_CDC25B_MPIP2	finn-b-M13_ANKYLOSPON	Ankylosing Spondylitis	CDC25B	MR Egger	5	0.504065	0.604838	0.465772	-0.681418	1.68955	1.65544	0.505899	5.41703
12427_8_CDC25B_MPIP2	finn-b-M13_ANKYLOSPON	Ankylosing Spondylitis	CDC25B	Weighted median	5	0.202239	0.225884	0.370614	-0.240493	0.644971	1.22414	0.78624	1.90593
12427_8_CDC25B_MPIP2	finn-b-M13_ANKYLOSPON	Ankylosing Spondylitis	CDC25B	Inverse variance weighted	5	0.155829	0.19858	0.432621	-0.233388	0.545046	1.16863	0.791846	1.72469
12427_8_CDC25B_MPIP2	finn-b-M13_ANKYLOSPON	Ankylosing Spondylitis	CDC25B	Simple mode	5	0.170787	0.261578	0.549439	-0.341906	0.683479	1.18624	0.710415	1.98076
[truncated: 14,195 more rows]
