# Supplementary material for: Identification of novel protein biomarkers and therapeutic targets for ankylosing spondylitis using human circulating plasma proteomics and genome analysis
Source: Anal Bioanal Chem. 2024 Sep 10;416(28):6357–66. doi: 10.1007/s00216-024-05521-4 (PMC11541407; doi:10.1007/s00216-024-05521-4)
Supplement: Supplementary file 9 — Supplementary file9 (XLS 28 KB) [file 216_2024_5521_MOESM9_ESM.xls]

## Sheet: AIF1.table.MRresult
id.exposure	id.outcome	outcome	exposure	method	nsnp	b	se	pval	lo_ci	up_ci	or	or_lci95	or_uci95
2849_49_AIF1_AIF1	ThLtkK	Ankylosing Spondylitis	AIF1	MR Egger	5	-3.02033	1.21841	0.0893551	-5.40841	-0.632259	0.0487849	0.00447876	0.53139
2849_49_AIF1_AIF1	ThLtkK	Ankylosing Spondylitis	AIF1	Weighted median	5	-1.69518	0.395575	1.82443e-05	-2.47051	-0.919854	0.183566	0.084542	0.398577
2849_49_AIF1_AIF1	ThLtkK	Ankylosing Spondylitis	AIF1	Inverse variance weighted	5	-1.92426	0.529646	0.000280031	-2.96236	-0.886153	0.145984	0.0516966	0.412239
2849_49_AIF1_AIF1	ThLtkK	Ankylosing Spondylitis	AIF1	Simple mode	5	-0.689991	0.794685	0.434243	-2.24757	0.867591	0.501581	0.105655	2.38117
2849_49_AIF1_AIF1	ThLtkK	Ankylosing Spondylitis	AIF1	Weighted mode	5	-2.73697	0.401524	0.00242124	-3.52396	-1.94998	0.0647663	0.0294826	0.142276
11308_8_CREB3L4_CR3L4	i2buGQ	Ankylosing Spondylitis	CREB3L4	MR Egger	15	-0.629056	0.329492	0.0785594	-1.27486	0.0167475	0.533095	0.27947	1.01689
11308_8_CREB3L4_CR3L4	i2buGQ	Ankylosing Spondylitis	CREB3L4	Weighted median	15	-0.603185	0.15452	9.4767e-05	-0.906043	-0.300326	0.547067	0.40412	0.740576
11308_8_CREB3L4_CR3L4	i2buGQ	Ankylosing Spondylitis	CREB3L4	Inverse variance weighted	15	-0.722715	0.175592	3.85724e-05	-1.06688	-0.378554	0.485433	0.344082	0.684851
11308_8_CREB3L4_CR3L4	i2buGQ	Ankylosing Spondylitis	CREB3L4	Simple mode	15	-0.979875	0.402904	0.0290296	-1.76957	-0.190183	0.375358	0.170407	0.826808
11308_8_CREB3L4_CR3L4	i2buGQ	Ankylosing Spondylitis	CREB3L4	Weighted mode	15	-0.467016	0.15016	0.00767659	-0.76133	-0.172702	0.62687	0.467045	0.841389
12934_1_HERC5_HERC5	EpO0i8	Ankylosing Spondylitis	HERC5	MR Egger	9	1.13035	0.293017	0.0062307	0.556033	1.70466	3.09673	1.74374	5.49951
12934_1_HERC5_HERC5	EpO0i8	Ankylosing Spondylitis	HERC5	Weighted median	9	0.839665	0.173463	1.29441e-06	0.499679	1.17965	2.31559	1.64819	3.25324
12934_1_HERC5_HERC5	EpO0i8	Ankylosing Spondylitis	HERC5	Inverse variance weighted	9	0.749723	0.193824	0.000109701	0.369828	1.12962	2.11641	1.44749	3.09447
12934_1_HERC5_HERC5	EpO0i8	Ankylosing Spondylitis	HERC5	Simple mode	9	1.03387	0.379001	0.0259304	0.29103	1.77671	2.81193	1.3378	5.91041
12934_1_HERC5_HERC5	EpO0i8	Ankylosing Spondylitis	HERC5	Weighted mode	9	0.96925	0.173622	0.000520764	0.62895	1.30955	2.63597	1.87564	3.70451
5631_83_MLN_MOTI	vgAvC6	Ankylosing Spondylitis	MLN	MR Egger	32	-0.864727	0.195862	0.000120765	-1.24862	-0.480838	0.421166	0.286902	0.618265
5631_83_MLN_MOTI	vgAvC6	Ankylosing Spondylitis	MLN	Weighted median	32	-0.312346	0.132836	0.0187043	-0.572703	-0.0519881	0.731728	0.563999	0.94934
5631_83_MLN_MOTI	vgAvC6	Ankylosing Spondylitis	MLN	Inverse variance weighted	32	-0.616912	0.123785	6.23734e-07	-0.859531	-0.374292	0.539608	0.423361	0.687776
5631_83_MLN_MOTI	vgAvC6	Ankylosing Spondylitis	MLN	Simple mode	32	-0.170083	0.204936	0.412925	-0.571758	0.231593	0.843595	0.564532	1.26061
5631_83_MLN_MOTI	vgAvC6	Ankylosing Spondylitis	MLN	Weighted mode	32	-0.139977	0.146038	0.345228	-0.426212	0.146258	0.869378	0.652978	1.15749
11135_5_MRPL55_RM55	ODq6Qc	Ankylosing Spondylitis	MRPL55	MR Egger	3	-1.49157	0.507223	0.208679	-2.48573	-0.497413	0.225019	0.083265	0.608102
11135_5_MRPL55_RM55	ODq6Qc	Ankylosing Spondylitis	MRPL55	Weighted median	3	-1.36446	0.293915	3.44417e-06	-1.94054	-0.788391	0.255518	0.143627	0.454576
11135_5_MRPL55_RM55	ODq6Qc	Ankylosing Spondylitis	MRPL55	Inverse variance weighted	3	-1.4676	0.267166	3.94669e-08	-1.99125	-0.943955	0.230478	0.136525	0.389086
11135_5_MRPL55_RM55	ODq6Qc	Ankylosing Spondylitis	MRPL55	Simple mode	3	-1.34648	0.391232	0.075045	-2.11329	-0.579662	0.260155	0.120839	0.560088
11135_5_MRPL55_RM55	ODq6Qc	Ankylosing Spondylitis	MRPL55	Weighted mode	3	-1.32364	0.348034	0.0627037	-2.00578	-0.64149	0.266166	0.134555	0.526507
5762_35_SPAG11B_Sperm_associated_antigen_11	B0xH3I	Ankylosing Spondylitis	SPAG11B	MR Egger	5	-1.55837	0.497919	0.0520749	-2.53429	-0.582451	0.210478	0.0793176	0.558528
5762_35_SPAG11B_Sperm_associated_antigen_11	B0xH3I	Ankylosing Spondylitis	SPAG11B	Weighted median	5	-1.35319	0.225065	1.82744e-09	-1.79432	-0.912065	0.258414	0.16624	0.401694
5762_35_SPAG11B_Sperm_associated_antigen_11	B0xH3I	Ankylosing Spondylitis	SPAG11B	Inverse variance weighted	5	-1.34349	0.210726	1.82305e-10	-1.75652	-0.930472	0.260932	0.172645	0.394368
5762_35_SPAG11B_Sperm_associated_antigen_11	B0xH3I	Ankylosing Spondylitis	SPAG11B	Simple mode	5	-0.970272	0.484015	0.115504	-1.91894	-0.0216036	0.37898	0.146762	0.978628
5762_35_SPAG11B_Sperm_associated_antigen_11	B0xH3I	Ankylosing Spondylitis	SPAG11B	Weighted mode	5	-1.36192	0.243968	0.00504947	-1.84009	-0.88374	0.256169	0.158803	0.413235
