# Supplementary material for: Identification of novel protein biomarkers and therapeutic targets for ankylosing spondylitis using human circulating plasma proteomics and genome analysis
Source: Anal Bioanal Chem. 2024 Sep 10;416(28):6357–66. doi: 10.1007/s00216-024-05521-4 (PMC11541407; doi:10.1007/s00216-024-05521-4)
Supplement: Supplementary file 10 — Supplementary file10 (XLS 21 KB) [file 216_2024_5521_MOESM10_ESM.xls]

## Sheet: AIF1.table.pleiotropy
id.exposure	id.outcome	outcome	exposure	egger_intercept	se	pval
2849_49_AIF1_AIF1	ThLtkK	Ankylosing Spondylitis	AIF1	0.104463	0.10457	0.391425
11308_8_CREB3L4_CR3L4	i2buGQ	Ankylosing Spondylitis	CREB3L4	-0.0203217	0.0596799	0.738911
12934_1_HERC5_HERC5	EpO0i8	Ankylosing Spondylitis	HERC5	-0.059669	0.0366675	0.147699
5631_83_MLN_MOTI	vgAvC6	Ankylosing Spondylitis	MLN	0.04165	0.0259191	0.118548
11135_5_MRPL55_RM55	ODq6Qc	Ankylosing Spondylitis	MRPL55	0.00303986	0.0546792	0.964644
5762_35_SPAG11B_Sperm_associated_antigen_11	B0xH3I	Ankylosing Spondylitis	SPAG11B	0.0314789	0.066089	0.666394
