# Supplementary material for: Identification of novel protein biomarkers and therapeutic targets for ankylosing spondylitis using human circulating plasma proteomics and genome analysis
Source: Anal Bioanal Chem. 2024 Sep 10;416(28):6357–66. doi: 10.1007/s00216-024-05521-4 (PMC11541407; doi:10.1007/s00216-024-05521-4)
Supplement: Supplementary file 11 — Supplementary file11 (XLS 28 KB) [file 216_2024_5521_MOESM11_ESM.xls]

## Sheet: 2849_49_AIF1_AIF1.table.MRresul
id.exposure	id.outcome	outcome	exposure	method	nsnp	b	se	pval	lo_ci	up_ci	or	or_lci95	or_uci95
finn-b-M13_ANKYLOSPON	qRyE2v	2849_49_AIF1_AIF1	Ankylosing spondylitis || id:finn-b-M13_ANKYLOSPON	MR Egger	10	-0.00514552	0.00933855	0.596683	-0.0234491	0.013158	0.994868	0.976824	1.01324
finn-b-M13_ANKYLOSPON	qRyE2v	2849_49_AIF1_AIF1	Ankylosing spondylitis || id:finn-b-M13_ANKYLOSPON	Weighted median	10	0.000381338	0.00756754	0.959811	-0.014451	0.0152137	1.00038	0.985653	1.01533
finn-b-M13_ANKYLOSPON	qRyE2v	2849_49_AIF1_AIF1	Ankylosing spondylitis || id:finn-b-M13_ANKYLOSPON	Inverse variance weighted	10	0.00496994	0.00549237	0.365528	-0.00579509	0.015735	1.00498	0.994222	1.01586
finn-b-M13_ANKYLOSPON	qRyE2v	2849_49_AIF1_AIF1	Ankylosing spondylitis || id:finn-b-M13_ANKYLOSPON	Simple mode	10	0.00126356	0.0113488	0.913792	-0.0209801	0.0235072	1.00126	0.979238	1.02379
finn-b-M13_ANKYLOSPON	qRyE2v	2849_49_AIF1_AIF1	Ankylosing spondylitis || id:finn-b-M13_ANKYLOSPON	Weighted mode	10	-0.000446816	0.00705685	0.950898	-0.0142782	0.0133846	0.999553	0.985823	1.01347
finn-b-M13_ANKYLOSPON	Mffnz9	5631_83_MLN_MOTI	Ankylosing spondylitis || id:finn-b-M13_ANKYLOSPON	MR Egger	6	-0.0263162	0.0269577	0.384239	-0.0791533	0.0265209	0.974027	0.923898	1.02688
finn-b-M13_ANKYLOSPON	Mffnz9	5631_83_MLN_MOTI	Ankylosing spondylitis || id:finn-b-M13_ANKYLOSPON	Weighted median	6	0.0142628	0.0143088	0.318867	-0.0137824	0.042308	1.01436	0.986312	1.04322
finn-b-M13_ANKYLOSPON	Mffnz9	5631_83_MLN_MOTI	Ankylosing spondylitis || id:finn-b-M13_ANKYLOSPON	Inverse variance weighted	6	0.0103026	0.0123773	0.405198	-0.013957	0.0345622	1.01036	0.98614	1.03517
finn-b-M13_ANKYLOSPON	Mffnz9	5631_83_MLN_MOTI	Ankylosing spondylitis || id:finn-b-M13_ANKYLOSPON	Simple mode	6	0.0253597	0.0213933	0.28912	-0.0165712	0.0672905	1.02568	0.983565	1.06961
finn-b-M13_ANKYLOSPON	Mffnz9	5631_83_MLN_MOTI	Ankylosing spondylitis || id:finn-b-M13_ANKYLOSPON	Weighted mode	6	0.016067	0.0159321	0.359512	-0.0151599	0.047294	1.0162	0.984954	1.04843
finn-b-M13_ANKYLOSPON	bj3YsJ	5762_35_SPAG11B_Sperm_associated_antigen_11	Ankylosing spondylitis || id:finn-b-M13_ANKYLOSPON	MR Egger	10	0.00213961	0.0132811	0.876008	-0.0238914	0.0281706	1.00214	0.976392	1.02857
finn-b-M13_ANKYLOSPON	bj3YsJ	5762_35_SPAG11B_Sperm_associated_antigen_11	Ankylosing spondylitis || id:finn-b-M13_ANKYLOSPON	Weighted median	10	0.00145634	0.00743952	0.8448	-0.0131251	0.0160378	1.00146	0.986961	1.01617
finn-b-M13_ANKYLOSPON	bj3YsJ	5762_35_SPAG11B_Sperm_associated_antigen_11	Ankylosing spondylitis || id:finn-b-M13_ANKYLOSPON	Inverse variance weighted	10	-0.00374534	0.00746872	0.61604	-0.018384	0.0108934	0.996262	0.981784	1.01095
finn-b-M13_ANKYLOSPON	bj3YsJ	5762_35_SPAG11B_Sperm_associated_antigen_11	Ankylosing spondylitis || id:finn-b-M13_ANKYLOSPON	Simple mode	10	0.00226387	0.0147075	0.881064	-0.0265628	0.0310905	1.00227	0.973787	1.03158
finn-b-M13_ANKYLOSPON	bj3YsJ	5762_35_SPAG11B_Sperm_associated_antigen_11	Ankylosing spondylitis || id:finn-b-M13_ANKYLOSPON	Weighted mode	10	0.00226387	0.0081362	0.78711	-0.0136831	0.0182108	1.00227	0.98641	1.01838
finn-b-M13_ANKYLOSPON	dBmboH	11135_5_MRPL55_RM55	Ankylosing spondylitis || id:finn-b-M13_ANKYLOSPON	MR Egger	9	0.00927346	0.016051	0.581533	-0.0221865	0.0407335	1.00932	0.978058	1.04157
finn-b-M13_ANKYLOSPON	dBmboH	11135_5_MRPL55_RM55	Ankylosing spondylitis || id:finn-b-M13_ANKYLOSPON	Weighted median	9	0.00714661	0.00935144	0.444733	-0.0111822	0.0254754	1.00717	0.98888	1.0258
finn-b-M13_ANKYLOSPON	dBmboH	11135_5_MRPL55_RM55	Ankylosing spondylitis || id:finn-b-M13_ANKYLOSPON	Inverse variance weighted	9	0.013091	0.00774485	0.0909743	-0.00208893	0.0282709	1.01318	0.997913	1.02867
finn-b-M13_ANKYLOSPON	dBmboH	11135_5_MRPL55_RM55	Ankylosing spondylitis || id:finn-b-M13_ANKYLOSPON	Simple mode	9	0.0045927	0.013786	0.74759	-0.0224278	0.0316132	1.0046	0.977822	1.03212
finn-b-M13_ANKYLOSPON	dBmboH	11135_5_MRPL55_RM55	Ankylosing spondylitis || id:finn-b-M13_ANKYLOSPON	Weighted mode	9	0.00600094	0.0105246	0.584207	-0.0146272	0.0266291	1.00602	0.985479	1.02699
finn-b-M13_ANKYLOSPON	xGY6vG	11308_8_CREB3L4_CR3L4	Ankylosing spondylitis || id:finn-b-M13_ANKYLOSPON	MR Egger	7	-0.0284065	0.01721	0.159736	-0.062138	0.0053251	0.971993	0.939753	1.00534
finn-b-M13_ANKYLOSPON	xGY6vG	11308_8_CREB3L4_CR3L4	Ankylosing spondylitis || id:finn-b-M13_ANKYLOSPON	Weighted median	7	-0.0226969	0.0126278	0.072275	-0.0474474	0.0020535	0.977559	0.953661	1.00206
finn-b-M13_ANKYLOSPON	xGY6vG	11308_8_CREB3L4_CR3L4	Ankylosing spondylitis || id:finn-b-M13_ANKYLOSPON	Inverse variance weighted	7	-0.0141662	0.0098457	0.150201	-0.0334638	0.00513135	0.985934	0.96709	1.00514
finn-b-M13_ANKYLOSPON	xGY6vG	11308_8_CREB3L4_CR3L4	Ankylosing spondylitis || id:finn-b-M13_ANKYLOSPON	Simple mode	7	-0.0102461	0.0199878	0.626536	-0.0494223	0.02893	0.989806	0.951779	1.02935
finn-b-M13_ANKYLOSPON	xGY6vG	11308_8_CREB3L4_CR3L4	Ankylosing spondylitis || id:finn-b-M13_ANKYLOSPON	Weighted mode	7	-0.0173673	0.0135843	0.248305	-0.0439925	0.009258	0.982783	0.956961	1.0093
finn-b-M13_ANKYLOSPON	7ZcHpG	12934_1_HERC5_HERC5	Ankylosing spondylitis || id:finn-b-M13_ANKYLOSPON	MR Egger	10	-0.00144056	0.0135473	0.917934	-0.0279932	0.0251121	0.99856	0.972395	1.02543
finn-b-M13_ANKYLOSPON	7ZcHpG	12934_1_HERC5_HERC5	Ankylosing spondylitis || id:finn-b-M13_ANKYLOSPON	Weighted median	10	-0.00019352	0.00819736	0.981166	-0.0162603	0.0158733	0.999806	0.983871	1.016
finn-b-M13_ANKYLOSPON	7ZcHpG	12934_1_HERC5_HERC5	Ankylosing spondylitis || id:finn-b-M13_ANKYLOSPON	Inverse variance weighted	10	0.00394322	0.00761202	0.604441	-0.0109763	0.0188628	1.00395	0.989084	1.01904
finn-b-M13_ANKYLOSPON	7ZcHpG	12934_1_HERC5_HERC5	Ankylosing spondylitis || id:finn-b-M13_ANKYLOSPON	Simple mode	10	0.0166456	0.0216663	0.462009	-0.0258204	0.0591116	1.01678	0.97451	1.06089
finn-b-M13_ANKYLOSPON	7ZcHpG	12934_1_HERC5_HERC5	Ankylosing spondylitis || id:finn-b-M13_ANKYLOSPON	Weighted mode	10	-0.00599069	0.00961614	0.548754	-0.0248383	0.0128569	0.994027	0.975468	1.01294
