# Supplementary material for: Identification of novel protein biomarkers and therapeutic targets for ankylosing spondylitis using human circulating plasma proteomics and genome analysis
Source: Anal Bioanal Chem. 2024 Sep 10;416(28):6357–66. doi: 10.1007/s00216-024-05521-4 (PMC11541407; doi:10.1007/s00216-024-05521-4)
Supplement: Supplementary file 12 — Supplementary file12 (XLS 22 KB) [file 216_2024_5521_MOESM12_ESM.xls]

## Sheet: 2849_49_AIF1_AIF1.table.heterog
id.exposure	id.outcome	outcome	exposure	method	Q	Q_df	Q_pval
finn-b-M13_ANKYLOSPON	qRyE2v	2849_49_AIF1_AIF1	Ankylosing spondylitis || id:finn-b-M13_ANKYLOSPON	MR Egger	6.3799	8	0.604758
finn-b-M13_ANKYLOSPON	qRyE2v	2849_49_AIF1_AIF1	Ankylosing spondylitis || id:finn-b-M13_ANKYLOSPON	Inverse variance weighted	8.1737	9	0.516741
finn-b-M13_ANKYLOSPON	Mffnz9	5631_83_MLN_MOTI	Ankylosing spondylitis || id:finn-b-M13_ANKYLOSPON	MR Egger	4.12219	4	0.389722
finn-b-M13_ANKYLOSPON	Mffnz9	5631_83_MLN_MOTI	Ankylosing spondylitis || id:finn-b-M13_ANKYLOSPON	Inverse variance weighted	6.41162	5	0.268201
finn-b-M13_ANKYLOSPON	bj3YsJ	5762_35_SPAG11B_Sperm_associated_antigen_11	Ankylosing spondylitis || id:finn-b-M13_ANKYLOSPON	MR Egger	16.3441	8	0.037711
finn-b-M13_ANKYLOSPON	bj3YsJ	5762_35_SPAG11B_Sperm_associated_antigen_11	Ankylosing spondylitis || id:finn-b-M13_ANKYLOSPON	Inverse variance weighted	16.9547	9	0.0494308
finn-b-M13_ANKYLOSPON	dBmboH	11135_5_MRPL55_RM55	Ankylosing spondylitis || id:finn-b-M13_ANKYLOSPON	MR Egger	4.19316	7	0.757279
finn-b-M13_ANKYLOSPON	dBmboH	11135_5_MRPL55_RM55	Ankylosing spondylitis || id:finn-b-M13_ANKYLOSPON	Inverse variance weighted	4.2669	8	0.832276
finn-b-M13_ANKYLOSPON	xGY6vG	11308_8_CREB3L4_CR3L4	Ankylosing spondylitis || id:finn-b-M13_ANKYLOSPON	MR Egger	4.25713	5	0.51302
finn-b-M13_ANKYLOSPON	xGY6vG	11308_8_CREB3L4_CR3L4	Ankylosing spondylitis || id:finn-b-M13_ANKYLOSPON	Inverse variance weighted	5.27489	6	0.50907
finn-b-M13_ANKYLOSPON	7ZcHpG	12934_1_HERC5_HERC5	Ankylosing spondylitis || id:finn-b-M13_ANKYLOSPON	MR Egger	16.4514	8	0.0363569
finn-b-M13_ANKYLOSPON	7ZcHpG	12934_1_HERC5_HERC5	Ankylosing spondylitis || id:finn-b-M13_ANKYLOSPON	Inverse variance weighted	16.947	9	0.0495517
