# Supplementary material for: Identification of novel protein biomarkers and therapeutic targets for ankylosing spondylitis using human circulating plasma proteomics and genome analysis
Source: Anal Bioanal Chem. 2024 Sep 10;416(28):6357–66. doi: 10.1007/s00216-024-05521-4 (PMC11541407; doi:10.1007/s00216-024-05521-4)
Supplement: Supplementary file 13 — Supplementary file13 (XLS 21 KB) [file 216_2024_5521_MOESM13_ESM.xls]

## Sheet: 2849_49_AIF1_AIF1.table.pleiotr
id.exposure	id.outcome	outcome	exposure	egger_intercept	se	pval
finn-b-M13_ANKYLOSPON	qRyE2v	2849_49_AIF1_AIF1	Ankylosing spondylitis || id:finn-b-M13_ANKYLOSPON	0.00933053	0.00696658	0.217266
finn-b-M13_ANKYLOSPON	Mffnz9	5631_83_MLN_MOTI	Ankylosing spondylitis || id:finn-b-M13_ANKYLOSPON	0.0192767	0.0129331	0.21035
finn-b-M13_ANKYLOSPON	bj3YsJ	5762_35_SPAG11B_Sperm_associated_antigen_11	Ankylosing spondylitis || id:finn-b-M13_ANKYLOSPON	-0.00538239	0.00984606	0.599528
finn-b-M13_ANKYLOSPON	dBmboH	11135_5_MRPL55_RM55	Ankylosing spondylitis || id:finn-b-M13_ANKYLOSPON	0.00226726	0.00834975	0.793812
finn-b-M13_ANKYLOSPON	xGY6vG	11308_8_CREB3L4_CR3L4	Ankylosing spondylitis || id:finn-b-M13_ANKYLOSPON	0.00983217	0.009746	0.35935
finn-b-M13_ANKYLOSPON	7ZcHpG	12934_1_HERC5_HERC5	Ankylosing spondylitis || id:finn-b-M13_ANKYLOSPON	0.00494446	0.010071	0.636639
